# Supplementary material for: Disruption of sulfur transferase complex increases bacterial intramacrophage persistence
Source: PLoS Pathog. 2025 May 14;21(5):e1013136. doi: 10.1371/journal.ppat.1013136 (PMC12077765; doi:10.1371/journal.ppat.1013136)
Supplement: S1 Dataset — (XLSX) [file ppat.1013136.s009.xlsx]

## Sheet: Data
Gene ID	Gene	Product	Input I insertions	Count	Input II insertions	Count	Output I insertions	Count	Output II insertions	Count
STM14_0001	thrL	thr operon leader peptide	0	0	0	0	0	0	0	0
STM14_0002	thrA	bifunctional aspartokinase I/homeserine dehydrogenase I	27	1891.3	28	2038.31	26	2148.19	28	2138.88
STM14_0003	thrB	homoserine kinase	9	720.775	10	740.407	10	941.175	10	748.023
STM14_0004	thrC	threonine synthase	14	828.596	13	976.986	12	1106.29	14	712.959
STM14_0005	yaaA	hypothetical protein	11	868.475	12	1140.73	9	1005.57	9	893.589
STM14_0006	yaaJ	putative alanine/glycine transport protein	26	2321.1	27	2368.53	26	3072.85	24	2498.01
STM14_0007	talB	transaldolase B	12	826.38	12	839.529	11	810.732	11	760.773
STM14_0008	mogA	molybdenum cofactor biosynthesis protein	8	519.903	10	653.332	6	604.334	7	573.767
STM14_0009	yaaH	hypothetical protein	7	401.743	7	402.514	7	449.122	7	343.198
STM14_0010	htgA	hypothetical protein	7	319.031	10	381.704	7	305.469	8	519.578
STM14_0011	yaaI	hypothetical protein	5	336.755	5	374.584	5	386.377	5	512.14
STM14_0012	-	hypothetical protein	3	208.257	3	221.793	3	181.63	3	303.884
STM14_0013	dnaK	molecular chaperone DnaK	9	82.7119	17	214.674	10	198.142	12	260.32
STM14_0014	dnaJ	chaperone protein DnaJ	12	501.441	12	377.323	8	348.4	10	735.272
STM14_0015	-	hypothetical protein	1	3.69249	1	17.5244	0	0	1	6.37519
STM14_0016	-	putative transcriptional regulator	13	591.538	12	430.443	10	488.751	11	508.953
STM14_0017	-	putative bacteriophage protein	1	3.69249	0	0	0	0	0	0
STM14_0018	-	hypothetical protein	12	1463.7	12	1415.64	11	835.499	12	1140.1
STM14_0019	-	hypothetical protein	1	75.3269	1	66.8118	1	61.0938	1	52.0641
STM14_0020	-	hypothetical protein	2	19.9395	1	2.73819	0	0	0	0
STM14_0021	-	hypothetical protein	0	0	1	27.3819	0	0	0	0
STM14_0022	-	putative exochitinase	33	1767.97	32	2181.79	26	1550.46	30	1734.05
STM14_0023	-	putative hydroxymethyltransferase	51	5869.59	50	4107.29	43	2351.29	42	4001.5
STM14_0024	-	hypothetical protein	1	36.9249	0	0	0	0	0	0
STM14_0025	-	putative cytoplasmic protein	9	363.341	11	455.087	9	331.888	10	359.136
STM14_0026	-	hypothetical protein	0	0	0	0	0	0	0	0
STM14_0027	-	hypothetical protein	1	237.797	1	246.437	1	145.304	1	158.317
STM14_0028	bcfA	fimbrial subunit	6	197.179	7	265.604	6	247.678	6	258.195
STM14_0029	bcfB	fimbrial chaparone	20	1564.88	20	1554.74	19	1690.81	18	1901.93
STM14_0030	bcfC	fimbrial usher	57	3286.32	59	3482.98	50	3551.7	47	3478.73
STM14_0031	bcfD	fimbrial subunit	25	1349.24	28	1414	21	1368.83	25	2088.94
STM14_0032	bcfE	fimbrial subunit	9	460.085	9	434.277	7	558.1	7	354.886
STM14_0033	bcfF	fimbrial subunit	6	460.085	6	533.947	6	541.589	6	476.014
STM14_0034	bcfG	fimbrial chaparone	15	659.479	13	803.933	11	787.615	11	987.092
STM14_0035	bcfH	putative thiol-disulfide isomerase	12	998.45	12	1122.66	13	870.174	12	1259.1
STM14_0036	-	hypothetical protein	4	607.784	4	762.312	4	397.935	4	823.462
STM14_0037	-	putative transcriptional regulator	2	231.889	2	145.124	1	75.9545	2	166.818
STM14_0038	-	putative transcriptional regulator	4	273.983	4	341.178	4	170.072	5	191.256
STM14_0039	-	putative transcriptional regulator	4	96.7433	5	213.579	2	102.373	3	184.881
STM14_0040	-	hypothetical protein	1	6.64649	0	0	1	6.60474	0	0
STM14_0041	-	putative arylsulfatase	46	1914.19	44	2000.52	33	1276.37	41	1860.49
STM14_0042	-	putative 5'-nucleotidase	29	2739.09	33	3030.63	28	2052.42	27	2569.2
STM14_0043	-	putative outer membrane/exported protein	10	583.414	12	704.262	9	422.703	10	562.079
STM14_0044	-	putative arylsulfatase	36	2600.25	36	2940.27	31	2511.45	32	2606.39
STM14_0045	-	putative arylsulfatase regulator	18	2060.41	17	2244.22	16	2029.31	15	2162.25
STM14_0046	-	putative cytoplasmic protein	20	3433.28	22	2036.67	22	1202.06	21	2364.13
STM14_0047	-	putative arylsulfatase	43	2619.46	45	2943.55	39	2153.14	40	3158.91
STM14_0048	nhaA	pH-dependent sodium/proton antiporter	7	591.538	8	614.45	5	183.281	7	194.443
STM14_0049	nhaR	transcriptional activator NhaR	16	1015.44	16	1057.49	17	2253.87	17	919.09
STM14_0050	-	putative glycosyl hydrolase	29	1762.06	30	1890.45	27	1988.03	24	1790.37
STM14_0051	-	putative sodium galactoside symporter	17	1095.93	16	1221.78	14	924.663	16	1010.47
STM14_0052	rpsT	30S ribosomal protein S20	1	20.678	2	19.715	0	0	1	31.876
STM14_0053	yaaY	putative cytoplasmic protein	5	477.07	6	462.754	5	521.774	5	482.39
STM14_0054	ribF	bifunctional riboflavin kinase/FMN adenylyltransferase	1	10.339	1	4.3811	0	0	1	7.43772
STM14_0055	ileS	isoleucyl-tRNA synthetase	0	0	0	0	0	0	0	0
STM14_0056	lspA	lipoprotein signal peptidase	1	96.0048	1	81.5981	1	87.5128	1	109.441
STM14_0057	-	hypothetical protein	0	0	0	0	0	0	0	0
STM14_0058	slpA	FKBP-type peptidyl-prolyl cis-trans isomerase	1	56.1259	1	21.3579	1	108.978	1	45.6889
STM14_0059	ispH	4-hydroxy-3-methylbut-2-enyl diphosphate reductase	0	0	1	3.28583	0	0	0	0
STM14_0060	-	putative nitrite reductase	30	1948.16	31	2238.2	26	2032.61	29	2092.13
STM14_0061	rihC	ribonucleoside hydrolase RihC	14	477.809	14	540.519	15	538.286	12	411.2
STM14_0062	-	putative transcriptional regulator	17	1472.57	17	1874.02	17	1923.63	17	1459.92
STM14_0063	-	putative transcriptional regulator	39	2631.27	39	2547.06	37	2859.85	37	2771.08
STM14_0064	-	putative oxalacetate decarboxylase subunit beta	4	288.753	4	312.701	4	391.331	3	189.131
STM14_0065	-	pyruvate carboxylase subunit B	1	43.5714	2	44.3587	2	56.1403	1	21.2506
STM14_0066	-	oxaloacetate decarboxylase subunit gamma	2	107.082	2	78.8599	2	194.84	2	91.3778
STM14_0067	-	putative citrate-sodium symporter	23	1540.51	27	1669.75	23	1667.7	24	1465.23
STM14_0068	-	hypothetical protein	0	0	0	0	0	0	0	0
STM14_0069	citC2	putative citrate lyase synthetase	14	2074.44	13	2203.15	12	2476.78	14	2070.87
STM14_0070	citD2	citrate lyase subunit gamma	2	50.2179	3	45.454	2	28.0701	1	64.8145
STM14_0071	citE2	putative citrate lyase beta chain	13	1027.99	13	1093.63	12	1266.46	12	957.341
STM14_0072	citF2	putative citrate lyase alpha chain/citrate-ACP transferase	14	1051.62	13	928.794	12	1372.13	13	1204.91
STM14_0073	citX2	putative cytoplasmic protein	5	118.898	4	153.886	2	161.816	4	36.1261
STM14_0074	citG2	triphosphoribosyl-dephospho-CoA synthase	12	1084.85	12	1073.92	11	1173.99	11	1014.72
STM14_0075	dapB	dihydrodipicolinate reductase	1	14.77	1	5.47638	0	0	1	6.37519
STM14_0076	-	hypothetical protein	2	165.424	2	137.457	2	184.933	3	205.069
STM14_0077	carA	carbamoyl phosphate synthase small subunit	8	251.828	8	596.378	8	543.24	6	563.142
STM14_0078	carB	carbamoyl phosphate synthase large subunit	26	1903.11	26	3134.68	26	4131.26	26	3970.68
STM14_0079	-	hypothetical protein	0	0	0	0	0	0	0	0
STM14_0080	tnpA_1	transposase	0	0	0	0	0	0	0	0
STM14_0081	caiF	DNA-binding transcriptional activator CaiF	5	296.877	4	327.488	5	219.608	4	209.319
STM14_0082	caiE	carnitine operon protein CaiE	12	1252.49	12	1140.73	11	1096.39	12	1067.84
STM14_0083	caiD	carnitinyl-CoA dehydratase	10	507.349	10	532.304	8	505.262	8	587.58
STM14_0084	caiC	putative crotonobetaine/carnitine-CoA ligase	30	2990.92	32	3279.26	26	2793.8	32	2897.52
STM14_0085	caiB	crotonobetainyl-CoA:carnitine CoA-transferase	28	1469.61	29	1491.77	25	1273.06	25	1450.36
STM14_0086	-	hypothetical protein	3	138.838	3	129.243	2	77.6057	2	143.442
STM14_0087	caiA	crotonobetainyl-CoA dehydrogenase	18	1221.48	17	1137.44	14	964.292	18	1184.72
STM14_0088	caiT	L-carnitine/gamma-butyrobetaine antiporter	29	2395.69	30	3179.04	29	2704.64	30	2773.21
STM14_0089	-	conserved hypothetical protein	0	0	0	0	0	0	0	0
STM14_0090	fixA	putative electron transfer flavoprotein FixA	10	1023.56	9	990.677	9	1076.57	10	818.15
STM14_0091	fixB	putative electron transfer flavoprotein FixB	6	801.271	6	386.085	5	706.707	5	212.506
STM14_0092	fixC	putative oxidoreductase FixC	12	1405.36	13	1337.88	9	1363.88	11	1269.73
STM14_0093	fixX	putative ferredoxin	3	268.814	3	326.392	3	203.096	3	264.57
STM14_0094	yaaU	putative transport protein	21	1858.06	21	1614.98	19	1799.79	18	1378.1
STM14_0095	-	putative outer membrane lipoprotein	6	345.617	6	416.753	6	520.123	6	445.201
STM14_0096	-	putative secreted protein	11	787.24	11	987.939	11	856.965	10	936.091
STM14_0097	-	hypothetical protein	2	27.3245	1	24.0961	2	19.8142	2	44.6263
STM14_0098	-	putative secreted protein	5	312.385	3	374.584	4	284.004	3	387.824
STM14_0099	-	putative inner membrane protein	1	16.247	2	25.1913	2	46.2332	1	22.3132
STM14_0100	-	putative sulfatase	42	2788.57	44	3143.44	36	2920.95	38	3281.1
STM14_0101	-	hypothetical protein	3	86.4044	2	132.528	3	128.792	3	172.13
STM14_0102	-	hypothetical protein	5	323.462	5	477.54	6	321.981	4	275.196
STM14_0103	yabF	glutathione-regulated potassium-efflux system ancillary protein KefF	9	389.189	8	485.755	7	455.727	7	294.321
STM14_0104	kefC	glutathione-regulated potassium-efflux system protein KefC	10	415.036	10	372.394	10	480.495	9	297.509
STM14_0105	-	hypothetical protein	2	76.8039	2	83.7886	2	99.0711	2	42.5013
STM14_0106	folA	dihydrofolate reductase	0	0	0	0	0	0	0	0
STM14_0107	apaH	diadenosine tetraphosphatase	14	356.695	14	283.676	14	622.497	13	643.894
STM14_0108	apaG	ApaG	9	491.84	9	639.641	8	645.613	9	720.397
STM14_0109	ksgA	dimethyladenosine transferase	16	739.237	17	810.504	16	1132.71	18	720.397
STM14_0110	pdxA_1	4-hydroxythreonine-4-phosphate dehydrogenase	5	206.041	5	157.72	4	259.236	4	124.316
STM14_0111	surA	peptidyl-prolyl cis-trans isomerase SurA	11	309.431	14	211.936	6	108.978	3	106.253
STM14_0112	imp	organic solvent tolerance protein	1	18.4625	1	4.3811	1	8.25592	1	15.938
STM14_0113	-	hypothetical protein	4	352.264	4	265.057	4	364.912	4	361.261
STM14_0114	djlA	DNA-J like membrane chaperone protein	9	321.985	11	469.326	8	571.31	10	318.76
STM14_0115	rluA	23S rRNA/tRNA pseudouridine synthase A	13	873.644	13	801.194	11	1268.11	13	670.458
STM14_0116	hepA	ATP-dependent helicase HepA	36	2493.17	35	2581.02	32	3853.86	34	3018.65
STM14_0117	polB	DNA polymerase II	37	2496.13	36	2435.35	35	2519.71	33	2760.46
STM14_0118	-	putative secreted protein	19	611.477	19	726.716	17	852.011	16	669.395
STM14_0119	-	putative cytoplasmic protein	10	439.407	12	550.924	11	473.89	8	276.258
STM14_0120	araD	L-ribulose-5-phosphate 4-epimerase	16	745.145	15	1071.73	12	1220.23	11	700.209
STM14_0121	araA	L-arabinose isomerase	17	1404.62	18	1345.55	17	1908.77	17	1477.98
STM14_0122	araB	ribulokinase	17	1642.42	17	1461.65	15	1543.86	15	1571.48
STM14_0123	araC	DNA-binding transcriptional regulator AraC	18	1334.47	17	1199.33	17	1679.25	17	1231.47
STM14_0124	yabI	hypothetical protein	7	858.136	7	933.175	6	979.152	6	899.965
STM14_0125	thiQ	thiamine transporter ATP-binding subunit	5	637.324	5	734.383	5	1012.18	5	583.33
STM14_0126	thiP	thiamine transporter membrane protein	7	302.046	9	381.704	8	457.378	8	450.514
STM14_0127	tbpA	thiamine transporter substrate binding subunit	9	835.242	9	838.434	9	840.453	10	893.589
STM14_0128	-	putative lipoprotein	2	43.5714	2	89.265	2	89.164	2	106.253
STM14_0129	yabN	transcriptional regulator SgrR	22	905.4	27	869.102	22	1031.99	21	794.774
STM14_0130	-	hypothetical protein	9	477.07	9	564.067	8	449.122	9	583.33
STM14_0131	leuD	isopropylmalate isomerase small subunit	1	81.9734	2	111.718	1	133.746	2	156.192
STM14_0132	leuC	isopropylmalate isomerase large subunit	17	790.194	15	887.174	14	949.431	12	788.399
STM14_0133	leuB	3-isopropylmalate dehydrogenase	14	1282.03	15	1467.67	14	1616.51	13	1292.04
STM14_0134	leuA	2-isopropylmalate synthase	22	1605.5	22	1951.23	21	1781.63	22	1625.67
STM14_0135	leuL	leu operon leader peptide	3	108.559	3	163.196	2	117.234	2	90.3152
STM14_0136	-	hypothetical protein	0	0	0	0	0	0	0	0
STM14_0137	-	hypothetical protein	0	0	0	0	0	0	0	0
STM14_0138	leuO	leucine transcriptional activator	13	1020.61	14	1023.54	11	962.641	12	1047.66
STM14_0139	ilvI	acetolactate synthase 3 catalytic subunit	32	2312.24	35	2587.04	32	3355.21	29	2501.2
STM14_0140	ilvH	acetolactate synthase 3 regulatory subunit	5	307.215	5	392.656	6	381.424	5	275.196
STM14_0141	-	hypothetical protein	2	112.99	2	205.912	2	163.467	2	168.943
STM14_0142	fruR	DNA-binding transcriptional regulator FruR	15	948.232	13	761.764	13	653.869	13	667.27
STM14_0143	-	hypothetical protein	3	119.637	2	54.7638	2	72.6521	1	75.4398
STM14_0144	-	hypothetical protein	1	46.5254	1	43.2634	1	56.1403	1	37.1886
STM14_0145	yabB	cell division protein MraZ	4	207.518	4	428.801	3	272.445	3	477.077
STM14_0146	mraW	S-adenosyl-methyltransferase MraW	4	172.809	4	297.367	4	341.795	4	433.513
STM14_0147	ftsL	cell division protein FtsL	1	39.1404	2	78.3122	1	79.2569	1	121.129
STM14_0148	ftsI	division specific transpeptidase	3	509.564	2	141.838	0	0	2	161.505
STM14_0149	murE	UDP-N-acetylmuramoylalanyl-D-glutamate--2, 6-diaminopimelate ligase	1	3.69249	0	0	0	0	0	0
STM14_0150	murF	UDP-N-acetylmuramoyl-tripeptide--D-alanyl-D- alanine ligase	1	50.2179	1	7.11929	0	0	1	4.25013
STM14_0151	mraY	phospho-N-acetylmuramoyl-pentapeptide- transferase	0	0	0	0	0	0	0	0
STM14_0152	murD	UDP-N-acetylmuramoyl-L-alanyl-D-glutamate synthetase	1	7.38499	1	17.5244	1	23.1166	1	37.1886
STM14_0153	ftsW	cell division protein FtsW	0	0	1	5.47638	0	0	0	0
STM14_0154	murG	N-acetylglucosaminyl transferase	2	7.38499	1	5.47638	0	0	0	0
STM14_0155	murC	UDP-N-acetylmuramate--L-alanine ligase	1	5.16949	0	0	0	0	0	0
STM14_0156	ddl_2	D-alanine--D-alanine ligase	2	9.60048	0	0	0	0	0	0
STM14_0157	ftsQ	cell division protein FtsQ	0	0	0	0	0	0	0	0
STM14_0158	ftsA	cell division protein FtsA	0	0	1	3.83347	0	0	0	0
STM14_0159	ftsZ	cell division protein FtsZ	1	75.3269	1	66.2642	1	146.955	1	165.755
STM14_0160	lpxC	UDP-3-O-[3-hydroxymyristoyl] N-acetylglucosamine deacetylase	0	0	1	3.28583	0	0	0	0
STM14_0161	yacA	SecA regulator SecM	1	24.3705	1	4.92874	0	0	0	0
STM14_0162	secA	preprotein translocase subunit SecA	2	79.0194	2	149.505	2	156.863	2	146.629
STM14_0163	mutT	nucleoside triphosphate pyrophosphohydrolase	2	93.0508	4	108.98	3	155.211	1	145.567
STM14_0165	-	putative transcriptional regulator, LysR family	5	248.874	5	257.938	5	341.795	5	431.388
STM14_0166	yacG	zinc-binding protein	0	0	0	0	0	0	0	0
STM14_0167	yacF	hypothetical protein	5	366.295	6	454.54	6	492.053	6	533.391
STM14_0168	coaE	dephospho-CoA kinase	3	74.5884	2	51.478	3	69.3498	2	46.7514
STM14_0169	guaC	guanosine 5'-monophosphate oxidoreductase	13	864.044	13	1047.63	14	1383.69	13	1009.41
STM14_0170	hofC	type IV pilin biogenesis protein	11	605.569	12	508.756	9	615.892	11	685.333
STM14_0171	hofB	hypothetical protein	17	1082.64	18	1160.44	16	1294.53	16	1235.72
STM14_0172	ppdD	putative major pilin subunit	5	431.283	4	429.348	4	680.288	5	533.391
STM14_0173	-	hypothetical protein	4	37.6634	4	45.454	3	46.2332	1	14.8754
STM14_0174	nadC	quinolinate phosphoribosyltransferase	8	373.68	9	416.205	7	444.169	5	502.578
STM14_0175	ampD	N-acetyl-anhydromuranmyl-L-alanine amidase	11	573.075	11	924.413	10	729.824	9	684.271
STM14_0176	ampE	regulatory protein AmpE	14	768.777	15	954.533	13	1175.64	14	1020.03
STM14_0177	-	putative cytoplasmic protein	17	861.828	18	996.154	18	967.594	19	1031.72
STM14_0178	-	Na+/galactoside symporter	21	1547.15	23	1721.23	20	1600	20	1664.99
STM14_0179	-	hypothetical protein	3	79.7579	3	166.482	2	90.8152	3	132.816
STM14_0180	aroP	aromatic amino acid transporter	21	1499.89	22	1704.25	19	1664.39	17	1395.1
STM14_0181	-	hypothetical protein	3	45.0484	3	106.242	3	132.095	3	156.192
STM14_0182	pdhR	transcriptional regulator PdhR	2	64.2494	3	164.839	3	107.327	3	104.128
STM14_0183	aceE	pyruvate dehydrogenase subunit E1	24	287.276	27	371.846	18	1051.8	25	941.403
STM14_0184	aceF	dihydrolipoamide acetyltransferase	6	129.976	5	136.91	9	272.445	9	416.513
STM14_0185	lpdA	dihydrolipoamide dehydrogenase	2	13.293	3	52.5732	3	34.6749	1	71.1896
STM14_0186	-	hypothetical protein	1	172.07	1	139.648	1	181.63	1	89.2527
STM14_0187	-	putative outer membrane protein	3	132.93	3	238.77	3	130.444	3	122.191
STM14_0188	-	putative periplasmic protein	14	557.567	10	650.594	11	663.776	8	447.326
STM14_0190	acnB	bifunctional aconitate hydratase 2/2-methylisocitrate dehydratase	15	721.513	17	627.593	15	840.453	13	732.085
STM14_0191	-	putative restriction endonuclease	3	256.259	4	168.125	1	137.048	2	105.191
STM14_0192	yacL	hypothetical protein	3	29.54	4	74.4788	2	26.419	2	90.3152
STM14_0193	kdgT	2-keto-3-deoxygluconate permease	9	485.932	11	547.09	9	693.498	10	627.956
STM14_0194	-	putative inner membrane protein	14	689.019	14	729.454	15	967.594	12	853.213
STM14_0195	pdxA_2	4-hydroxythreonine-4-phosphate dehydrogenase 2	19	1033.9	17	1007.11	17	1583.49	17	1248.48
STM14_0196	-	putative transcriptional regulator	6	259.952	7	254.652	5	298.864	6	235.882
STM14_0197	speD	S-adenosylmethionine decarboxylase	16	949.709	14	1303.93	14	1497.62	15	1219.79
STM14_0198	speE	spermidine synthase	15	626.985	16	732.74	14	1046.85	14	889.339
STM14_0199	yacC	putative periplasmic protein	8	652.833	9	665.928	8	825.592	8	630.081
STM14_0200	cueO	multicopper oxidase	20	1655.71	23	1761.75	20	2367.8	21	1677.74
STM14_0201	gcd	glucose dehydrogenase	36	2408.24	35	2318.7	31	2927.55	33	2675.46
STM14_0202	hpt	hypoxanthine-guanine phosphoribosyltransferase	11	676.465	13	702.072	11	757.894	11	955.216
STM14_0203	yadF	carbonic anhydrase	2	46.5254	1	39.9776	2	36.3261	2	74.3772
STM14_0204	yadG	putative ABC-type multidrug transport system ATPase component	14	635.847	15	869.102	13	787.615	13	1128.41
STM14_0205	yadH	putative transport protein	16	645.448	17	618.831	12	660.474	15	893.589
STM14_0206	stiH	putative fimbrial protein precurosr	23	1129.16	22	1283.12	22	1233.43	21	1204.91
STM14_0207	stiC	putativie fimbrial usher	43	2586.96	48	2872.91	40	3330.44	41	2645.7
STM14_0208	stiB	putative fimbrial chaparone	7	1036.85	8	1008.2	7	975.85	7	1177.29
STM14_0209	stiA	putative fimbrial subunit	8	334.54	7	381.704	5	389.68	6	429.263
STM14_0210	-	hypothetical protein	1	11.816	2	9.30985	0	0	1	8.50026
STM14_0211	yadI	putative PTS enzyme	7	267.337	7	327.488	5	323.632	6	265.633
STM14_0212	yadE	putative xylanase/chitin deacetylase	22	1262.09	25	1425.5	20	1173.99	21	1145.41
STM14_0213	panD	aspartate alpha-decarboxylase	4	355.218	4	376.775	3	317.027	4	482.39
STM14_0214	panC	pantoate--beta-alanine ligase	5	516.949	6	572.829	6	468.936	6	574.83
STM14_0215	-	hypothetical protein	3	161.731	3	108.432	3	137.048	3	230.569
STM14_0216	panB	3-methyl-2-oxobutanoate hydroxymethyltransferase	7	516.211	6	631.974	7	982.455	7	700.209
STM14_0217	folK	2-amino-4-hydroxy-6-hydroxymethyldihyropteridine pyrophosphokinase	0	0	0	0	0	0	0	0
STM14_0218	pcnB	poly(A) polymerase I	8	344.14	8	512.042	5	412.796	5	426.075
STM14_0219	yadB	glutamyl-Q tRNA(Asp) synthetase	13	561.259	14	626.498	14	883.384	13	686.396
STM14_0220	dksA	DnaK transcriptional regulator DksA	4	131.453	3	89.265	4	123.839	4	165.755
STM14_0221	sfsA	sugar fermentation stimulation protein A	14	782.809	12	755.74	13	1175.64	12	887.214
STM14_0222	ligT	2'-5' RNA ligase	6	323.462	6	428.253	6	470.588	6	437.763
STM14_0223	hrpB	ATP-dependent RNA helicase HrpB	23	1576.69	28	1778.73	26	2250.56	24	1644.8
STM14_0224	-	hypothetical protein	3	522.119	3	516.97	3	632.404	3	527.016
STM14_0225	-	hypothetical protein	1	30.2785	1	16.9768	1	37.9772	1	41.4387
STM14_0226	mrcB	penicillin-binding protein 1b	41	2030.87	42	2512.02	37	2892.88	39	2742.4
STM14_0227	-	hypothetical protein	3	28.063	2	15.8815	2	49.5355	2	49.939
STM14_0228	fhuA	ferrichrome outer membrane transporter	42	2361.72	43	2758.45	39	3437.77	40	3033.53
STM14_0229	fhuC	iron-hydroxamate transporter ATP-binding subunit	8	200.133	8	257.39	7	432.61	8	306.009
STM14_0230	fhuD	iron-hydroxamate transporter substrate-binding subunit	7	525.811	8	384.442	7	681.939	5	529.141
STM14_0231	fhuB	iron-hydroxamate transporter permease subunit	20	1277.6	19	1701.51	19	2087.1	18	1362.17
STM14_0232	-	hypothetical protein	2	132.191	3	141.838	2	173.374	3	131.754
STM14_0233	-	hypothetical protein	2	31.0169	2	42.7158	2	79.2569	2	59.5018
STM14_0234	stfA	putative fimbrial subunit	8	225.981	6	240.961	6	300.516	5	291.134
STM14_0235	stfC	putative fimbrial outer membrane usher	50	3663.69	49	4464.89	46	5493.49	46	4363.82
STM14_0236	stfD	putative periplasmic fimbrial chaperone	10	404.697	11	526.828	10	452.425	11	624.769
STM14_0237	stfE	putative minor fimbrial subunit	6	149.177	7	210.293	3	175.026	6	217.819
STM14_0238	stfF	putative minor fimbrial subunit	2	73.1114	5	89.265	1	44.582	3	94.5653
STM14_0239	stfG	putative minor fimbrial subunit	6	3035.97	5	1060.23	6	125.49	5	1021.09
STM14_0240	-	putative outer membrane protein	24	1876.53	22	1913.99	19	1586.79	23	2173.94
STM14_0241	hemL	glutamate-1-semialdehyde aminotransferase	8	141.053	13	204.269	2	23.1166	7	114.753
STM14_0242	-	hypothetical protein	5	120.375	4	177.982	4	125.49	4	235.882
STM14_0243	yadQ	chloride channel protein	17	889.153	20	1039.96	16	1023.73	16	994.53
STM14_0244	yadR	iron-sulfur cluster insertion protein ErpA	0	0	0	0	0	0	0	0
STM14_0245	yadS	hypothetical protein	9	403.22	9	516.423	9	576.263	8	447.326
STM14_0246	btuF	vitamin B12-transporter protein BtuF	14	383.281	14	520.256	13	427.657	12	483.452
STM14_0247	pfs	5'-methylthioadenosine/S-adenosylhomocysteine nucleosidase	0	0	0	0	0	0	1	6.37519
STM14_0248	dgt	deoxyguanosinetriphosphate triphosphohydrolase	33	1606.23	35	1987.38	32	2065.63	36	2359.88
STM14_0249	htrA	serine endoprotease	19	1082.64	19	1033.39	19	1122.81	19	998.78
STM14_0250	cdaR	carbohydrate diacid transcriptional activator CdaR	11	529.504	14	608.426	9	807.429	10	824.525
STM14_0251	yaeH	hypothetical protein	10	555.351	9	652.237	8	632.404	8	790.524
STM14_0253	dapD	2,3,4,5-tetrahydropyridine-2-carboxylate N-succinyltransferase	0	0	1	2.19055	0	0	0	0
STM14_0254	glnD	PII uridylyl-transferase	21	328.632	24	457.825	22	607.636	24	583.33
STM14_0255	map	methionine aminopeptidase	1	120.375	1	51.478	2	23.1166	1	102.003
STM14_0256	-	30S ribosomal protein S2	0	0	0	0	0	0	0	0
STM14_0257	rpsB	30S ribosomal protein S2	0	0	0	0	0	0	0	0
STM14_0258	tsf	elongation factor Ts	1	33.2324	1	30.6677	1	26.419	1	41.4387
STM14_0259	pyrH	uridylate kinase	1	4.43099	0	0	0	0	0	0
STM14_0260	frr	ribosome recycling factor	2	17.724	1	2.73819	0	0	0	0
STM14_0261	dxr	1-deoxy-D-xylulose 5-phosphate reductoisomerase	0	0	0	0	0	0	0	0
STM14_0262	-	hypothetical protein	1	5.90799	1	6.02402	1	23.1166	1	9.56279
STM14_0263	uppS	undecaprenyl pyrophosphate synthase	0	0	0	0	0	0	1	4.25013
STM14_0264	cdsA	CDP-diglyceride synthase	1	28.063	2	14.7862	0	0	1	63.7519
STM14_0265	yaeL	zinc metallopeptidase	5	31.0169	3	40.5252	0	0	1	19.1256
STM14_0266	yaeT	outer membrane protein assembly factor YaeT	2	15.5085	1	7.66693	0	0	1	25.5008
STM14_0267	hlpA	periplasmic chaperone	0	0	0	0	0	0	0	0
STM14_0268	lpxD	UDP-3-O-[3-hydroxymyristoyl] glucosamine N-acyltransferase	0	0	0	0	0	0	0	0
STM14_0269	fabZ	(3R)-hydroxymyristoyl-ACP dehydratase	0	0	1	10.9528	0	0	0	0
STM14_0270	lpxA	UDP-N-acetylglucosamine acyltransferase	0	0	0	0	0	0	0	0
STM14_0271	lpxB	lipid-A-disaccharide synthase	1	65.7264	1	42.7158	2	79.2569	1	64.8145
STM14_0272	rnhB	ribonuclease HII	3	94.5278	3	141.838	3	128.792	3	177.443
STM14_0273	dnaE	DNA polymerase III subunit alpha	0	0	1	2.19055	0	0	0	0
STM14_0274	accA	acetyl-CoA carboxylase carboxyltransferase subunit alpha	0	0	1	3.28583	0	0	0	0
STM14_0275	-	putative endochitinase	34	2000.59	38	2201.5	34	2100.31	35	2058.12
STM14_0276	ldcC	lysine decarboxylase 2	40	2375.75	43	2860.86	36	2712.9	36	2469.32
STM14_0277	yaeR	hypothetical protein	4	115.944	4	123.219	3	66.0474	3	162.567
STM14_0278	tilS	tRNA(Ile)-lysidine synthetase	0	0	0	0	0	0	0	0
STM14_0279	rof	Rho-binding antiterminator	5	353.741	5	358.155	4	525.077	5	521.703
STM14_0280	yaeP	hypothetical protein	6	282.107	7	295.177	5	460.68	7	383.574
STM14_0281	yaeQ	putative cytoplasmic protein	7	185.363	7	213.579	7	330.237	7	287.946
STM14_0282	yaeJ	hypothetical protein	8	360.387	7	516.97	4	566.356	5	498.328
STM14_0284	proS	prolyl-tRNA synthetase	1	7.38499	1	2.19055	1	13.2095	2	10.6253
STM14_0285	yaeB	putative regulatory protein	6	444.576	6	522.994	6	530.03	6	500.453
STM14_0286	rcsF	outer membrane lipoprotein	3	91.5738	4	98.5748	2	87.5128	4	160.442
STM14_0287	metQ	DL-methionine transporter substrate-binding subunit	10	709.697	12	714.668	8	718.265	9	863.839
STM14_0288	yaeE	DL-methionine transporter permease subunit	12	535.412	11	579.401	11	473.89	10	722.522
STM14_0289	metN	DL-methionine transporter ATP-binding subunit	14	795.363	13	973.153	11	804.127	10	1099.72
STM14_0290	yaeD	D,D-heptose 1,7-bisphosphate phosphatase	8	359.649	9	281.486	2	34.6749	4	60.5643
STM14_0291	-	hypothetical protein	2	112.252	2	136.91	2	188.235	2	78.6274
STM14_0292	-	hypothetical protein	0	0	0	0	0	0	0	0
STM14_0296	-	hypothetical protein	0	0	0	0	0	0	0	0
STM14_0300	dkgB	2,5-diketo-D-gluconate reductase B	10	492.579	12	723.43	8	592.775	11	915.903
STM14_0301	yafC	putative transcriptional regulator	12	719.298	14	779.837	9	721.568	12	712.959
STM14_0302	-	putative drug efflux protein	13	574.552	14	688.929	13	708.358	12	838.338
STM14_0303	yafD	hypothetical protein	17	745.884	17	989.582	13	734.777	15	981.78
STM14_0304	yafE	putative methyltransferase	14	642.494	14	647.856	13	485.448	12	795.836
STM14_0305	dniR	membrane-bound lytic murein transglycosylase D	36	1538.29	34	1865.26	26	1149.22	33	1636.3
STM14_0306	gloB	hydroxyacylglutathione hydrolase	9	392.143	11	381.156	5	333.539	8	578.017
STM14_0307	yafS	putative SAM-dependent methyltransferase	18	722.99	18	737.121	12	439.215	15	582.268
STM14_0308	rnhA	ribonuclease H	6	56.1259	6	102.408	3	61.0938	1	22.3132
STM14_0309	dnaQ	DNA polymerase III subunit epsilon	1	122.591	1	150.053	1	107.327	1	138.129
STM14_0310	-	hypothetical protein	1	29.54	1	21.9055	1	16.5118	1	43.5638
STM14_0312	-	hypothetical protein	1	51.6949	1	83.7886	1	34.6749	1	166.818
STM14_0313	-	putative cytoplasmic protein	11	621.077	11	742.597	10	845.407	9	586.518
STM14_0314	-	putative cytoplasmic protein	6	473.378	6	542.709	6	571.31	4	523.828
STM14_0315	-	putative cytoplasmic protein	18	2130.57	17	2379.49	19	2623.73	17	2216.44
STM14_0316	-	putative cytoplasmic protein	7	415.775	8	568.448	8	632.404	8	595.018
STM14_0317	-	putative cytoplasmic protein	8	449.007	9	661.547	8	784.313	8	532.329
STM14_0318	-	putative cytoplasmic protein	14	1166.83	14	1373.48	13	1699.07	12	1636.3
STM14_0319	-	putative chaperone ATPase	21	1521.31	23	1684.53	20	1963.26	21	1891.31
STM14_0320	-	putative cytoplasmic protein	6	253.305	5	203.174	6	288.957	5	191.256
STM14_0321	-	putative cytoplasmic protein	21	1131.38	21	1501.62	19	1165.74	19	1604.42
STM14_0322	-	invasol SirA	1	50.2179	2	79.9551	1	34.6749	1	90.3152
STM14_0323	-	putative cytoplasmic protein	5	389.927	5	426.062	3	483.797	5	454.764
STM14_0324	-	putative cytoplasmic protein	3	169.116	4	69.0024	2	92.4663	2	72.2522
STM14_0325	-	putative cytoplasmic protein	9	286.538	8	227.817	8	310.423	8	376.136
STM14_0326	-	putative periplasmic protein	4	237.058	4	306.677	4	323.632	4	389.949
STM14_0327	-	putative cytoplasmic protein	3	230.412	3	246.437	2	183.281	2	202.944
STM14_0328	-	putative outer membrane lipoprotein	6	139.576	6	181.816	6	211.352	6	137.067
STM14_0329	-	putative cytoplasmic protein	18	1171.26	17	1336.24	16	1281.32	18	1251.66
STM14_0330	-	hypothetical protein	19	5426.49	19	2375.65	16	2967.18	18	2052.81
STM14_0331	-	putative inner membrane protein	20	2085.52	19	2294.06	19	2912.69	19	2013.5
STM14_0332	-	putative Shiga-like toxin A subunit	1	35.4479	1	123.766	1	102.373	1	89.2527
STM14_0333	-	putative inner membrane protein	26	2375.75	27	2395.92	25	3299.07	25	2523.51
STM14_0334	-	putative cytoplasmic protein	7	185.363	6	213.579	5	308.772	4	229.507
STM14_0335	-	putative periplasmic protein	11	1296.8	12	1328.57	10	1139.32	11	1396.17
STM14_0336	-	putative cytoplasmic protein	8	531.719	10	662.642	10	703.405	9	619.456
STM14_0337	-	hypothetical protein	0	0	0	0	0	0	0	0
STM14_0338	-	putative cytoplasmic protein	27	1856.59	25	1994.5	23	1659.44	24	1834.99
STM14_0339	-	putative cytoplasmic protein	8	426.114	9	422.229	7	336.842	8	516.391
STM14_0340	-	putative RHS-like protein	52	4123.78	53	4777.59	51	5159.95	51	5139.47
STM14_0341	-	putative RHS-like protein	11	518.426	11	569.544	10	407.843	11	583.33
STM14_0342	-	putative cytoplasmic protein	8	398.051	7	449.063	6	402.889	7	452.639
STM14_0343	-	hypothetical protein	2	55.3874	3	143.481	1	115.583	2	80.7524
STM14_0344	-	hypothetical protein	0	0	0	0	0	0	0	0
STM14_0345	-	putative cytoplasmic protein	0	0	0	0	0	0	0	0
STM14_0346	-	hypothetical protein	4	169.116	4	219.603	3	208.049	3	214.631
STM14_0348	-	putative cytoplasmic protein	0	0	0	0	0	0	0	0
STM14_0350	-	putative transposase	5	200.872	5	283.129	5	231.166	4	218.882
STM14_0352	safA	putative outer membrane protein	3	105.605	5	99.6701	3	138.7	3	134.942
STM14_0353	safB	putative fimbrial assembly chaparone	16	1313.05	16	1502.17	14	1562.02	15	1522.61
STM14_0354	safC	putative fimbrial usher	40	3405.22	40	3594.15	38	3153.76	36	3600.92
STM14_0355	safD	putative fimbrial subunit	11	688.281	9	791.885	10	767.801	8	586.518
STM14_0356	ybeJ	putative xylanase/chitin deacetylase	12	291.707	15	485.207	9	376.47	10	537.641
STM14_0357	-	hypothetical protein	3	254.044	3	294.082	3	307.12	3	353.823
STM14_0358	sinR	transcriptional regulator	10	570.121	11	591.997	10	531.681	10	579.08
STM14_0359	-	putative cytoplasmic protein	4	203.826	4	190.03	4	213.003	5	175.318
STM14_0360	-	SapA-like protein	17	1580.39	19	1634.7	15	1413.41	15	1440.79
STM14_0361	-	hypothetical protein	3	192.01	3	98.0272	2	137.048	3	193.381
STM14_0362	-	VirG-like protein	4	287.276	5	349.393	4	239.422	5	479.202
STM14_0363	-	hypothetical protein	1	42.8329	1	50.9303	1	36.3261	1	34.001
STM14_0364	yafV	hypothetical protein	12	768.039	15	1092.54	12	941.175	11	887.214
STM14_0365	fadE	acyl-CoA dehydrogenase	37	1778.31	38	2306.1	33	2192.77	29	2103.81
STM14_0366	gmhA	phosphoheptose isomerase	2	41.3559	3	24.0961	2	23.1166	1	12.7504
STM14_0367	yafJ	putative glutamine amidotransferase	11	350.787	11	363.084	11	437.564	11	317.697
STM14_0368	yafK	putative periplasmic protein	16	698.62	14	912.913	13	584.519	14	822.4
STM14_0369	dinP	DNA polymerase IV	13	670.557	15	635.808	10	710.009	11	655.582
STM14_0371	prfH	peptide chain release factor-like protein	6	465.993	6	418.943	6	572.961	6	554.642
STM14_0372	pepD	aminoacyl-histidine dipeptidase	19	1516.14	20	1792.42	18	2077.19	19	2206.88
STM14_0373	gpt	xanthine-guanine phosphoribosyltransferase	2	158.039	2	158.267	2	161.816	2	110.503
STM14_0374	frsA	fermentation/respiration switch protein	11	542.797	12	661.547	8	267.492	9	342.135
STM14_0375	crl	DNA-binding transcriptional regulator Crl	2	28.8015	4	42.1681	2	39.6284	1	10.6253
STM14_0376	phoE	outer membrane phosphoporin protein E	23	1275.39	22	1455.07	22	1420.02	23	1543.86
STM14_0377	-	conserved hypothetical protein	3	39.1404	2	91.4555	2	97.4199	2	66.9395
STM14_0378	proB	gamma-glutamyl kinase	17	833.027	16	852.672	12	898.244	16	1082.72
STM14_0379	proA	gamma-glutamyl phosphate reductase	13	403.959	15	507.66	12	625.799	12	707.646
STM14_0381	-	IS3 transposase	7	201.61	7	164.291	6	108.978	6	92.4403
STM14_0383	-	putative cytoplasmic protein	3	129.976	5	244.247	4	214.654	4	216.757
STM14_0384	-	putative permease	25	1561.92	25	1761.2	22	1955	23	1632.05
STM14_0385	-	isopropylmalate isomerase large subunit	19	1061.22	19	1200.42	18	1106.29	17	1144.35
STM14_0386	-	putative 3-isopropylmalate isomerase	8	330.847	7	558.043	7	463.983	6	397.387
STM14_0387	-	putative fumarylacetoacetate hydrolase	23	2019.79	23	2003.81	19	2311.66	20	2294.01
STM14_0388	-	putative hydrolase/acyltransferase	17	1185.29	17	1339.52	14	1258.2	18	1556.61
STM14_0389	-	putative transcriptional regulator	13	725.944	14	1041.06	13	1003.92	12	1023.22
STM14_0390	-	putative cytoplasmic protein	8	834.504	7	859.792	5	856.965	6	1088.03
STM14_0391	-	putative outer membrane protein	2	121.114	2	128.147	2	99.0711	3	307.072
STM14_0392	stbE	putative fimbrial chaparone	6	287.276	8	330.773	6	356.656	5	341.073
STM14_0393	stbD	putative fimbrial usher	23	2249.47	25	2562.4	23	1989.68	24	2219.63
STM14_0394	stbC	putative fimbrial usher	50	3236.1	50	3493.38	45	3175.23	44	3295.97
STM14_0395	stbB	putative fimbrial chaperone	12	482.24	13	621.569	9	350.051	10	610.956
STM14_0396	stbA	putative fimbrial major subunit	1	109.298	3	81.5981	1	77.6057	2	77.5648
STM14_0397	-	hypothetical protein	1	29.54	1	15.8815	1	18.163	1	23.3757
STM14_0398	-	putative inner membrane protein	5	177.24	4	210.293	3	85.8616	6	179.568
STM14_0399	-	putative periplasmic protein	6	183.886	6	170.863	5	150.258	5	178.505
STM14_0400	-	hypothetical protein	21	1482.91	23	1501.62	18	883.384	20	1318.6
STM14_0401	-	putative response regulator	4	118.898	3	128.147	2	82.5592	3	119.004
STM14_0402	-	putative inner membrane protein	4	73.1114	3	105.694	3	105.676	3	133.879
STM14_0403	-	hypothetical protein	0	0	0	0	0	0	0	0
STM14_0404	-	putative outer membrane protein	5	309.431	5	199.34	3	178.328	5	280.508
STM14_0405	-	putative response regulator	4	215.642	5	244.247	4	208.049	4	258.195
STM14_0406	-	putative inner membrane protein	6	206.78	8	301.201	6	188.235	7	312.384
STM14_0407	-	putative outer membrane lipoprotein	6	409.867	5	426.61	6	429.308	6	286.884
STM14_0408	-	outer membrane efflux-like protein	19	825.642	19	940.294	18	807.429	18	903.152
STM14_0409	-	putative cation efflux system protein	42	2078.87	43	2237.65	39	2643.55	38	2381.13
STM14_0410	-	putative cation efflux pump	8	517.688	7	623.212	7	718.265	6	707.646
STM14_0411	-	hypothetical protein	3	45.7869	3	45.454	2	47.8844	2	60.5643
STM14_0412	-	putative cation transport ATPase	27	3002.74	27	3207.52	26	4276.57	24	3066.47
STM14_0413	-	putative transcriptional regulator	4	132.191	5	161.553	5	188.235	5	140.254
STM14_0414	-	putative copper chaperone	0	0	0	0	0	0	0	0
STM14_0415	-	putative metal-binding transport protein	1	8.86199	0	0	1	14.8607	2	11.6879
STM14_0416	-	putative inner membrane protein	16	1178.64	18	1259.57	19	1418.37	18	1103.97
STM14_0417	mod	DNA methylase	46	2970.24	44	3263.37	45	3876.98	42	2750.9
STM14_0418	res	DNA restriction enzyme	48	2995.35	51	3564.58	45	3678.84	44	3408.6
STM14_0419	-	hypothetical protein	1	45.7869	1	57.502	1	87.5128	1	23.3757
STM14_0420	-	hypothetical protein	3	119.637	3	168.125	3	105.676	3	156.192
STM14_0421	-	putative cytoplasmic protein	2	73.8499	2	105.694	2	67.6986	2	92.4403
STM14_0422	-	cytochrome BD2 subunit I	20	1844.03	21	1787.49	18	1604.95	20	1899.81
STM14_0423	-	cytochrome BD2 subunit II	13	1541.25	15	1498.89	14	1464.6	13	1661.8
STM14_0424	-	putative cytoplasmic protein	1	63.5109	1	30.1201	1	57.7915	1	56.3142
STM14_0425	-	putative transcriptional regulator	14	1106.27	14	1047.63	11	1246.64	12	1210.22
STM14_0426	foxA	ferrioxamine receptor	50	3942.85	55	3976.95	49	4780.18	48	4085.44
STM14_0427	yahN	putative transport protein	8	510.303	8	558.043	7	792.569	7	618.394
STM14_0428	yahO	hypothetical protein	2	71.6344	3	128.147	2	80.908	3	112.628
STM14_0429	prpR	prp operon regulator	20	799.794	19	909.079	15	937.873	18	648.145
STM14_0430	-	hypothetical protein	1	39.8789	2	77.7646	2	29.7213	1	81.815
STM14_0431	prpB	2-methylisocitrate lyase	15	685.327	15	876.768	11	587.822	12	682.146
STM14_0432	prpC	methylcitrate synthase	18	1070.08	17	1203.16	14	1418.37	16	1304.79
STM14_0433	prpD	2-methylcitrate dehydratase	16	590.799	19	610.616	17	670.381	15	704.459
STM14_0434	prpE	propionyl-CoA synthetase	28	1878	27	1764.49	27	2623.73	27	2245.13
STM14_0435	hemB	delta-aminolevulinic acid dehydratase	1	7.38499	0	0	0	0	1	8.50026
STM14_0436	-	hypothetical protein	0	0	0	0	0	0	0	0
STM14_0437	-	hypothetical protein	0	0	0	0	0	0	0	0
STM14_0438	yaiU	flagellar protein	76	5498.12	81	6239.24	72	6332.29	74	6693.95
STM14_0439	yaiV	putative DNA-binding transcriptional regulator	15	504.395	16	656.07	14	533.333	15	678.958
STM14_0440	ampH	beta-lactamase/D-alanine carboxypeptidase	25	1947.42	25	1809.4	24	2080.49	22	2088.94
STM14_0441	-	hypothetical protein	1	97.4818	1	107.885	1	110.629	1	126.441
STM14_0442	-	conserved hypothetical protein	4	336.755	3	285.319	4	326.935	4	310.259
STM14_0443	sbmA	transport protein	24	1708.15	23	2032.28	20	1439.83	22	1662.86
STM14_0444	yaiW	putative outer membrane lipoprotein	18	1237.72	19	1405.79	18	1048.5	18	1265.48
STM14_0445	yaiY	putative inner membrane protein	7	353.741	6	261.771	6	312.074	5	333.635
STM14_0446	-	hypothetical protein	1	33.9709	1	47.6445	1	39.6284	1	20.1881
STM14_0447	yaiZ	putative inner membrane protein	7	383.281	8	567.353	7	492.053	8	623.706
STM14_0448	ddl_1	D-alanyl-alanine synthetase A	18	1516.88	19	1700.96	18	1829.51	16	1354.73
STM14_0449	-	putative inner membrane protein	8	435.714	8	412.919	8	447.471	9	571.642
STM14_0450	-	putative permease	17	1060.48	20	1266.14	16	1165.74	19	1360.04
STM14_0451	-	hypothetical protein	1	48.7409	2	121.028	2	80.908	1	106.253
STM14_0452	yaiB	hypothetical protein	5	222.288	5	249.723	5	222.91	6	285.821
STM14_0453	-	hypothetical protein	2	70.8959	3	130.885	1	97.4199	1	94.5653
STM14_0454	psiF	hypothetical protein	1	67.9419	1	132.528	1	90.8152	1	126.441
STM14_0455	yaiC	diguanylate cyclase AdrA	14	803.487	15	805.028	12	868.523	15	902.09
STM14_0456	proC	pyrroline-5-carboxylate reductase	10	296.877	11	269.438	10	553.147	10	368.699
STM14_0457	-	hypothetical protein	5	356.695	4	292.986	5	487.099	5	489.827
STM14_0458	yaiI	hypothetical protein	4	341.925	4	436.467	4	444.169	4	289.009
STM14_0459	aroL	shikimate kinase II	7	619.6	9	669.761	7	800.825	7	783.086
STM14_0460	yaiA	hypothetical protein	1	218.596	1	177.982	1	175.026	1	253.945
STM14_0461	aroM	hypothetical protein	9	271.029	9	418.395	8	401.238	8	289.009
STM14_0462	yaiE	hypothetical protein	9	423.898	10	583.234	7	467.285	8	489.827
STM14_0463	rdgC	recombination associated protein	5	213.426	4	144.576	3	184.933	4	256.07
STM14_0464	-	hypothetical protein	2	242.966	2	223.436	1	307.12	1	196.568
STM14_0465	yajF	fructokinase	7	405.436	7	427.705	5	402.889	5	337.885
STM14_0466	araJ	protein AraJ	21	1471.83	21	1748.06	19	1784.93	20	1771.24
STM14_0467	sbcC	exonuclease subunit SbcC	24	1256.92	22	1450.69	23	2021.05	20	1481.17
STM14_0468	sbcD	exonuclease subunit SbcD	15	894.322	15	853.768	15	1149.22	13	919.09
STM14_0469	-	hypothetical protein	5	177.24	5	228.913	5	285.655	5	410.137
STM14_0470	phoB	transcriptional regulator PhoB	13	491.84	12	596.378	11	673.683	12	844.713
STM14_0471	phoR	phosphate regulon sensor protein	21	1339.64	21	1739.85	19	1614.86	21	1973.12
STM14_0472	-	hypothetical protein	2	48.0024	2	28.4772	1	33.0237	1	6.37519
STM14_0473	brnQ	branched-chain amino acid transporter	13	489.625	15	474.255	11	520.123	13	683.208
STM14_0474	proY	putative proline-specific permease	19	958.571	18	1140.73	16	686.893	17	846.838
STM14_0475	malZ	maltodextrin glucosidase	30	1891.3	32	2074.45	28	2225.8	26	2397.07
STM14_0476	-	putative thiol-alkyl hydroperoxide reductase	7	638.063	7	564.615	7	449.122	7	585.455
STM14_0477	yajB	acyl carrier protein phosphodiesterase	5	308.692	5	463.849	4	250.98	5	460.076
STM14_0478	queA	S-adenosylmethionine:tRNA ribosyltransferase-isomerase	12	616.646	14	636.903	12	774.406	13	1037.03
STM14_0479	-	DNA metabolism protein	2	59.0799	3	68.4548	2	132.095	3	143.442
STM14_0480	tgt	queuine tRNA-ribosyltransferase	16	510.303	18	446.325	16	1104.64	16	913.778
STM14_0481	yajC	preprotein translocase subunit YajC	1	5.16949	0	0	0	0	0	0
STM14_0482	secD	preprotein translocase subunit SecD	1	9.60048	1	11.5004	0	0	1	6.37519
STM14_0483	secF	preprotein translocase subunit SecF	1	299.831	2	176.339	2	186.584	1	317.697
STM14_0484	-	hypothetical protein	7	317.554	6	323.106	6	285.655	7	295.384
STM14_0485	-	putative regulatory protein	7	189.056	7	209.198	5	183.281	5	212.506
STM14_0486	yajD	hypothetical protein	6	141.792	6	185.102	6	191.537	5	164.692
STM14_0487	-	hypothetical protein	8	265.121	7	278.748	4	252.631	8	364.448
STM14_0489	tsx	nucleoside channel	21	1693.38	21	2221.22	21	2770.69	21	2108.06
STM14_0490	yajI	hypothetical protein	6	213.426	6	292.439	5	214.654	6	233.757
STM14_0491	-	hypothetical protein	3	149.177	2	164.839	2	183.281	3	154.067
STM14_0492	ybaD	transcriptional regulator NrdR	5	205.303	7	352.131	6	399.587	7	411.2
STM14_0493	ribD	bifunctional diaminohydroxyphosphoribosylaminopyrimidine deaminase/5-amino-6-(5-phosphoribosylamino)uracil reductase	1	8.12349	0	0	0	0	0	0
STM14_0494	ribH	riboflavin synthase subunit beta	0	0	0	0	1	6.60474	0	0
STM14_0495	nusB	transcription antitermination protein NusB	1	81.2349	1	59.6925	2	18.163	1	52.0641
STM14_0496	thiL	thiamine monophosphate kinase	0	0	4	21.3579	0	0	1	20.1881
STM14_0497	pgpA	phosphatidylglycerophosphatase A	2	117.421	3	101.861	2	100.722	2	106.253
STM14_0498	-	hypothetical protein	7	324.201	7	313.797	7	556.449	7	439.888
STM14_0499	yajO	putative oxidoreductase	13	4535.86	13	2409.06	13	1162.43	13	2135.69
STM14_0500	dxs	1-deoxy-D-xylulose-5-phosphate synthase	2	48.7409	2	9.85748	0	0	0	0
STM14_0501	ispA	geranyltranstransferase	1	12.5545	1	2.19055	0	0	0	0
STM14_0502	xseB	exodeoxyribonuclease VII small subunit	0	0	0	0	0	0	0	0
STM14_0503	thiI	thiamine biosynthesis protein ThiI	24	946.755	24	909.627	19	817.336	21	1373.85
STM14_0504	phnV	2-aminoethylphosphonate transporter	9	485.194	8	453.444	7	655.52	8	574.83
STM14_0505	phnU	2-aminoethylphosphonate transporter	9	274.722	9	292.986	8	277.399	9	326.197
STM14_0506	phnT	2-aminoethylphosphonate transporter	17	4134.85	17	1918.92	16	1349.02	16	2084.69
STM14_0507	phnS	2-aminoethylphosphonate transporter	15	948.971	16	1099.66	15	1420.02	16	1090.16
STM14_0508	phnR	2-aminoethylphosphonate transport protein	12	530.242	11	523.542	12	642.311	11	789.461
STM14_0509	-	hypothetical protein	3	116.683	3	176.887	3	170.072	2	156.192
STM14_0510	phnW	2-aminoethylphosphonate--pyruvate transaminase	15	1044.24	15	1148.94	15	1608.25	13	1327.1
STM14_0511	phnX	phosphonoacetaldehyde hydrolase	7	301.308	8	320.368	8	378.121	8	292.196
STM14_0512	thiJ	hypothetical protein	7	524.334	6	503.827	6	665.427	6	671.52
STM14_0513	apbA	2-dehydropantoate 2-reductase	15	641.755	16	733.835	15	1109.6	16	864.901
STM14_0514	yajQ	nucleotide-binding protein	3	113.729	4	161.553	4	135.397	4	130.691
STM14_0515	yajR	putative transport protein	22	1248.06	25	1516.41	23	1864.19	23	1347.29
STM14_0517	-	putative periplasmic protein	19	761.392	21	618.831	13	648.916	17	797.962
STM14_0518	-	TPR repeat-containing protein	18	578.245	17	579.949	17	637.357	14	677.895
STM14_0519	cyoE	protoheme IX farnesyltransferase	18	583.414	18	845.005	14	723.219	17	737.397
STM14_0520	cyoD	cytochrome o ubiquinol oxidase subunit IV	5	137.361	6	215.769	5	133.746	4	136.004
STM14_0521	cyoC	cytochrome o ubiquinol oxidase subunit III	10	466.731	10	520.256	9	460.68	8	568.455
STM14_0522	cyoB	cytochrome o ubiquinol oxidase subunit I	34	1754.67	33	1956.71	25	1393.6	31	2071.94
STM14_0523	cyoA	cytochrome o ubiquinol oxidase subunit II	9	388.45	10	543.805	9	364.912	10	639.644
STM14_0524	ampG	muropeptide transporter	19	1398.72	19	1384.98	19	1479.46	20	1224.04
STM14_0525	yajG	hypothetical protein	13	477.07	15	480.826	11	518.472	11	600.331
STM14_0526	-	hypothetical protein	6	118.898	6	150.053	8	166.77	7	167.88
STM14_0527	bolA	transcriptional regulator BolA	9	796.84	10	927.151	9	964.292	10	970.092
STM14_0528	-	hypothetical protein	0	0	0	0	0	0	1	6.37519
STM14_0529	tig	trigger factor	14	891.368	14	953.438	12	1098.04	12	1157.1
STM14_0530	clpP	ATP-dependent Clp protease proteolytic subunit	0	0	0	0	0	0	0	0
STM14_0531	-	hypothetical protein	1	37.6634	1	27.9295	2	97.4199	1	48.8765
STM14_0532	clpX	ATP-dependent protease ATP-binding subunit	2	14.0315	1	13.691	0	0	1	5.31266
STM14_0533	lon	DNA-binding ATP-dependent protease La	5	65.7264	9	230.008	7	146.955	7	126.441
STM14_0534	hupB	transcriptional regulator HU subunit beta	3	64.2494	3	106.789	3	100.722	3	74.3772
STM14_0535	cypD	peptidyl-prolyl cis-trans isomerase (rotamase D)	23	983.68	22	895.388	22	1344.06	24	1396.17
STM14_0536	-	hypothetical protein	3	33.9709	2	20.2626	2	64.3962	4	60.5643
STM14_0537	ybaV	putative DNA uptake protein	11	739.237	11	668.666	9	576.263	11	785.211
STM14_0538	ybaW	putative esterase	7	407.651	8	492.874	7	492.053	7	425.013
STM14_0539	ybaX	queuosine biosynthesis protein QueC	9	315.339	9	337.893	7	343.446	6	348.51
STM14_0540	ybaE	putative ABC transporter periplasmic binding protein	22	1726.61	22	1810.49	17	1651.18	17	1846.68
STM14_0541	cof	putative hydrolase	8	487.409	8	575.02	7	627.45	8	484.515
STM14_0542	-	putative cysteine synthase/cystathionine beta-synthase	13	898.753	14	979.724	13	936.222	13	979.654
STM14_0543	ybaO	putative transcriptional regulator	8	185.363	9	207.555	5	194.84	7	255.008
STM14_0544	mdlA	putative multidrug transporter membrane\ATP-binding component	24	1038.33	26	1267.23	28	2136.63	25	1644.8
STM14_0545	mdlB	putative multidrug transporter membrane\ATP-binding component	32	1097.41	29	1170.3	26	1773.37	26	1231.47
STM14_0546	glnK	nitrogen regulatory protein P-II 2	1	155.085	3	134.719	2	193.189	1	137.067
STM14_0547	amtB	ammonium transporter	23	1296.07	24	1248.07	20	1314.34	24	1420.61
STM14_0548	tesB	acyl-CoA thioesterase II	11	598.184	10	756.836	8	881.733	9	624.769
STM14_0549	ybaY	hypothetical protein	9	680.157	11	774.908	10	787.615	10	760.773
STM14_0550	ybaZ	putative methyltransferase	7	265.86	8	416.205	7	269.143	7	345.323
STM14_0552	ylaB	hypothetical protein	25	1301.97	24	1463.84	23	1456.34	22	1454.61
STM14_0553	rpmE2	50S ribosomal protein L31 type B	4	183.148	4	257.39	3	188.235	4	334.698
STM14_0554	rpmJ_1	50S ribosomal protein L36	3	104.867	3	181.816	3	122.188	3	132.816
STM14_0555	ylaC	putative inner membrane protein	10	404.697	10	430.443	9	530.03	7	485.577
STM14_0556	maa	maltose O-acetyltransferase	15	903.923	15	1363.62	12	1093.08	14	1350.48
STM14_0557	hha	hemolysin expression-modulating protein	0	0	0	0	0	0	0	0
STM14_0558	ybaJ	hypothetical protein	12	615.169	14	736.573	11	767.801	10	878.714
STM14_0559	acrB	acridine efflux pump	36	1206.71	41	1015.32	34	1065.01	28	856.401
STM14_0560	acrA	acridine efflux pump	13	368.511	14	260.128	8	422.703	9	362.323
STM14_0561	acrR	DNA-binding transcriptional repressor AcrR	11	539.843	12	510.399	10	719.916	10	718.272
STM14_0562	-	hypothetical protein	1	17.724	3	31.2154	3	92.4663	1	43.5638
STM14_0563	aefA	potassium efflux protein KefA	48	3301.83	48	3216.28	43	3404.74	49	3320.41
STM14_0564	-	putative transposase	14	1037.59	17	1120.47	14	1005.57	16	1296.29
STM14_0565	ybaM	hypothetical protein	5	332.324	5	374.584	5	459.029	5	489.827
STM14_0566	priC	primosomal replication protein N''	3	234.843	3	279.843	3	221.259	3	202.944
STM14_0567	ybaN	hypothetical protein	8	376.634	9	437.015	7	695.149	7	489.827
STM14_0568	apt	adenine phosphoribosyltransferase	5	91.5738	5	66.2642	4	82.5592	4	92.4403
STM14_0569	dnaX	DNA polymerase III subunits gamma and tau	0	0	0	0	0	0	0	0
STM14_0570	ybaB	hypothetical protein	2	319.031	2	270.533	2	345.098	2	340.01
STM14_0571	recR	recombination protein RecR	2	42.8329	3	41.0729	2	64.3962	2	83.94
STM14_0572	htpG	heat shock protein 90	23	1589.25	24	1628.13	21	2234.05	22	2005
STM14_0573	-	hypothetical protein	1	31.7554	2	56.4067	1	51.1867	1	72.2522
STM14_0574	adk	adenylate kinase	0	0	0	0	0	0	0	0
STM14_0575	-	hypothetical protein	4	146.223	4	165.387	2	128.792	2	171.068
STM14_0576	hemH	ferrochelatase	1	14.77	1	8.76221	0	0	1	6.37519
STM14_0577	aes	acetyl esterase	19	1366.96	19	1566.24	16	1558.72	15	1152.85
STM14_0578	gsk	inosine-guanosine kinase	19	1237.72	22	1717.39	19	2090.4	20	1901.93
STM14_0579	ybaL	putative cation:proton antiport protein	16	873.644	17	890.459	18	1500.93	16	921.215
STM14_0580	-	hypothetical protein	1	33.9709	1	24.0961	2	29.7213	1	19.1256
STM14_0581	fsr	putative transport protein	19	944.54	21	1177.97	20	1136.01	16	1083.78
STM14_0582	ushA	bifunctional UDP-sugar hydrolase/5'-nucleotidase periplasmic precursor	21	1124.73	22	1141.28	21	1428.27	21	1076.34
STM14_0583	ybaK	hypothetical protein	6	568.644	6	481.921	6	777.708	6	759.71
STM14_0584	ybaP	putative cytoplasmic protein	11	1156.49	12	1297.35	11	1710.63	11	1453.54
STM14_0585	-	putative periplasmic protein	10	406.174	10	377.87	10	561.403	9	342.135
STM14_0586	copA	copper exporting ATPase	23	1419.39	22	1578.84	21	2258.82	23	1709.61
STM14_0587	cueR	DNA-binding transcriptional regulator CueR	4	146.961	5	194.959	4	330.237	3	266.696
STM14_0588	ybbJ	hypothetical protein	5	612.215	5	530.661	5	672.032	5	527.016
STM14_0589	ybbK	putative inner membrane protein	10	660.956	9	574.472	8	678.637	10	506.828
STM14_0590	ybbL	putative ABC transporter ATP-binding protein YbbL	15	1241.42	16	1340.07	13	1505.88	13	1309.04
STM14_0591	ybbM	putative transport protein	18	1187.51	18	1508.74	17	1350.67	17	1437.61
STM14_0592	ybbN	putative thioredoxin protein	8	2596.56	11	1135.8	9	1593.39	9	1051.91
STM14_0593	ybbO	short chain dehydrogenase	9	455.654	11	416.753	9	421.052	9	669.395
STM14_0594	tesA	multifunctional acyl-CoA thioesterase I and protease I and lysophospholipase L1	9	731.114	10	692.762	8	729.824	8	843.65
STM14_0595	ybbA	putative ABC transporter ATP-binding protein YbbA	4	183.148	5	276.557	5	374.819	4	318.76
STM14_0596	ybbP	putative inner membrane protein	19	1422.35	23	1643.46	20	1682.56	20	1280.35
STM14_0597	-	hypothetical protein	1	8.86199	1	13.1433	1	9.90711	1	40.3762
STM14_0598	-	putative outer membrane protein	18	862.567	17	895.388	15	1230.13	15	925.465
STM14_0599	-	hypothetical protein	1	5.90799	0	0	0	0	0	0
STM14_0600	sfbA	putative ABC-type transport system ATPase component	15	921.646	14	1049.82	14	1142.62	13	1124.16
STM14_0601	sfbB	putative ABC-type transport system ATPase component	7	219.334	8	261.771	6	330.237	8	308.134
STM14_0602	sfbC	putative ABC transporter permease component	15	841.889	15	992.32	13	809.08	13	993.467
STM14_0603	ybbB	tRNA 2-selenouridine synthase	13	768.039	13	746.431	12	1050.15	10	654.52
STM14_0604	ybbS	DNA-binding transcriptional activator AllS	12	901.707	13	927.151	13	982.455	12	881.902
STM14_0605	allA	ureidoglycolate hydrolase	11	674.249	11	685.095	10	701.753	10	1068.91
STM14_0606	allR	DNA-binding transcriptional repressor AllR	18	742.191	20	872.387	17	962.641	17	791.586
STM14_0607	gcl	glyoxylate carboligase	25	1490.29	27	1794.06	22	1869.14	21	1654.36
STM14_0608	gip	hydroxypyruvate isomerase	14	506.61	13	430.443	11	427.657	11	388.887
STM14_0609	glxR	tartronic semialdehyde reductase	9	375.157	10	409.633	8	490.402	8	656.645
STM14_0610	-	putative permease	18	862.567	22	1059.13	15	954.385	17	816.025
STM14_0611	ybbV	putative cytoplasmic protein	2	15.5085	1	2.73819	1	24.7678	1	75.4398
STM14_0612	allP	allantoin permease	16	1393.55	12	1267.23	14	908.152	14	1237.85
STM14_0613	allB	allantoinase	18	1242.89	22	1215.76	17	1200.41	21	1335.6
STM14_0614	ybbY	putative purine permease YbbY	23	1972.53	25	1840.06	23	2359.54	22	1855.18
STM14_0615	glxK	glycerate kinase II	21	1463.7	20	1499.43	20	1730.44	20	1487.54
STM14_0616	ylbA	hypothetical protein	25	2582.53	25	3106.2	23	3388.23	26	2649.95
STM14_0617	allC	allantoate amidohydrolase	21	1246.59	24	1455.07	21	1616.51	21	1416.36
STM14_0618	allD	ureidoglycolate dehydrogenase	19	1012.48	21	1423.86	19	970.897	20	1089.1
STM14_0619	fdrA	membrane protein FdrA	23	1667.53	24	2127.57	21	1538.9	24	1600.17
STM14_0620	ylbE	putative cytoplasmic protein	19	2076.66	21	2468.75	19	1994.63	19	2273.82
STM14_0621	ylbF	putative cytoplasmic protein	17	1533.86	18	1796.8	14	1497.62	17	1686.24
STM14_0622	arcC	carbamate kinase	14	1573.74	15	1951.78	13	1446.44	15	1913.62
STM14_0623	purK	phosphoribosylaminoimidazole carboxylase ATPase subunit	13	669.08	16	783.122	12	785.964	13	745.897
STM14_0624	purE	phosphoribosylaminoimidazole carboxylase catalytic subunit	6	308.692	5	392.656	6	511.867	6	415.45
STM14_0625	lpxH	UDP-2,3-diacylglucosamine hydrolase	8	429.806	9	682.905	8	619.194	8	592.893
STM14_0626	ppiB	peptidyl-prolyl cis-trans isomerase B (rotamase B)	9	314.6	11	442.492	7	556.449	10	512.14
STM14_0627	cysS	cysteinyl-tRNA synthetase	21	1815.23	17	2240.93	19	2395.87	16	2504.39
STM14_0628	-	putative outer membrane protein	18	2095.86	20	2527.9	18	2793.8	18	2167.57
STM14_0629	-	putative inner membrane protein	8	743.668	8	860.887	7	767.801	8	942.466
STM14_0630	ybcI	putative membrane-bound metal-dependent hydrolase	17	1010.27	15	1095.82	16	1117.85	13	831.963
STM14_0631	ybcJ	hypothetical protein	1	36.1864	1	16.9768	1	42.9308	1	42.5013
STM14_0632	folD	bifunctional 5,10-methylene-tetrahydrofolate dehydrogenase/ 5,10-methylene-tetrahydrofolate cyclohydrolase	15	1301.23	16	1677.42	16	1773.37	15	1790.37
STM14_0633	-	hypothetical protein	0	0	1	4.3811	0	0	0	0
STM14_0634	-	hypothetical protein	2	24.3705	2	32.8583	1	8.25592	2	34.001
STM14_0635	fimA	fimbrin	10	746.622	9	798.456	8	592.775	7	576.955
STM14_0636	fimI	fimbrial protein	8	254.782	7	282.581	6	293.911	8	204.006
STM14_0637	fimC	periplasmic chaperone	12	709.697	13	576.663	10	468.936	11	742.71
STM14_0638	fimD	outer membrane usher protein precursor	58	3748.62	64	4311.55	55	3652.42	57	4648.58
STM14_0639	fimH	minor fimbrial subunit	31	1753.93	33	1813.78	24	1188.85	31	2102.75
STM14_0640	fimF	putative fimbrial protein	7	722.99	6	609.521	5	434.262	5	568.455
STM14_0641	fimZ	transcriptional regulator FimZ	12	394.358	12	499.994	10	412.796	12	626.894
STM14_0642	fimY	putative regulatory protein	20	1312.31	22	1368	18	894.942	20	1743.61
STM14_0643	-	hypothetical protein	8	1092.24	8	1633.06	8	667.079	8	1272.91
STM14_0644	fimW	putative fimbrial protein	13	1239.94	13	1709.73	11	1302.78	13	1285.66
STM14_0645	-	conserved hypothetical protein	4	223.027	4	354.322	4	148.607	3	212.506
STM14_0647	-	integrase	5	200.133	5	348.845	5	335.19	5	358.073
STM14_0649	-	hypothetical protein	8	805.702	7	907.436	6	526.728	8	904.215
STM14_0650	-	putative inner membrane protein	20	796.102	20	915.651	15	579.566	19	726.772
STM14_0651	yfdH	putative glycosyltransferase	19	850.751	20	1114.44	17	800.825	17	1108.22
STM14_0652	gtrA	putative glycosyl translocase	10	858.136	12	988.487	7	840.453	10	989.217
STM14_0655	-	sensor kinase	10	654.31	12	998.892	9	731.475	8	879.776
STM14_0657	-	putative transcriptional regulator	20	1182.34	20	1449.6	18	1030.34	16	1340.92
STM14_0658	-	pyridine nucleotide-disulfide oxidoreductase	33	1822.61	34	2141.26	26	2191.12	29	2209
STM14_0659	-	hypothetical protein	12	615.908	11	803.933	8	581.217	12	805.399
STM14_0660	-	putative periplasmic protein	9	700.097	9	863.078	9	785.964	9	684.271
STM14_0661	-	putative inner membrane protein	15	743.668	14	990.13	11	719.916	13	880.839
STM14_0662	-	putative DNA repair ATPase	23	1898.68	24	2243.13	22	2065.63	21	2065.56
STM14_0663	pheP	phenylalanine transporter	35	3016.77	38	2950.13	30	3495.56	33	3712.49
STM14_0664	ybdG	hypothetical protein	30	1852.89	28	1693.84	25	2098.66	25	1885.99
STM14_0665	-	conserved hypothetical protein	3	192.748	4	248.08	3	323.632	3	363.386
STM14_0666	apeE	outer membrane esterase	63	6142.83	67	7263.87	58	7884.41	63	6893.71
STM14_0667	-	putative inner membrane protein	52	2833.62	54	3125.37	50	3479.05	49	3775.18
STM14_0668	-	putative phosphosugar isomerase	25	3282.63	25	3147.82	21	3635.91	23	3549.92
STM14_0669	-	putative inner membrane protein	14	641.755	15	808.314	10	756.243	11	858.526
STM14_0670	-	putative PTS system mannose-specific enzyme IID	14	1010.27	12	1207.54	14	1111.25	13	1260.16
STM14_0671	-	putative inner membrane protein	12	1282.03	12	1230.54	10	1458	10	1340.92
STM14_0672	-	putative PTS system mannose-specific enzyme IIAB	8	1024.3	8	1185.64	7	995.664	6	1207.04
STM14_0673	-	putative PTS system mannose-specific enzyme IIAB	13	1268	14	1531.74	13	1682.56	14	1496.05
STM14_0674	nfnB	dihydropteridine reductase	13	604.831	13	655.523	11	738.08	12	736.335
STM14_0675	ybdF	hypothetical protein	11	252.567	9	326.392	8	272.445	6	148.754
STM14_0676	-	putative regulatory protein	15	1151.32	14	1340.62	15	1385.34	14	1239.97
STM14_0677	-	hypothetical protein	4	301.308	4	486.85	4	478.844	4	391.012
STM14_0678	-	putative regulatory protein	9	1358.84	9	1331.86	9	1560.37	9	1245.29
STM14_0679	ybdJ	putative inner membrane protein	4	139.576	4	156.624	4	328.586	4	242.257
STM14_0680	ybdK	carboxylate-amine ligase	29	2640.13	29	2992.29	27	3272.65	30	3247.1
STM14_0681	entD	phosphopantetheinyltransferase component of enterobactin synthase multienzyme complex	14	1004.36	19	1206.99	14	1139.32	15	1286.73
STM14_0682	fepA	outer membrane receptor FepA	60	4880	61	5200.37	55	5468.72	57	4645.39
STM14_0683	-	hypothetical protein	5	422.421	6	406.347	5	455.727	5	588.643
STM14_0684	fes	enterobactin/ferric enterobactin esterase	13	946.755	15	1068.99	12	1243.34	13	952.029
STM14_0685	ybdZ	putative cytoplasmic protein	6	461.562	5	422.777	5	609.287	4	491.952
STM14_0686	entF	enterobactin synthase subunit F	51	3059.6	57	3060.75	49	4511.04	47	3355.48
STM14_0687	fepE	ferric enterobactin transport protein FepE	22	1095.19	24	1519.7	21	1798.14	20	1615.05
STM14_0688	fepC	iron-enterobactin transporter ATP-binding protein	14	1650.54	16	1833.49	15	1905.47	15	2039
STM14_0689	fepG	iron-enterobactin transporter permease	15	732.591	19	750.264	15	771.103	14	872.339
STM14_0690	fepD	iron-enterobactin transporter membrane protein	15	1098.15	15	1387.71	15	1705.67	12	1498.17
STM14_0691	ybdA	enterobactin exporter EntS	27	2037.52	27	2589.23	23	3812.59	27	2561.76
STM14_0692	fepB	iron-enterobactin transporter periplasmic binding protein	12	1226.65	14	1301.19	14	1897.21	13	1369.6
STM14_0693	entC	isochorismate synthase	14	871.429	16	993.415	12	1192.16	14	888.277
STM14_0694	entE	enterobactin synthase subunit E	27	2905.25	28	2817.05	27	2726.11	26	2756.21
STM14_0695	entB	2,3-dihydro-2,3-dihydroxybenzoate synthetase	24	1406.84	24	1476.43	23	1451.39	23	1581.05
STM14_0696	entA	2,3-dihydroxybenzoate-2,3-dehydrogenase	10	571.598	12	868.006	10	701.753	11	840.463
STM14_0697	ybdB	hypothetical protein	7	144.007	8	190.578	5	204.747	7	258.195
STM14_0698	-	hypothetical protein	5	201.61	4	223.436	5	345.098	3	205.069
STM14_0699	cstA	carbon starvation protein	35	2770.85	40	3512.55	31	3819.19	34	4019.56
STM14_0700	ybdD	putative cytoplasmic protein	6	1081.9	6	1156.61	5	1162.43	5	1113.53
STM14_0701	ybdH	hypothetical protein	14	1253.97	14	1164.83	13	1183.9	13	1080.6
STM14_0702	ybdL	putative aminotransferase	27	2326.27	30	2466.01	26	2273.68	25	2743.46
STM14_0703	ybdM	putative transcriptional regulator	9	982.203	11	1373.48	10	1081.53	11	1281.41
STM14_0704	ybdN	putative 3'-phosphoadenosine 5'-phosphosulfate sulfotransferase	32	3380.11	32	3529.53	28	3763.05	29	3748.61
STM14_0705	ybdO	putative transcriptional regulator	11	745.884	13	813.79	9	685.242	11	694.896
STM14_0706	dsbG	disulfide isomerase/thiol-disulfide oxidase	22	2671.89	22	2698.21	19	2861.5	21	2760.46
STM14_0707	ahpC	alkyl hydroperoxide reductase subunit C	7	486.671	7	442.492	6	624.148	6	469.639
STM14_0708	ahpF	alkyl hydroperoxide reductase F52a subunit	17	733.329	17	824.195	16	957.687	15	911.652
STM14_0709	-	putative anaerobic dehydrogenase component	1	2.954	1	5.47638	1	19.8142	0	0
STM14_0710	-	putative oxidoreductase protein	28	2045.64	32	2192.19	29	2141.59	28	2237.69
STM14_0711	-	molybdopterin-containing oxidoreductase iron-sulfur subunit	9	268.075	10	300.653	7	208.049	9	185.943
STM14_0712	-	putative hydrogenase protein	12	603.354	12	461.659	11	680.288	13	697.021
STM14_0713	ybdQ	putative universal stress protein	2	135.145	2	170.315	2	127.141	2	164.692
STM14_0714	-	hypothetical protein	4	127.76	4	161.006	4	272.445	4	374.011
STM14_0715	-	hypothetical protein	2	198.656	2	232.746	2	264.19	2	236.945
STM14_0716	ybdR	putative dehydrogenase	9	957.833	9	850.482	7	1066.67	9	1142.22
STM14_0717	rnk	nucleoside diphosphate kinase regulator	3	68.6804	3	55.8591	3	100.722	2	51.0015
STM14_0718	rna	ribonuclease I	8	652.833	9	714.12	7	662.125	6	589.705
STM14_0719	citT	citrate/succinate transport antiport protein	20	896.538	18	941.937	17	833.848	15	1320.73
STM14_0720	citG	triphosphoribosyl-dephospho-CoA synthase	4	165.424	4	203.721	4	193.189	4	96.6904
STM14_0721	citX	2'-(5''-triphosphoribosyl)-3'-dephospho-CoA:apo- citrate lyase	2	28.8015	2	22.4532	2	49.5355	3	131.754
STM14_0722	citF	citrate lyase alpha chain/citrate-ACP transferase	13	576.768	14	774.908	9	705.056	12	660.895
STM14_0723	citE	citrate lyase beta chain	5	230.412	5	370.751	5	487.099	4	381.449
STM14_0724	citD	citrate lyase subunit gamma	0	0	0	0	0	0	0	0
STM14_0725	citC	citrate lyase synthetase	18	994.019	20	1362.52	16	1363.88	18	1373.85
STM14_0726	-	conserved hypothetical protein	2	21.4165	1	11.5004	1	36.3261	2	58.4393
STM14_0727	dpiB	sensory histidine kinase	28	1243.63	29	1599.65	28	1705.67	23	1834.99
STM14_0728	dpiA	two-component response regulator DpiA	10	519.903	10	427.705	10	612.589	10	635.394
STM14_0729	dcuC	C4-dicarboxylate transporter DcuC	20	1046.45	19	1045.44	19	1393.6	18	1014.72
STM14_0730	-	hypothetical protein	1	84.1889	1	73.9311	2	82.5592	1	78.6274
STM14_0731	pagP	palmitoyl transferase for Lipid A	8	373.68	10	288.605	7	280.701	8	232.695
STM14_0732	cspE	cold shock protein CspE	5	248.874	5	225.627	3	392.982	5	301.759
STM14_0733	ccrB	camphor resistance protein CrcB	2	37.6634	2	74.4788	1	28.0701	2	107.316
STM14_0734	ybeM	putative hydrolase	11	821.211	13	860.339	10	1099.69	10	922.278
STM14_0735	-	hypothetical protein	3	74.5884	3	76.6693	2	71.0009	2	126.441
STM14_0736	tatE	twin arginine translocase protein E	4	106.344	4	179.078	4	137.048	4	73.3147
STM14_0737	lipA	lipoyl synthase	4	25.8475	7	76.1217	3	26.419	3	57.3767
STM14_0738	-	hypothetical protein	2	53.9104	2	74.4788	1	33.0237	3	57.3767
STM14_0739	ybeF	putative DNA-binding transcriptional regulator	17	487.409	20	646.76	14	604.334	13	728.897
STM14_0740	-	hypothetical protein	2	35.4479	1	27.9295	2	26.419	1	35.0636
STM14_0741	lipB	lipoyltransferase	6	127.022	9	164.839	7	176.677	6	191.256
STM14_0742	-	hypothetical protein	4	91.5738	3	98.5748	2	146.955	3	149.817
STM14_0743	ybeD	hypothetical protein	1	55.3874	3	89.8126	1	140.351	1	131.754
STM14_0744	dacA	D-alanyl-D-alanine carboxypeptidase fraction A	17	1137.29	18	1237.66	14	1041.9	14	1091.22
STM14_0745	-	hypothetical protein	3	61.2954	1	124.314	2	75.9545	2	134.942
STM14_0746	rlpA	rare lipoprotein A	13	841.15	15	756.836	13	843.755	12	534.454
STM14_0747	mrdB	cell wall shape-determining protein	3	31.7554	2	26.2866	0	0	0	0
STM14_0748	mrdA	penicillin-binding protein 2	1	17.724	3	26.8343	0	0	0	0
STM14_0749	ybeA	SPOUT methyltransferase superfamily protein	1	31.0169	2	66.2642	1	26.419	1	6.37519
STM14_0750	ybeB	hypothetical protein	4	149.915	3	219.603	4	110.629	3	148.754
STM14_0751	cobC	alpha ribazole-5'-P phosphatase	12	703.051	11	799.551	9	911.454	11	807.524
STM14_0752	cobD	threonine-phosphate decarboxylase	11	718.559	11	633.07	9	733.126	11	626.894
STM14_0753	nadD	nicotinic acid mononucleotide adenylyltransferase	0	0	0	0	0	0	0	0
STM14_0754	holA	DNA polymerase III subunit delta	1	29.54	2	29.5725	2	127.141	2	77.5648
STM14_0755	rlpB	LPS-assembly lipoprotein RplB	0	0	0	0	0	0	0	0
STM14_0756	-	hypothetical protein	1	5.90799	1	10.9528	1	14.8607	1	41.4387
STM14_0757	-	putative hydrolase	3	190.533	3	211.936	3	112.281	3	158.317
STM14_0758	-	putative hydrolase	16	1036.85	17	1231.09	16	1093.08	17	1344.1
STM14_0759	-	2-keto-3-deoxygluconate permease	13	607.784	13	852.125	11	790.917	11	878.714
STM14_0760	-	putative sigma-54 dependent transcriptional regulator	35	1654.98	37	1740.94	35	2511.45	34	1805.24
STM14_0761	ybeL	hypothetical protein	3	106.344	5	145.672	4	161.816	4	117.941
STM14_0762	ybeQ	TPR repeat-containing protein	22	1776.09	25	1866.35	23	2475.13	24	2215.38
STM14_0763	ybeR	putative cytoplasmic protein	14	695.666	15	737.121	14	894.942	12	655.582
STM14_0764	ybeS	putative molecular chaperone	19	804.964	20	910.722	19	889.988	17	1156.03
STM14_0766	ybeV	putative molecular chaperone	18	804.225	18	755.193	16	776.057	16	597.143
STM14_0767	hscC	putative heatshock protein	18	457.869	21	584.33	19	752.94	19	625.831
STM14_0768	-	putative cytoplasmic protein	17	830.073	19	780.384	16	896.593	15	795.836
STM14_0769	rihA	ribonucleoside hydrolase 1	7	286.538	7	243.699	7	412.796	6	310.259
STM14_0770	gltL	glutamate/aspartate transporter	6	534.673	6	522.447	5	761.196	4	435.638
STM14_0771	gltK	glutamate/aspartate transporter	13	857.397	13	877.864	12	1223.53	13	834.088
STM14_0772	gltJ	glutamate/aspartate transporter	14	999.927	13	1095.28	12	1269.76	12	967.967
STM14_0773	gltI	glutamate and aspartate transporter subunit	12	513.995	11	491.231	11	477.192	10	689.583
STM14_0774	-	hypothetical protein	5	104.128	5	147.315	3	113.932	5	145.567
STM14_0775	lnt	apolipoprotein N-acyltransferase	0	0	0	0	0	0	0	0
STM14_0776	ybeX	putative transport protein	2	78.2809	5	62.9784	4	80.908	3	120.066
STM14_0777	-	conserved hypothetical protein	4	216.38	4	304.487	4	323.632	4	272.008
STM14_0778	ybeY	putative metalloprotease	1	25.8475	1	69.55	1	37.9772	2	83.94
STM14_0779	phoL	putative phosphate starvation-inducible protein	5	95.2663	9	68.4548	3	57.7915	6	128.566
STM14_0780	-	hypothetical protein	0	0	0	0	0	0	0	0
STM14_0781	miaB	rRNA modification protein	20	828.596	21	1038.87	21	1121.15	21	1142.22
STM14_0782	ubiF	2-octaprenyl-3-methyl-6-methoxy-1,4-benzoquinol hydroxylase	4	132.191	6	126.504	3	138.7	6	153.005
STM14_0783	-	putative inner membrane protein	13	1604.02	13	2234.91	11	2220.84	12	1800.99
STM14_0791	-	hypothetical protein	3	225.242	3	226.722	3	259.236	3	162.567
STM14_0792	asnB	asparagine synthetase B	30	2064.1	34	2336.22	29	3038.18	28	2784.9
STM14_0793	nagD	UMP phosphatase	14	762.869	14	750.812	14	1055.11	15	959.466
STM14_0794	nagC	N-acetylglucosamine operon transcriptional repressor	9	246.659	9	321.464	9	412.796	9	372.949
STM14_0795	nagA	N-acetylglucosamine-6-phosphate deacetylase	11	279.153	11	331.321	10	427.657	9	466.452
STM14_0796	nagB	glucosamine-6-phosphate deaminase	5	130.714	7	204.269	7	236.119	4	167.88
STM14_0797	-	hypothetical protein	2	28.8015	2	41.0729	2	75.9545	1	20.1881
STM14_0798	nagE	N-acetyl glucosamine specific PTS system components IIABC	25	1457.8	27	1612.25	25	1761.81	24	1841.37
STM14_0799	glnS	glutaminyl-tRNA synthetase	1	16.9855	1	48.7398	1	142.002	1	103.066
STM14_0800	-	hypothetical protein	0	0	1	7.66693	0	0	1	8.50026
STM14_0801	-	hypothetical protein	5	212.688	6	260.128	5	358.307	4	232.695
STM14_0802	ybfM	putative outer membrane protein	22	1414.23	23	1258.47	21	1466.25	23	1845.62
STM14_0803	ybfN	putative lipoprotein	7	339.709	7	419.491	7	584.519	7	527.016
STM14_0804	citA	citrate-proton symporter	22	1504.32	23	1132.52	20	1864.19	24	1543.86
STM14_0805	citB	citrate utilization protein b	12	665.387	12	711.382	11	954.385	11	652.395
STM14_0806	-	tricarballylate dehydrogenase	20	1197.85	19	1001.08	19	1533.95	19	1233.6
STM14_0807	-	putative transcriptional regulator	10	228.196	8	181.816	7	284.004	9	273.071
STM14_0808	fur	ferric uptake regulator	6	96.0048	6	91.4555	4	178.328	4	156.192
STM14_0809	-	hypothetical protein	3	43.5714	2	53.1209	3	87.5128	3	128.566
STM14_0810	fldA	flavodoxin FldA	1	16.9855	2	26.8343	1	8.25592	1	9.56279
STM14_0811	ybfE	LexA regulated protein	2	138.838	2	135.814	2	250.98	2	117.941
STM14_0812	-	hypothetical protein	2	84.1889	2	89.8126	2	186.584	2	219.944
STM14_0813	ybfF	hypothetical protein	10	568.644	10	470.969	10	911.454	10	793.711
STM14_0814	seqA	replication initiation regulator SeqA	11	525.811	11	731.097	10	548.193	10	568.455
STM14_0815	pgm	phosphoglucomutase	15	581.199	17	747.526	2	19.8142	3	44.6263
STM14_0816	-	putative cytoplasmic protein	13	646.925	13	802.837	11	1000.62	10	885.089
STM14_0817	potE	putrescine transporter	25	1943.73	28	2140.17	25	2826.83	23	2639.33
STM14_0818	speF	ornithine decarboxylase	30	1632.82	28	1780.92	28	2229.1	29	1979.5
STM14_0819	-	hypothetical protein	0	0	0	0	0	0	0	0
STM14_0820	-	conserved hypothetical protein	1	112.99	1	130.338	1	127.141	1	51.0015
STM14_0821	kdpE	DNA-binding transcriptional activator KdpE	10	490.363	11	498.898	9	655.52	9	481.327
STM14_0822	kdpD	sensor protein KdpD	29	1050.88	26	1156.61	22	1788.23	24	1606.55
STM14_0823	kdpC	potassium-transporting ATPase subunit C	6	351.525	6	345.012	6	563.054	6	399.512
STM14_0824	kdpB	potassium-transporting ATPase subunit B	15	497.01	15	574.472	14	827.243	13	766.086
STM14_0825	kdpA	potassium-transporting ATPase subunit A	19	613.692	20	776.003	15	804.127	20	816.025
STM14_0826	-	K+-transporting ATPase, F subunit	2	14.77	2	8.76221	1	8.25592	1	6.37519
STM14_0827	ybfA	putative periplasmic protein	5	148.438	5	221.793	5	351.702	5	365.511
STM14_0828	phrB	deoxyribodipyrimidine photolyase	14	578.245	15	741.502	14	894.942	14	1003.03
STM14_0829	ybgH	POT family transport protein	25	1063.44	27	1324.74	23	1342.41	22	1459.92
STM14_0830	ybgI	putative hydrolase-oxidase	6	177.978	6	248.08	6	300.516	5	287.946
STM14_0831	ybgJ	putative carboxylase	9	474.855	9	403.062	7	373.168	5	582.268
STM14_0832	ybgK	putative carboxylase	15	878.814	14	966.581	11	1157.48	13	868.089
STM14_0833	ybgL	hypothetical protein	13	725.944	14	550.376	12	701.753	15	759.71
STM14_0834	-	putative cytoplasmic protein	3	80.4964	2	124.314	2	94.1175	2	88.1902
STM14_0835	-	putative phage integrase	9	302.046	9	247.532	8	298.864	7	257.133
STM14_0836	-	putative inner membrane protein	4	316.816	4	384.99	4	275.748	4	364.448
STM14_0837	-	putative cytoplasmic protein	6	424.637	7	427.158	5	280.701	5	344.26
STM14_0838	-	putative UDP-galactopyranose mutase	4	172.07	3	148.41	2	74.3033	4	191.256
STM14_0839	-	putative glycosyl transferase	4	301.308	4	208.65	2	80.908	4	200.819
STM14_0840	-	putative glycosyl transferase	2	33.9709	2	19.1673	3	37.9772	2	42.5013
STM14_0841	-	putative ABC transporter permease protein	4	40.6174	3	26.2866	1	8.25592	3	28.6884
STM14_0842	-	putative ABC-type polysaccharide/polyol phosphate transport system ATPase component	4	181.671	5	203.174	3	97.4199	5	213.569
STM14_0843	-	putative glycosyltransferase	7	121.852	10	168.673	5	104.025	6	188.068
STM14_0844	-	putative glycosyltransferase	3	51.6949	2	65.1689	2	33.0237	2	113.691
STM14_0845	-	putative glycosyl transferase	8	208.257	8	233.841	8	125.49	8	289.009
STM14_0846	-	putative cytoplasmic protein	1	45.7869	1	92.0032	1	71.0009	1	112.628
STM14_0847	nei	endonuclease VIII	8	313.862	9	264.509	6	191.537	6	296.446
STM14_0848	abrB	putative transport protein	20	926.077	17	1021.34	14	741.382	16	1295.23
STM14_0849	gltA	type II citrate synthase	8	667.603	9	537.781	7	734.777	6	544.016
STM14_0850	-	putative inner membrane protein	11	437.93	10	517.518	11	708.358	10	490.89
STM14_0851	sdhC	succinate dehydrogenase cytochrome b556 large membrane subunit	2	35.4479	2	39.4299	0	0	3	92.4403
STM14_0852	sdhD	succinate dehydrogenase cytochrome b556 small membrane subunit	8	234.104	8	317.082	5	412.796	8	425.013
STM14_0853	sdhA	succinate dehydrogenase flavoprotein subunit	17	360.387	17	380.061	16	402.889	15	372.949
STM14_0854	sdhB	succinate dehydrogenase iron-sulfur subunit	11	211.211	12	210.293	9	214.654	11	294.321
STM14_0855	kgd	alpha-ketoglutarate decarboxylase	8	118.898	11	173.054	5	143.653	8	209.319
STM14_0856	sucB	dihydrolipoamide acetyltransferase	2	78.2809	2	77.7646	1	9.90711	1	40.3762
STM14_0857	sucC	succinyl-CoA synthetase subunit beta	13	310.908	13	282.581	12	622.497	14	440.951
STM14_0858	sucD	succinyl-CoA synthetase subunit alpha	8	142.53	10	130.885	9	181.63	7	177.443
STM14_0859	-	hypothetical protein	1	19.201	1	6.02402	0	0	1	5.31266
STM14_0860	-	hypothetical protein	0	0	1	3.83347	0	0	1	12.7504
STM14_0861	cydA	cytochrome d terminal oxidase polypeptide subunit I	3	11.0775	2	6.02402	1	9.90711	1	9.56279
STM14_0862	cydB	cytochrome d terminal oxidase polypeptide subunit II	4	56.8644	5	46.5492	2	44.582	3	105.191
STM14_0863	ybgT	putative outer membrane lipoprotein	0	0	1	3.28583	0	0	0	0
STM14_0864	-	hypothetical protein	5	242.966	6	287.51	6	234.468	4	434.576
STM14_0865	ybgE	hypothetical protein	5	159.516	3	164.839	3	150.258	4	148.754
STM14_0866	ybgC	acyl-CoA thioester hydrolase YbgC	6	181.671	6	235.484	2	92.4663	4	234.82
STM14_0867	tolQ	colicin uptake protein TolQ	4	118.16	4	81.5981	0	0	1	4.25013
STM14_0868	tolR	colicin uptake protein TolR	5	39.1404	6	89.8126	0	0	0	0
STM14_0869	tolA	cell envelope integrity inner membrane protein TolA	8	197.179	9	228.913	3	95.7687	6	165.755
STM14_0870	tolB	translocation protein TolB	5	129.237	10	62.4307	2	33.0237	4	39.3137
STM14_0871	pal	peptidoglycan-associated outer membrane lipoprotein	4	215.642	5	218.508	1	77.6057	2	199.756
STM14_0872	ybgF	hypothetical protein	3	206.041	3	95.289	3	216.305	3	217.819
STM14_0873	-	hypothetical protein	8	310.169	12	289.701	9	341.795	7	252.883
STM14_0879	-	hypothetical protein	1	5.16949	1	24.6437	1	11.5583	0	0
STM14_0880	nadA	quinolinate synthetase	8	334.54	10	439.206	8	270.794	7	386.762
STM14_0881	pnuC	nucleoside/purine/pyrimidine transporter	9	514.734	11	489.041	8	559.752	7	510.015
STM14_0882	ybgR	zinc transporter ZitB	11	607.046	11	634.165	11	634.055	11	698.084
STM14_0883	ybgS	hypothetical protein	7	295.4	7	391.014	6	459.029	6	584.393
STM14_0884	aroG	phospho-2-dehydro-3-deoxyheptonate aldolase	17	589.322	22	861.435	16	795.871	20	808.587
STM14_0885	-	fumarate hydratase	8	1408.32	7	546.543	6	216.305	7	537.641
STM14_0886	-	fumarate hydratase	13	240.751	13	295.177	13	353.353	12	311.322
STM14_0887	-	transcriptional regulator	6	429.068	6	560.781	6	434.262	6	448.388
STM14_0888	-	transcriptional regulator	7	423.16	8	490.684	6	302.167	7	558.892
STM14_0889	-	putative cation transporter	3	47.2639	3	50.9303	1	44.582	3	72.2522
STM14_0890	dcoC	oxaloacetate decarboxylase subunit gamma	0	0	0	0	0	0	0	0
STM14_0892	dcoB	oxaloacetate decarboxylase beta chain	3	50.9564	3	66.2642	2	24.7678	3	56.3142
STM14_0893	-	putative cytoplasmic protein	2	70.1574	2	101.313	2	94.1175	2	85.0026
STM14_0894	-	putative ABC transport protein	17	648.402	16	751.359	15	893.291	16	767.148
STM14_0895	-	putative ABC-type cobalamin/Fe3+-siderophore transport component	14	480.763	14	531.209	9	538.286	12	671.52
STM14_0896	gpmA	phosphoglyceromutase	9	143.269	8	248.08	7	247.678	8	240.132
STM14_0897	-	hypothetical protein	3	122.591	3	152.791	3	158.514	3	175.318
STM14_0898	galM	aldose 1-epimerase	14	578.983	14	668.666	13	574.612	11	625.831
STM14_0899	galK	galactokinase	15	1238.46	17	1250.26	15	1013.83	16	1389.79
STM14_0900	galT	galactose-1-phosphate uridylyltransferase	12	819.734	11	835.148	11	797.522	12	833.025
STM14_0901	galE	UDP-galactose-4-epimerase	15	883.983	14	1055.3	4	117.234	7	159.38
STM14_0902	-	putative inner membrane protein	12	582.676	13	709.739	12	850.36	11	846.838
STM14_0903	-	hypothetical protein	2	48.7409	2	45.454	2	52.8379	2	88.1902
STM14_0904	modF	putative molybdenum transport ATP-binding protein ModF	25	1286.46	26	1261.21	26	1573.58	22	1858.37
STM14_0905	modE	DNA-binding transcriptional regulator ModE	9	418.729	9	553.114	9	723.219	8	600.331
STM14_0906	-	hypothetical protein	6	277.676	6	243.151	6	333.539	5	249.695
STM14_0907	modA	molybdate transporter periplasmic protein	10	361.126	10	448.516	8	604.334	9	589.705
STM14_0908	modB	molybdate ABC transporter permease protein	11	522.119	12	817.624	12	835.499	11	848.963
STM14_0909	modC	molybdate transporter ATP-binding protein	11	406.913	11	351.036	7	612.589	10	446.263
STM14_0910	ybhA	phosphotransferase	13	765.823	13	769.431	14	1107.94	13	910.59
STM14_0911	ybhE	6-phosphogluconolactonase	14	627.724	12	554.757	13	1831.16	12	734.21
STM14_0912	ybhC	putative pectinesterase	26	1513.92	25	1565.7	24	1484.41	26	1452.48
STM14_0913	hutI	imidazolonepropionase	18	1158.7	19	980.272	17	1443.14	17	1385.54
STM14_0914	hutG	formimidoylglutamase	6	580.46	6	542.162	7	833.848	6	719.334
STM14_0915	hutC	histidine utilization repressor	8	533.196	9	487.945	10	919.71	8	686.396
STM14_0917	hutH	histidine ammonia-lyase	9	903.184	10	1052.01	10	1454.69	9	1089.1
STM14_0918	ybhB	putative kinase inhibitor protein	8	238.535	7	249.723	7	260.887	7	264.57
STM14_0919	bioA	adenosylmethionine--8-amino-7-oxononanoate transaminase	12	576.029	13	630.879	10	918.059	9	757.585
STM14_0920	bioB	biotin synthetase	17	706.743	16	701.524	13	701.753	15	792.649
STM14_0921	bioF	8-amino-7-oxononanoate synthase	8	401.005	7	495.612	7	528.379	9	596.08
STM14_0922	bioC	biotin biosynthesis protein BioC	9	669.818	9	570.091	8	810.732	8	668.333
STM14_0923	bioD_1	dithiobiotin synthetase	9	352.264	9	462.206	7	454.076	7	426.075
STM14_0924	-	hypothetical protein	1	17.724	1	10.4051	1	31.3725	1	40.3762
STM14_0925	-	hypothetical protein	6	536.15	5	633.07	5	837.151	6	686.396
STM14_0926	uvrB	excinuclease ABC subunit B	24	1882.43	24	1861.97	23	2092.05	24	1813.74
STM14_1000	-	hypothetical protein	2	67.2034	2	7.11929	1	19.8142	1	8.50026
STM14_1001	-	putative cytoplasmic protein	2	82.7119	2	75.0264	2	54.4891	2	119.004
STM14_1002	-	putative electron transfer protein beta subunit	3	36.9249	3	126.504	1	41.2796	1	42.5013
STM14_1003	-	putative electron transfer protein alpha subunit	13	355.956	15	519.708	7	242.724	12	418.638
STM14_1005	-	putative acyl-CoA dehydrogenase	25	861.828	24	885.531	14	642.311	24	995.592
STM14_1006	-	hypothetical protein	0	0	0	0	0	0	0	0
STM14_1007	-	putative dehydrogenase	22	1403.89	22	1481.36	19	962.641	21	1547.05
STM14_1008	-	putative transcriptional regulator	13	462.3	15	468.778	8	315.376	12	533.391
STM14_1009	-	putative inner membrane protein	13	426.852	12	529.566	11	605.985	11	524.891
STM14_1010	-	hypothetical protein	2	127.022	2	164.839	2	178.328	2	190.193
STM14_1012	yliJ	putative glutathione S-transferase	4	119.637	5	148.41	3	113.932	4	134.942
STM14_1013	dacC	D-alanyl-D-alanine carboxypeptidase fraction C	11	952.663	10	984.653	9	1099.69	10	1583.17
STM14_1014	deoR	DNA-binding transcriptional repressor DeoR	10	632.893	12	696.596	9	668.73	12	735.272
STM14_1015	ybjG	undecaprenyl pyrophosphate phosphatase	6	174.286	6	151.696	5	254.282	5	227.382
STM14_1016	mdfA	multidrug translocase	13	665.387	14	728.906	11	629.101	13	763.96
STM14_1017	-	putative hydrolase	11	532.458	13	663.19	12	492.053	14	619.456
STM14_1018	-	putative transport protein/regulator	7	468.947	9	464.945	6	331.888	7	538.704
STM14_1019	-	hypothetical protein	4	141.792	6	161.006	3	127.141	3	190.193
STM14_1020	-	putative regulatory protein	8	354.479	8	341.178	5	399.587	6	495.14
STM14_1021	-	hypothetical protein	28	1053.84	29	1093.09	25	1299.48	25	1497.11
STM14_1022	ybjM	putative inner membrane protein	6	500.702	6	696.596	7	541.589	6	488.765
STM14_1023	grxA	glutaredoxin 1	5	94.5278	6	144.029	4	156.863	3	120.066
STM14_1024	ybjC	hypothetical protein	4	87.1429	4	146.767	2	113.932	4	148.754
STM14_1025	mdaA	nitroreductase A	8	425.375	7	508.756	6	627.45	8	565.267
STM14_1026	rimK	ribosomal protein S6 modification protein	11	290.23	11	319.821	11	346.749	10	434.576
STM14_1027	ybjN	putative cytoplasmic protein	6	321.985	5	248.08	5	318.679	5	240.132
STM14_1028	potF	putrescine ABC transporter periplasmic substrate-binding protein	16	920.908	17	903.603	14	965.943	14	1100.78
STM14_1029	potG	putrescine transporter ATP-binding subunit	19	883.245	20	1054.75	20	1180.6	18	1086.97
STM14_1030	potH	putrescine ABC transporter membrane protein	20	896.538	21	1006.56	18	951.082	18	933.966
STM14_1031	potI	putrescine ABC transporter membrane protein	8	81.9734	9	148.958	4	132.095	5	328.322
STM14_1032	ybjO	putative inner membrane protein	3	315.339	3	467.683	3	394.633	3	302.822
STM14_1033	rumB	23S rRNA methyluridine methyltransferase	20	803.487	21	921.127	20	1065.01	20	1005.16
STM14_1034	-	conserved hypothetical protein	6	309.431	6	336.25	5	404.54	4	274.133
STM14_1035	ulaA_1	ascorbate-specific PTS system enzyme IIC	23	1034.64	24	1347.74	22	1380.39	23	1482.23
STM14_1036	-	putative inner membrane protein	3	39.8789	3	46.5492	3	89.164	3	41.4387
STM14_1037	-	putative sulfatase	26	1574.48	27	1653.87	22	1745.3	23	1928.5
STM14_1038	-	hypothetical protein	4	139.576	3	150.053	2	188.235	3	318.76
STM14_1039	artJ	arginine transport system component	13	536.15	13	609.521	9	564.705	11	695.958
STM14_1040	artM	arginine transporter permease subunit ArtM	17	755.484	20	854.315	18	1068.32	17	785.211
STM14_1041	artQ	arginine transporter permease subunit ArtQ	11	285.799	11	308.868	10	445.82	9	443.076
STM14_1042	artI	arginine transport system	12	455.654	14	645.665	11	751.289	11	562.079
STM14_1043	artP	arginine transporter ATP-binding subunit	6	273.983	6	376.227	5	506.914	5	300.697
STM14_1044	ybjP	putative lipoprotein	6	211.949	5	163.744	5	305.469	5	233.757
STM14_1045	orfB	hypothetical protein	1	37.6634	1	99.6701	1	49.5355	1	98.8155
STM14_1046	ybjR	putative aminidase	7	276.199	7	269.438	7	308.772	7	260.32
STM14_1047	-	putative nucleoside-diphosphate-sugar epimerase	17	792.409	18	921.127	20	1192.16	15	755.46
STM14_1048	ybjT	putative nucleoside-diphosphate-sugar epimerase	14	769.516	14	846.101	13	1162.43	12	1004.09
STM14_1049	ltaA	L-threonine aldolase	12	660.218	13	679.071	13	1099.69	11	817.087
STM14_1050	poxB	pyruvate dehydrogenase	13	383.281	13	289.153	11	568.007	12	432.451
STM14_1051	hcr	HCP oxidoreductase, NADH-dependent	18	1031.68	17	946.866	17	1259.85	18	1033.84
STM14_1052	hcp	hydroxylamine reductase	19	598.184	20	599.116	16	822.29	15	919.09
STM14_1053	-	hypothetical protein	2	96.7433	5	131.433	2	155.211	2	181.693
STM14_1054	ybjE	putative inner membrane protein	22	1039.07	23	1004.92	19	1025.39	22	1084.85
STM14_1055	-	hypothetical protein	7	256.259	8	284.772	7	303.818	9	445.201
STM14_1056	ybjD	hypothetical protein	17	913.523	19	1068.44	14	1008.87	17	1032.78
STM14_1057	ybjX	VirK-like protein	20	650.617	21	673.595	19	576.263	20	673.645
STM14_1058	ybjY	macrolide transporter subunit MacA	19	681.634	20	744.24	14	772.754	16	888.277
STM14_1059	ybjZ	macrolide transporter ATP-binding /permease protein	22	1146.15	21	1294.07	19	1487.72	19	1412.11
STM14_1060	-	hypothetical protein	0	0	1	4.3811	0	0	0	0
STM14_1061	-	hypothetical protein	3	140.315	3	121.028	3	247.678	3	150.88
STM14_1062	cspD	stress response protein	3	48.7409	2	93.6461	2	171.723	2	187.006
STM14_1063	clpS	ATP-dependent Clp protease adaptor protein ClpS	7	449.007	7	437.015	6	477.192	6	532.329
STM14_1064	clpA	ATP-dependent Clp protease ATP-binding subunit	19	522.857	18	595.283	20	853.662	19	767.148
STM14_1065	-	hypothetical protein	0	0	0	0	0	0	0	0
STM14_1066	tnpA_3	transposase	0	0	0	0	0	0	0	0
STM14_1067	-	hypothetical protein	4	123.329	4	58.5973	3	146.955	2	53.1266
STM14_1068	-	putative integrase	9	434.976	10	466.04	11	571.31	10	466.452
STM14_1069	-	hypothetical protein	3	337.494	4	264.509	3	434.262	3	349.573
STM14_1070	-	putative cytoplasmic protein	7	296.138	7	251.366	6	525.077	6	391.012
STM14_1072	-	SlsA	11	373.68	12	435.372	9	536.635	11	427.138
STM14_1073	-	putative cytoplasmic protein	6	419.467	6	371.846	4	317.027	6	364.448
STM14_1074	-	putative transcriptional regulator	11	510.303	11	371.299	9	445.82	9	498.328
STM14_1075	infA	translation initiation factor IF-1	1	19.201	1	13.691	1	62.745	1	15.938
STM14_1076	-	putative inner membrane protein	11	701.574	10	753.002	10	1017.13	10	924.403
STM14_1077	aat	leucyl/phenylalanyl-tRNA--protein transferase	5	289.492	5	342.821	5	312.074	5	368.699
STM14_1078	cydC	cysteine/glutathione ABC transporter membrane/ATP-binding component	3	20.678	2	15.3339	0	0	4	24.4382
STM14_1079	cydD	cysteine/glutathione ABC transporter membrane/ATP-binding component	2	8.12349	2	8.76221	3	29.7213	0	0
STM14_1080	trxB	thioredoxin reductase	10	210.472	7	183.459	9	369.865	7	175.318
STM14_1081	-	hypothetical protein	8	491.102	8	498.898	8	800.825	8	791.586
STM14_1082	-	hypothetical protein	5	177.978	5	188.387	4	447.471	5	211.444
STM14_1083	lrp	leucine-responsive transcriptional regulator	9	376.634	9	406.347	9	1203.71	9	850.026
STM14_1084	ftsK	DNA translocase FtsK	4	58.3414	8	84.8839	6	206.398	3	77.5648
STM14_1085	lolA	outer-membrane lipoprotein carrier protein	3	165.424	3	142.386	2	208.049	2	147.692
STM14_1086	ycaJ	recombination factor protein RarA	12	570.86	13	707.001	12	721.568	15	636.457
STM14_1087	-	hypothetical protein	0	0	0	0	0	0	0	0
STM14_1088	serS	seryl-tRNA synthetase	1	118.898	1	75.574	1	107.327	1	146.629
STM14_1089	dmsA	anaerobic dimethyl sulfoxide reductase subunit A	37	1561.92	41	2051.45	37	2262.12	35	2107
STM14_1090	dmsB	anaerobic dimethyl sulfoxide reductase subunit B	4	132.93	4	134.171	4	107.327	4	97.7529
STM14_1091	dmsC	anaerobic dimethyl sulfoxide reductase subunit C	9	440.884	9	469.326	7	563.054	8	685.333
STM14_1092	-	hypothetical protein	4	153.608	4	185.649	3	239.422	3	168.943
STM14_1093	-	hypothetical protein	2	53.9104	2	147.315	2	71.0009	2	91.3778
STM14_1094	ycaD	MFS family transporter	24	888.414	21	1384.98	19	1479.46	22	1366.42
STM14_1095	ycaM	putative amino-acid transporter	28	1183.08	31	1404.14	26	1639.63	29	1678.8
STM14_1096	pflA	pyruvate formate lyase-activating enzyme 1	10	302.785	12	332.416	9	317.027	11	242.257
STM14_1097	-	putative cytoplasmic protein	12	593.015	12	527.375	9	634.055	8	516.391
STM14_1098	-	SopD-like protein	9	233.366	12	288.605	7	217.956	12	481.327
STM14_1099	pflB	pyruvate formate lyase I	28	849.274	32	1101.85	28	873.477	27	1343.04
STM14_1100	focA	formate transporter	17	733.329	19	740.954	12	703.405	14	684.271
STM14_1101	ycaO	putative cytoplasmic protein	24	692.712	30	871.292	23	1063.36	27	933.966
STM14_1102	-	hypothetical protein	3	70.8959	4	102.408	3	44.582	4	145.567
STM14_1103	ycaP	putative inner membrane protein	8	423.898	7	450.706	7	624.148	6	630.081
STM14_1104	-	hypothetical protein	0	0	0	0	0	0	0	0
STM14_1105	serC	phosphoserine aminotransferase	7	149.915	10	160.458	8	355.005	9	154.067
STM14_1106	aroA	3-phosphoshikimate 1-carboxyvinyltransferase	28	730.375	24	647.856	24	951.082	26	833.025
STM14_1107	ycaL	putative Zn-dependent protease	11	714.128	12	785.861	10	924.663	11	892.527
STM14_1108	-	hypothetical protein	2	248.136	3	341.726	2	297.213	2	374.011
STM14_1109	cmk	cytidylate kinase	1	7.38499	2	7.66693	0	0	0	0
STM14_1110	rpsA	30S ribosomal protein S1	2	59.8184	1	4.3811	1	11.5583	2	29.7509
STM14_1111	ihfB	integration host factor subunit beta	0	0	1	12.5957	1	16.5118	1	39.3137
STM14_1112	ycaI	hypothetical protein	35	2454.03	35	2676.85	33	2476.78	34	2914.53
STM14_1113	msbA	lipid transporter ATP-binding/permease protein	0	0	2	8.21457	0	0	0	0
STM14_1114	lpxK	tetraacyldisaccharide 4'-kinase	0	0	0	0	0	0	0	0
STM14_1115	ycaQ	putative cytoplasmic protein	13	713.39	14	795.718	11	676.986	13	1109.28
STM14_1116	ycaR	hypothetical protein	0	0	0	0	0	0	0	0
STM14_1117	kdsB	3-deoxy-manno-octulosonate cytidylyltransferase	0	0	0	0	0	0	0	0
STM14_1118	-	hypothetical protein	1	44.3099	2	29.0248	1	9.90711	1	7.43772
STM14_1119	-	hypothetical protein	10	573.075	11	634.712	6	530.03	10	636.457
STM14_1120	ycbC	hypothetical protein	8	460.085	9	424.967	8	526.728	10	414.387
STM14_1121	smtA	putative metallothionein SmtA	8	399.528	8	300.653	7	416.099	8	502.578
STM14_1122	mukF	condesin subunit F	0	0	1	2.73819	0	0	0	0
STM14_1123	mukE	condesin subunit E	0	0	0	0	0	0	1	39.3137
STM14_1124	mukB	cell division protein MukB	2	68.6804	1	72.8359	1	181.63	2	97.7529
STM14_1125	ycbB	hypothetical protein	26	1098.15	26	1147.3	16	508.565	21	840.463
STM14_1126	ycbK	putative outer membrane protein	9	398.789	10	502.732	9	414.447	10	374.011
STM14_1127	ycbL	putative metallo-beta-lactamase	8	451.223	8	475.35	8	409.494	8	591.83
STM14_1128	aspC	aromatic amino acid aminotransferase	10	293.923	12	277.105	9	386.377	11	431.388
STM14_1129	-	hypothetical protein	1	53.1719	1	72.2882	1	71.0009	1	112.628
STM14_1130	ompF	outer membrane protein F precursor	28	1233.29	28	1467.67	23	1388.65	22	1324.98
STM14_1131	-	hypothetical protein	0	0	0	0	0	0	0	0
STM14_1132	asnS	asparaginyl-tRNA synthetase	1	4.43099	1	6.57166	0	0	1	4.25013
STM14_1133	-	hypothetical protein	0	0	0	0	0	0	0	0
STM14_1134	-	putative leucine response regulator	10	303.523	9	348.298	8	396.284	7	604.581
STM14_1135	-	hypothetical protein	2	89.3584	2	139.1	2	189.886	2	88.1902
STM14_1136	-	diaminopropionate ammonia-lyase	22	725.944	20	759.574	16	680.288	17	792.649
STM14_1137	-	conserved hypothetical protein	1	5.16949	1	7.11929	0	0	0	0
STM14_1138	-	putative transcriptional regulator	12	440.145	11	402.514	9	378.121	13	587.58
STM14_1139	pncB	nicotinate phosphoribosyltransferase	20	942.324	17	864.173	15	994.013	17	1016.84
STM14_1140	-	integrase	23	1547.15	24	1560.77	20	1842.72	22	1892.37
STM14_1141	-	excisionase	2	183.148	3	172.506	3	191.537	2	269.883
STM14_1142	-	hypothetical protein	2	21.4165	2	35.0488	2	49.5355	2	32.9385
STM14_1143	-	hypothetical protein	2	36.9249	2	49.8351	2	34.6749	1	40.3762
STM14_1144	-	exodeoxyribonuclease	2	104.867	2	78.8599	1	168.421	2	137.067
STM14_1145	-	hypothetical protein	1	9.60048	2	29.5725	2	80.908	2	26.5633
STM14_1146	-	hypothetical protein	1	28.8015	1	16.4291	1	28.0701	1	10.6253
STM14_1147	-	hypothetical protein	1	15.5085	1	25.739	1	37.9772	1	18.063
STM14_1148	-	regulatory protein	0	0	1	3.28583	0	0	0	0
STM14_1149	-	conserved hypothetical protein	1	19.201	1	16.4291	1	21.4654	1	32.9385
STM14_1150	-	regulatory protein	2	6.64649	1	6.57166	0	0	0	0
STM14_1151	-	regulatory protein	29	1310.1	30	1646.2	26	1152.53	28	1561.92
STM14_1152	-	putative replication protein	7	316.816	8	363.632	7	462.332	8	401.637
STM14_1153	-	hypothetical protein	3	211.949	3	126.504	3	275.748	3	253.945
STM14_1154	-	hypothetical protein	0	0	0	0	0	0	0	0
STM14_1155	-	hypothetical protein	6	211.949	8	353.227	7	282.353	7	613.081
STM14_1156	-	hypothetical protein	0	0	1	5.47638	0	0	0	0
STM14_1157	-	hypothetical protein	9	360.387	9	407.99	8	503.611	8	444.138
STM14_1158	-	hypothetical protein	1	62.0339	1	58.5973	1	44.582	2	61.6269
STM14_1159	-	hypothetical protein	0	0	0	0	0	0	0	0
STM14_1160	-	hypothetical protein	2	60.5569	3	112.813	2	138.7	2	90.3152
STM14_1161	-	hypothetical protein	1	58.3414	1	50.9303	1	90.8152	1	80.7524
STM14_1162	-	putative molecular chaperone	18	1027.99	21	1035.04	20	1142.62	16	776.711
STM14_1163	-	hypothetical protein	7	97.4818	8	188.387	6	146.955	5	140.254
STM14_1164	-	hypothetical protein	2	48.0024	1	10.4051	1	11.5583	2	24.4382
STM14_1165	-	hypothetical protein	8	396.574	8	370.751	6	508.565	7	540.829
STM14_1166	gtgA	bacteriophage virulence determinant	6	277.676	7	291.891	6	447.471	6	262.445
STM14_1167	-	hypothetical protein	0	0	0	0	0	0	0	0
STM14_1168	-	lysozyme	2	22.8935	2	20.2626	3	29.7213	3	31.876
STM14_1169	-	hypothetical protein	6	312.385	6	311.058	6	459.029	5	519.578
STM14_1170	-	hypothetical protein	5	121.852	5	180.173	2	156.863	5	262.445
STM14_1171	-	hypothetical protein	32	1284.25	31	1572.82	26	1451.39	26	1472.67
STM14_1172	-	phage portal protein, lambda family	23	768.777	23	819.814	21	790.917	21	884.027
STM14_1173	-	Clp protease-like protein	31	1845.51	29	1963.83	25	1900.51	29	2420.45
STM14_1174	-	putative RecA/RadA recombinase	4	118.16	4	116.647	3	113.932	4	85.0026
STM14_1175	-	ATP-binding sugar transporter-like protein	2	90.8354	2	147.862	1	94.1175	1	88.1902
STM14_1176	-	minor tail protein	6	220.073	7	282.034	6	274.097	6	228.444
STM14_1177	-	minor tail protein	9	841.15	9	1110.06	7	1018.78	9	1254.85
STM14_1178	-	major tail protein	16	1118.83	18	1527.36	17	1175.64	17	1853.06
STM14_1179	-	minor tail protein	8	256.998	8	428.253	7	288.957	7	316.635
STM14_1180	-	minor tail protein	0	0	1	31.2154	1	44.582	1	38.2512
STM14_1181	-	minor tail protein	23	836.719	24	803.385	16	746.335	16	990.28
STM14_1182	-	minor tail protein	4	244.443	4	289.153	2	204.747	2	277.321
STM14_1183	-	attachment/invasion protein	23	1536.82	24	1948.5	19	1403.51	21	1804.18
STM14_1184	sodC_1	superoxide dismutase precursor	5	81.2349	7	85.9792	3	82.5592	4	140.254
STM14_1185	-	minor tail protein	6	193.487	6	249.723	5	145.304	6	293.259
STM14_1186	-	tail assembly protein	8	359.649	9	359.251	5	259.236	7	381.449
STM14_1187	-	tail assembly protein	8	650.617	9	688.929	10	650.567	9	966.904
STM14_1188	-	host specificity protein J	40	2262.02	46	2233.82	35	1609.9	35	2144.19
STM14_1189	-	conserved hypothetical protein	1	69.4189	1	73.9311	1	66.0474	1	73.3147
STM14_1190	-	tail fiber protein	8	478.547	7	605.14	8	336.842	8	598.206
STM14_1191	-	tail fiber assembly like-protein	8	253.305	7	279.295	8	391.331	8	257.133
STM14_1192	-	caudovirales tail fibre assembly protein	3	39.1404	2	20.8102	0	0	1	6.37519
STM14_1193	sseI	secreted effector protein	8	208.257	9	348.845	6	280.701	8	268.821
STM14_1195	-	hypothetical protein	12	465.993	13	590.354	11	366.563	10	668.333
STM14_1196	-	hypothetical protein	6	121.114	6	168.673	4	84.2104	6	132.816
STM14_1197	-	hypothetical protein	7	169.855	6	214.126	4	171.723	7	199.756
STM14_1198	-	MsgA-like protein	3	76.0654	5	123.219	4	74.3033	4	182.756
STM14_1199	pepN	aminopeptidase N	45	2527.88	46	3162.61	42	2980.39	43	2998.47
STM14_1200	pyrD	dihydroorotate dehydrogenase 2	19	666.126	16	1051.46	13	1362.23	16	1647.99
STM14_1201	-	hypothetical protein	2	50.9564	2	82.6933	2	85.8616	2	55.2517
STM14_1202	ycbW	putative cytoplasmic protein	4	199.395	5	137.457	5	127.141	5	294.321
STM14_1203	-	putative iron-sulfur protein	12	441.622	13	596.378	10	678.637	10	590.768
STM14_1204	ycbY	23S rRNA m(2)G2445 methyltransferase	18	698.62	19	630.331	18	863.57	17	770.336
STM14_1205	uup	ABC transporter ATPase component	15	665.387	19	725.62	13	790.917	15	738.46
STM14_1206	pqiA	paraquat-inducible protein A	12	573.814	12	479.731	9	389.68	11	517.453
STM14_1207	pqiB	paraquat-inducible protein B	19	918.692	23	1057.49	16	1155.83	18	1106.1
STM14_1208	ymbA	putative outer membrane protein	9	183.148	7	138.005	5	156.863	9	215.694
STM14_1209	-	hypothetical protein	4	131.453	4	154.434	4	244.375	4	161.505
STM14_1210	rmf	ribosome modulation factor	1	22.155	1	41.6205	1	42.9308	1	40.3762
STM14_1211	fabA	3-hydroxydecanoyl-(acyl carrier protein) dehydratase	1	19.9395	1	7.66693	0	0	0	0
STM14_1212	lonH	putative protease	23	895.799	23	926.056	19	1157.48	23	1089.1
STM14_1213	ycbG	hypothetical protein	8	321.985	9	476.445	7	688.544	8	471.764
STM14_1214	ompA	outer membrane protein A	11	134.407	14	187.292	4	47.8844	2	38.2512
STM14_1215	sulA	SOS cell division inhibitor	7	384.758	8	452.349	6	607.636	6	604.581
STM14_1216	-	hypothetical protein	1	10.339	1	16.4291	1	23.1166	1	40.3762
STM14_1217	yccR	putative DNA transformation protein	8	428.329	10	418.943	8	513.518	8	644.957
STM14_1218	yccS	putative transporter	30	2071.49	33	2436.99	31	2717.85	31	2705.21
STM14_1219	yccF	hypothetical protein	9	110.036	6	141.838	7	107.327	6	85.0026
STM14_1220	helD	DNA helicase IV	25	1047.93	29	1184.54	22	1669.35	23	1316.48
STM14_1221	mgsA	methylglyoxal synthase	9	456.392	10	414.562	8	615.892	9	440.951
STM14_1222	yccT	hypothetical protein	12	624.031	11	580.496	10	964.292	12	692.771
STM14_1223	-	putative cytoplasmic protein	2	132.93	3	174.697	2	175.026	3	120.066
STM14_1224	yccV	putative inner membrane protein	7	384.019	7	312.154	6	364.912	7	315.572
STM14_1225	yccW	putative SAM-dependent methyltransferase	15	1050.15	14	885.531	12	1175.64	14	1115.66
STM14_1226	-	putative outer membrane protein	5	121.114	5	181.268	5	145.304	4	208.256
STM14_1227	-	regulatory protein	10	355.218	14	479.731	11	462.332	13	621.581
STM14_1228	yccX	putative phosphohydrolase	6	164.685	5	238.223	5	193.189	5	212.506
STM14_1229	yccK	sulfurtransferase TusE	3	141.792	3	145.672	4	168.421	5	138.129
STM14_1230	yccA	hypothetical protein	13	655.787	14	720.692	13	967.594	12	768.211
STM14_1232	pipA	pathogenicity island-encoded protein A	9	441.622	9	486.303	6	421.052	8	422.888
STM14_1233	pipB	secreted effector protein	7	97.4818	5	107.337	3	41.2796	4	104.128
STM14_1234	-	hypothetical protein	0	0	1	10.9528	0	0	0	0
STM14_1235	-	putative inner membrane protein	0	0	0	0	1	11.5583	2	22.3132
STM14_1236	pipC	pathogenicity island-encoded protein C	5	203.826	4	341.178	3	391.331	4	330.447
STM14_1237	sopB	secreted effector protein	25	1293.11	29	1244.23	25	1109.6	30	1616.11
STM14_1238	orfX	putative cytoplasmic protein	2	129.976	4	126.504	2	95.7687	2	142.379
STM14_1239	-	putative cytoplasmic protein	3	112.99	3	162.648	3	110.629	2	148.754
STM14_1240	pipD	pathogenicity island-encoded protein D	29	1143.93	34	1372.38	25	1185.55	26	1503.48
STM14_1241	copS	copper resistance protein	28	966.695	29	986.296	24	1278.02	29	1438.67
STM14_1242	copR	transcriptional regulatory protein YedW	8	219.334	7	338.44	7	246.027	7	285.821
STM14_1243	-	hypothetical protein	11	540.581	12	607.331	9	563.054	10	754.398
STM14_1244	-	hypothetical protein	0	0	0	0	0	0	0	0
STM14_1245	-	hypothetical protein	2	40.6174	2	38.3347	2	44.582	1	12.7504
STM14_1246	hpaC	4-hydroxyphenylacetate catabolism	12	1036.85	11	1135.25	11	1238.39	11	1246.35
STM14_1247	hpaB	4-hydroxyphenylacetate catabolism	26	1242.89	27	1414.55	23	1423.32	21	1672.43
STM14_1248	hpaR	4-hydroxyphenylacetate catabolism	7	362.603	8	437.563	7	452.425	7	447.326
STM14_1249	-	hypothetical protein	1	6.64649	1	22.4532	1	16.5118	1	66.9395
STM14_1250	hpaG	4-hydroxyphenylacetate catabolism	19	948.232	20	1010.39	18	1149.22	18	1379.17
STM14_1251	hpaE	4-hydroxyphenylacetate catabolism	7	451.961	7	407.443	7	777.708	6	557.829
STM14_1252	hpaD	4-hydroxyphenylacetate catabolism	12	834.504	11	956.724	10	1152.53	10	980.717
STM14_1253	hpaF	4-hydroxyphenylacetate catabolism	3	90.0969	4	120.48	1	80.908	2	210.381
STM14_1254	-	hypothetical protein	3	110.036	3	133.076	3	292.26	3	172.13
STM14_1255	hpaH	4-hydroxyphenylacetate catabolism	7	481.501	7	326.392	7	363.261	7	547.204
STM14_1256	hpaI	4-hydroxyphenylacetate catabolism	5	228.196	4	250.818	5	364.912	4	144.504
STM14_1257	hpaX	4-hydroxyphenylacetate catabolism	21	909.092	22	1087.06	20	1408.46	18	1295.23
STM14_1258	hpaA	4-hydroxyphenylacetate catabolism	14	426.114	14	708.096	14	832.197	12	827.712
STM14_1259	-	putative periplasmic protein	18	1008.79	16	1164.28	14	1109.6	18	1426.98
STM14_1260	-	hypothetical protein	2	110.775	2	155.529	2	178.328	2	148.754
STM14_1261	-	hypothetical protein	10	314.6	13	371.846	8	298.864	8	234.82
STM14_1262	-	conserved hypothetical protein	4	112.252	4	95.289	4	125.49	4	120.066
STM14_1263	yccD	chaperone-modulator protein CbpM	4	87.8814	4	85.9792	3	84.2104	2	49.939
STM14_1264	cbpA	curved DNA-binding protein CbpA	10	302.046	11	347.75	7	340.144	12	452.639
STM14_1265	-	hypothetical protein	3	182.409	3	198.245	3	140.351	3	221.007
STM14_1266	scsA	suppression of copper sensitivity protein A	1	5.16949	2	12.048	1	52.8379	1	26.5633
STM14_1267	scsB	suppression of copper sensitivity protein	22	1146.15	21	1349.93	18	1631.37	19	1507.73
STM14_1268	scsC	suppression of copper sensitivity protein	6	281.368	8	339.536	6	597.729	6	479.202
STM14_1269	scsD	suppression of copper sensitivity protein	5	214.165	5	205.364	5	326.935	5	173.193
STM14_1270	agp	glucose-1-phosphatase/inositol phosphatase	18	663.91	20	840.624	19	1007.22	15	842.588
STM14_1271	yccJ	hypothetical protein	3	86.4044	2	78.3122	2	85.8616	2	42.5013
STM14_1272	wraB	TrpR binding protein WrbA	5	434.237	9	472.612	7	480.495	8	532.329
STM14_1273	-	hypothetical protein	7	475.593	6	417.3	9	569.659	7	531.266
STM14_1275	ymdF	putative cytoplasmic protein	2	36.9249	1	2.19055	0	0	0	0
STM14_1276	ycdC	putative transcriptional repressor	10	429.068	10	575.568	9	541.589	9	558.892
STM14_1277	-	putative periplasmic protein	4	222.288	6	169.22	5	272.445	5	197.631
STM14_1279	-	hypothetical protein	1	84.1889	1	68.4548	1	80.908	1	104.128
STM14_1280	-	hypothetical protein	1	300.569	2	307.773	1	490.402	2	328.322
STM14_1281	putP	major sodium/proline symporter	15	457.131	14	410.729	13	457.378	13	453.701
STM14_1282	-	hypothetical protein	5	202.349	5	269.986	4	133.746	4	222.069
STM14_1283	-	hypothetical protein	6	373.68	7	561.329	6	454.076	7	556.767
STM14_1285	-	putative transcriptional regulator	20	979.988	20	1096.92	18	1251.6	18	1228.29
STM14_1286	-	hypothetical protein	2	136.622	3	184.554	3	79.2569	2	98.8155
STM14_1287	-	putative sodium/glucose cotransporter	22	726.683	23	970.415	18	871.825	20	1122.03
STM14_1288	-	hypothetical protein	1	64.2494	1	87.0744	1	66.0474	1	83.94
STM14_1289	-	hypothetical protein	5	347.833	5	380.608	3	363.261	4	380.386
STM14_1290	-	N-acetylmannosamine-6-phosphate 2-epimerase	10	590.061	11	545.995	9	549.844	10	575.892
STM14_1291	-	hypothetical protein	0	0	0	0	0	0	0	0
STM14_1292	-	hypothetical protein	0	0	1	3.28583	0	0	0	0
STM14_1293	-	putative inner membrane protein	7	99.6973	8	124.314	5	158.514	7	176.38
STM14_1294	-	putative outer membrane protein	4	401.743	5	171.411	4	95.7687	4	313.447
STM14_1295	-	putative sialic acid transporter	17	717.082	19	918.389	14	974.199	16	947.779
STM14_1296	-	putative dehydrogenase	19	545.012	16	727.811	16	802.476	14	902.09
STM14_1298	-	hypothetical protein	3	107.821	3	176.887	3	175.026	3	232.695
STM14_1299	ycdW	putative oxidoreductase	16	708.22	16	786.956	15	719.916	16	871.276
STM14_1300	ycdX	putative hydrolase	12	440.145	13	587.068	10	718.265	14	795.836
STM14_1301	ycdY	putative oxidoreductase component	8	360.387	8	285.319	8	279.05	8	538.704
STM14_1302	ycdZ	putative inner membrane protein	7	382.542	7	346.655	7	422.703	8	377.199
STM14_1303	csgG	putative curli operon transcriptional regulator	18	497.01	17	604.592	15	660.474	16	714.021
STM14_1304	csgF	curli assembly protein CsgF	3	279.153	4	198.245	3	84.2104	3	304.947
STM14_1305	csgE	curli assembly protein CsgE	5	127.76	5	170.315	4	148.607	5	159.38
STM14_1306	csgD	DNA-binding transcriptional regulator CsgD	6	239.274	6	181.268	4	145.304	5	181.693
STM14_1307	-	hypothetical protein	0	0	0	0	0	0	0	0
STM14_1308	-	hypothetical protein	2	76.8039	1	36.6917	1	39.6284	1	39.3137
STM14_1309	csgB	curlin minor subunit	3	82.7119	3	153.339	3	94.1175	3	142.379
STM14_1310	csgA	cryptic curlin major subunit	10	396.574	8	483.564	5	224.561	8	471.764
STM14_1311	csgC	putative autoagglutination protein	7	290.23	8	350.488	6	259.236	6	336.823
STM14_1312	ymdA	putative periplasmic protein	3	109.298	2	102.408	3	168.421	3	162.567
STM14_1313	-	hypothetical protein	7	107.821	7	188.935	4	128.792	5	127.504
STM14_1314	ymdC	putative phospholipase	18	940.109	17	990.677	16	889.988	18	1293.1
STM14_1315	mdoC	glucans biosynthesis protein	17	3242.01	18	1376.76	15	1880.7	16	1466.29
STM14_1316	-	hypothetical protein	3	245.92	3	319.821	3	338.493	3	364.448
STM14_1317	mdoG	glucan biosynthesis protein G	22	542.058	24	827.481	20	1190.5	24	1340.92
STM14_1318	mdoH	glucosyltransferase MdoH	35	1917.14	36	2134.15	32	3143.86	34	4057.81
STM14_1319	yceK	hypothetical protein	8	334.54	9	337.893	8	528.379	8	481.327
STM14_1320	msyB	hypothetical protein	4	166.901	4	223.984	4	270.794	4	252.883
STM14_1321	yceE	drug efflux system protein MdtG	19	761.392	22	1016.96	16	972.548	19	799.024
STM14_1322	-	hypothetical protein	5	116.683	5	95.8367	3	199.793	4	144.504
STM14_1323	htrB	lipid A biosynthesis lauroyl acyltransferase	1	4.43099	1	12.5957	1	19.8142	0	0
STM14_1324	yceA	hypothetical protein	14	627.724	13	681.809	13	921.361	13	827.712
STM14_1325	yceI	hypothetical protein	12	429.068	15	585.425	10	437.564	9	547.204
STM14_1326	-	putative inner membrane protein	8	253.305	10	327.488	7	222.91	8	293.259
STM14_1327	-	conserved hypothetical protein	3	36.1864	3	87.6221	3	92.4663	3	71.1896
STM14_1328	yceO	putative inner membrane protein	2	47.2639	1	33.4059	1	41.2796	2	13.8129
STM14_1329	solA	N-methyltryptophan oxidase	20	1160.92	22	1168.66	18	1173.99	19	1448.23
STM14_1330	bssS	biofilm formation regulatory protein BssS	4	65.7264	4	90.9079	4	85.8616	3	180.63
STM14_1331	dinI	DNA damage-inducible protein I	0	0	1	10.9528	0	0	0	0
STM14_1332	pyrC	dihydroorotase	12	405.436	12	424.419	12	629.101	13	858.526
STM14_1333	yceB	hypothetical protein	9	250.351	8	420.586	7	282.353	9	638.582
STM14_1334	grxB	glutaredoxin 2	7	253.305	8	225.627	6	267.492	7	292.196
STM14_1335	yceL	multidrug resistance protein MdtH	18	1257.66	17	1409.62	15	1548.81	17	1690.49
STM14_1336	rimJ	ribosomal-protein-S5-alanine N-acetyltransferase	9	762.131	9	644.022	8	776.057	9	716.147
STM14_1337	yceH	hypothetical protein	6	251.828	8	341.726	7	310.423	6	391.012
STM14_1338	mviM	putative virulence protein	11	406.174	10	498.351	10	541.589	10	614.143
STM14_1339	-	hypothetical protein	3	211.949	3	322.559	3	401.238	3	215.694
STM14_1340	mviN	putative virulence protein	1	22.8935	3	33.4059	1	23.1166	1	62.6894
STM14_1341	flgN	putative FlgK/FlgL export chaperone	9	506.61	9	614.45	7	757.894	8	553.579
STM14_1342	flgM	anti-sigma28 factor FlgM	6	285.061	6	286.415	6	539.937	6	466.452
STM14_1343	flgA	flagellar basal body P-ring biosynthesis protein FlgA	11	615.908	10	612.259	10	693.498	9	853.213
STM14_1344	-	flagellar basal body P-ring biosynthesis protein FlgA	1	234.843	1	132.528	1	284.004	1	201.881
STM14_1345	flgB	flagellar basal body rod protein FlgB	5	421.683	5	455.087	6	843.755	6	663.02
STM14_1346	flgC	flagellar basal body rod protein FlgC	7	206.78	6	218.508	5	338.493	5	415.45
STM14_1347	flgD	flagellar basal body rod modification protein	5	426.114	5	443.587	5	752.94	5	612.018
STM14_1348	flgE	flagellar hook protein FlgE	16	1362.53	18	1271.62	18	2425.59	18	1870.06
STM14_1349	flgF	flagellar basal body rod protein FlgF	7	519.165	7	322.559	7	1071.62	7	512.14
STM14_1350	flgG	flagellar basal body rod protein FlgG	12	612.215	12	784.765	13	1180.6	11	1092.28
STM14_1351	flgH	flagellar basal body L-ring protein	11	431.283	10	311.606	9	690.195	9	460.076
STM14_1352	flgI	flagellar basal body P-ring protein	7	537.627	9	468.231	7	809.08	6	567.392
STM14_1353	flgJ	peptidoglycan hydrolase	9	501.441	10	473.707	8	703.405	10	752.273
STM14_1354	flgK	flagellar hook-associated protein FlgK	40	3283.37	43	3196.02	37	4682.76	40	4248
STM14_1355	flgL	flagellar hook-associated protein FlgL	14	879.552	15	701.524	11	998.967	15	898.902
STM14_1356	-	hypothetical protein	5	221.55	5	210.841	5	373.168	5	181.693
STM14_1357	rne	ribonuclease E	8	185.363	7	191.126	5	196.491	6	263.508
STM14_1359	rluC	23S rRNA pseudouridylate synthase C	12	467.47	13	495.065	11	454.076	13	776.711
STM14_1360	-	putative inner membrane lipoprotein	16	902.446	19	1071.73	15	1162.43	17	1211.29
STM14_1361	-	conserved hypothetical protein	4	167.639	3	237.675	3	198.142	3	232.695
STM14_1362	maf_1	Maf-like protein	6	270.291	6	241.508	7	343.446	6	229.507
STM14_1363	yceD	hypothetical protein	6	76.0654	6	119.385	5	100.722	6	140.254
STM14_1364	rpmF	50S ribosomal protein L32	2	22.155	2	40.5252	2	112.281	2	46.7514
STM14_1365	plsX	putative glycerol-3-phosphate acyltransferase PlsX	10	547.966	11	684.548	9	625.799	9	661.957
STM14_1366	fabH	3-oxoacyl-(acyl carrier protein) synthase III	2	17.724	2	8.76221	1	54.4891	1	18.063
STM14_1367	fabD	acyl carrier protein S-malonyltransferase	1	80.4964	1	118.29	1	46.2332	1	64.8145
STM14_1368	fabG	3-ketoacyl-(acyl-carrier-protein) reductase	0	0	0	0	0	0	0	0
STM14_1369	acpP	acyl carrier protein	0	0	1	8.76221	1	9.90711	0	0
STM14_1370	fabF	3-oxoacyl-(acyl carrier protein) synthase II	8	165.424	9	158.815	6	252.631	8	250.758
STM14_1371	pabC	4-amino-4-deoxychorismate lyase	8	180.194	7	222.341	6	297.213	6	292.196
STM14_1372	yceG	hypothetical protein	15	774.685	15	1163.73	12	987.408	18	1038.09
STM14_1373	tdk_1	thymidylate kinase	1	395.097	1	173.601	0	0	1	178.505
STM14_1374	holB	DNA polymerase III subunit delta'	2	17.724	1	57.502	1	54.4891	1	7.43772
STM14_1375	ycfH	putative metallodependent hydrolase	10	443.838	11	434.277	12	568.007	11	676.833
STM14_1376	-	hypothetical protein	1	62.7724	1	94.1937	1	99.0711	1	45.6889
STM14_1377	ptsG	glucose-specific PTS system IIBC components	22	681.634	21	932.628	18	1162.43	21	1164.54
STM14_1378	fhuE	ferric-rhodotorulic acid outer membrane transporter	46	2106.2	49	2345.53	44	3459.23	42	2897.52
STM14_1379	ycfF	purine nucleoside phosphoramidase	7	317.554	7	364.727	5	541.589	6	552.517
STM14_1380	ycfL	putative outer membrane lipoprotein	5	302.785	5	211.388	5	439.215	5	336.823
STM14_1381	ycfM	putative outer membrane lipoprotein	9	147.7	10	230.008	8	229.515	11	199.756
STM14_1382	thiK	thiamine kinase	15	861.09	16	1044.89	14	1687.51	14	1243.16
STM14_1383	nagZ	beta-hexosaminidase	9	635.109	10	592.544	9	934.57	9	737.397
STM14_1384	ycfP	hypothetical protein	7	172.07	9	268.343	7	386.377	8	225.257
STM14_1385	ndh	respiratory NADH dehydrogenase 2	17	481.501	15	617.736	15	437.564	17	915.903
STM14_1386	ycfJ	hypothetical protein	5	369.988	7	445.23	6	497.007	6	408.012
STM14_1387	ycfQ	putative transcriptional repressor	6	110.775	6	108.432	7	171.723	7	176.38
STM14_1388	ycfR	putative outer membrane protein	5	59.8184	5	72.2882	4	75.9545	3	70.1271
STM14_1389	ycfS	putative periplasmic protein	14	2038.26	13	855.958	11	1065.01	13	1195.35
STM14_1390	-	hypothetical protein	2	128.499	4	81.5981	2	74.3033	2	78.6274
STM14_1391	mfd	transcription-repair coupling factor	35	1217.78	36	1197.14	33	1811.35	34	1505.61
STM14_1392	ycfU	outer membrane-specific lipoprotein transporter subunit LolC	4	68.6804	3	26.2866	0	0	2	68.002
STM14_1393	lolD	lipoprotein transporter ATP-binding subunit	0	0	0	0	0	0	0	0
STM14_1394	ycfW	outer membrane-specific lipoprotein transporter subunit LolE	0	0	1	2.19055	0	0	0	0
STM14_1395	ycfX	N-acetyl-D-glucosamine kinase	13	895.799	12	680.166	11	564.705	13	663.02
STM14_1396	cobB	NAD-dependent deacetylase	8	468.947	7	357.608	6	277.399	7	411.2
STM14_1397	potD	spermidine/putrescine ABC transporter periplasmic substrate-binding protein	14	1409.79	14	1154.42	13	1086.48	13	1526.86
STM14_1398	potC	spermidine/putrescine ABC transporter membrane protein	10	703.051	11	720.144	9	923.012	9	779.898
STM14_1399	-	hypothetical protein	2	119.637	1	85.4315	1	105.676	1	88.1902
STM14_1400	sifA	secreted effector protein	11	476.332	12	633.617	10	714.963	10	648.145
STM14_1401	-	conserved hypothetical protein	1	7.38499	2	8.76221	1	13.2095	0	0
STM14_1402	potB	spermidine/putrescine ABC transporter membrane protein	10	432.76	9	343.369	7	340.144	11	374.011
STM14_1403	potA	putrescine/spermidine ABC transporter ATPase protein	16	796.84	18	804.48	17	718.265	17	892.527
STM14_1404	pepT	peptidase T	27	991.804	27	997.796	22	992.362	23	1253.79
STM14_1406	tnpA_4	transposase	0	0	0	0	0	0	0	0
STM14_1407	ycfD	putative cytoplasmic protein	14	887.676	13	948.509	12	1000.62	14	1006.22
STM14_1408	phoQ	sensor protein PhoQ	27	982.203	26	640.736	22	858.616	23	1147.53
STM14_1409	phoP	DNA-binding transcriptional regulator PhoP	8	228.935	7	212.484	7	284.004	8	314.509
STM14_1410	purB	adenylosuccinate lyase	2	29.54	1	29.5725	1	11.5583	2	52.0641
STM14_1411	ycfC	hypothetical protein	2	77.5424	2	63.526	1	19.8142	2	76.5023
STM14_1412	trmU	tRNA (5-methylaminomethyl-2-thiouridylate)-methyltransferase	0	0	0	0	1	9.90711	1	7.43772
STM14_1413	ymfB	putative MutT-like protein	6	748.099	7	819.814	5	485.448	6	808.587
STM14_1414	-	putative periplasmic protein	6	186.84	6	199.888	6	142.002	7	226.319
STM14_1415	ymfC	putative ribosomal large subunit pseudouridine synthase	8	308.692	7	311.606	7	353.353	7	403.762
STM14_1416	icdA	isocitrate dehydrogenase	3	35.4479	5	32.3106	3	61.0938	3	72.2522
STM14_1417	-	prophage lambda integrase	26	883.245	24	1013.13	18	632.404	20	1357.92
STM14_1418	-	excisionase	4	216.38	4	216.317	3	133.746	5	310.259
STM14_1419	-	Eaa protein	14	2901.56	15	1330.76	15	558.1	13	1664.99
STM14_1420	-	conserved hypothetical protein	3	37.6634	3	63.526	2	61.0938	3	74.3772
STM14_1421	-	conserved hypothetical protein	5	224.504	5	278.748	4	171.723	5	156.192
STM14_1422	-	recombination and repair protein RecT	9	350.048	7	389.918	9	313.725	7	429.263
STM14_1423	-	exodeoxyribonuclease 8	33	1914.19	31	2007.09	29	1263.16	29	2252.57
STM14_1424	-	prophage RecE	5	101.174	6	190.578	5	75.9545	6	130.691
STM14_1425	-	hypothetical protein	2	98.9588	1	123.219	1	71.0009	2	133.879
STM14_1426	-	conserved hypothetical prophage protein	0	0	0	0	0	0	0	0
STM14_1427	-	conserved hypothetical protein	3	210.472	4	234.389	4	186.584	3	327.26
STM14_1428	-	hypothetical protein	25	1092.24	24	1330.21	24	1317.65	25	1768.05
STM14_1429	-	putative regulator	0	0	0	0	0	0	0	0
STM14_1430	-	conserved hypothetical protein	0	0	1	20.8102	1	14.8607	0	0
STM14_1431	-	prophage cI protein	0	0	0	0	0	0	0	0
STM14_1432	-	phage replication protein O	19	799.056	19	970.415	14	860.267	18	1095.47
STM14_1433	-	phage replication protein P	2	18.4625	2	51.478	1	23.1166	2	57.3767
STM14_1434	-	Ead-like protein	12	478.547	12	578.853	12	635.706	10	626.894
STM14_1435	-	DNA N-4 cytosine methyltransferase	0	0	1	6.02402	1	13.2095	0	0
STM14_1436	-	Eaa-like protein	17	544.274	16	642.379	14	888.337	15	762.898
STM14_1437	-	hypothetical protein	7	261.429	8	277.105	6	336.842	6	330.447
STM14_1438	-	hypothetical protein	10	505.133	10	543.805	9	617.543	9	814.962
STM14_1439	-	prophage DinI	0	0	0	0	0	0	0	0
STM14_1440	-	putative bacteriophage protein	1	2.954	1	10.4051	0	0	1	5.31266
STM14_1441	-	IrsA	9	423.16	11	685.095	10	571.31	9	680.02
STM14_1442	-	conserved hypothetical protein	2	127.022	2	144.576	2	161.816	2	224.194
STM14_1443	-	conserved hypothetical protein	2	48.7409	2	29.5725	1	31.3725	2	72.2522
STM14_1444	-	putative bacteriophage protein	11	439.407	11	600.211	6	442.517	9	587.58
STM14_1445	-	conserved hypothetical protein	0	0	2	14.2386	0	0	1	13.8129
STM14_1446	-	putative bacteriophage protein	3	91.5738	3	84.3363	2	37.9772	2	130.691
STM14_1447	-	hypothetical protein	10	703.051	10	644.022	9	599.38	8	770.336
STM14_1448	-	hypothetical protein	7	143.269	7	240.961	5	246.027	7	319.822
STM14_1449	-	conserved hypothetical protein	10	483.717	12	527.923	8	391.331	8	481.327
STM14_1450	-	phage-holin analog protein	6	237.797	7	182.363	4	148.607	6	215.694
STM14_1451	-	lysozyme	10	535.412	9	520.256	9	490.402	7	810.712
STM14_1452	-	putative bacteriophage protein	0	0	0	0	0	0	0	0
STM14_1453	-	bacteriophage lysis protein	6	114.467	6	123.766	5	80.908	3	112.628
STM14_1454	-	hypothetical protein	1	22.8935	1	33.9536	1	52.8379	1	6.37519
STM14_1455	-	prophage DNA packaging protein	0	0	0	0	0	0	0	0
STM14_1456	-	terminase-like large protein	1	6.64649	1	32.3106	1	16.5118	1	17.0005
STM14_1457	-	head-to-tail joining-like protein	0	0	0	0	0	0	0	0
STM14_1458	-	phage portal protein, lambda family	0	0	0	0	0	0	0	0
STM14_1459	-	prophage head-tail preconnector	0	0	0	0	0	0	0	0
STM14_1460	-	phage head-like protein	0	0	0	0	0	0	0	0
STM14_1461	-	phage head-like protein	0	0	0	0	0	0	0	0
STM14_1463	-	minor capsid protein FII	0	0	0	0	0	0	0	0
STM14_1464	-	prophage minor tail protein Z	0	0	0	0	0	0	0	0
STM14_1465	-	Peyer's patch-specific virulence factor GipA	0	0	0	0	0	0	0	0
STM14_1466	-	phage minor tail protein U	0	0	0	0	0	0	0	0
STM14_1467	-	major tail-like protein	0	0	0	0	0	0	0	0
STM14_1468	-	phage minor tail protein G	0	0	0	0	0	0	0	0
STM14_1469	-	minor tail-like protein	0	0	0	0	0	0	0	0
STM14_1470	-	phage tail component H-like protein	0	0	0	0	0	0	0	0
STM14_1471	-	phage tail component M-like protein	0	0	0	0	0	0	0	0
STM14_1472	-	phage tail component L-like protein	0	0	0	0	0	0	0	0
STM14_1473	-	hypothetical protein	0	0	0	0	0	0	0	0
STM14_1474	-	tail assembly protein I-like protein	0	0	0	0	0	0	0	0
STM14_1475	-	host specificity protein	0	0	0	0	0	0	0	0
STM14_1476	-	conserved hypothetical protein	0	0	0	0	0	0	0	0
STM14_1477	-	hypothetical protein	0	0	0	0	0	0	0	0
STM14_1478	-	side tail fiber protein	6	482.978	6	473.707	4	374.819	5	464.326
STM14_1479	-	phage tail assembly-like protein	6	183.886	7	177.435	5	146.955	6	333.635
STM14_1480	-	PagJ	2	34.7094	1	14.2386	0	0	1	20.1881
STM14_1481	-	hypothetical protein	5	224.504	5	134.719	5	155.211	3	102.003
STM14_1483	-	SspH1	30	1499.15	27	1308.85	23	848.709	26	1351.54
STM14_1484	-	conserved hypothetical protein	10	349.31	11	451.801	10	429.308	8	362.323
STM14_1485	-	isocitrate dehydrogenase, NADP-dependent	1	4.43099	1	4.3811	0	0	1	23.3757
STM14_1486	-	putative cytoplasmic protein	8	234.843	7	215.222	4	259.236	8	318.76
STM14_1487	-	hypothetical protein	0	0	0	0	0	0	0	0
STM14_1488	-	hypothetical protein	2	16.9855	2	20.2626	0	0	2	61.6269
STM14_1489	-	hypothetical protein	3	48.7409	2	20.8102	2	19.8142	3	77.5648
STM14_1490	envF	putative envelope lipoprotein	2	27.3245	4	100.765	3	75.9545	3	74.3772
STM14_1492	msgA	macrophage survival protein	3	244.443	3	301.749	3	366.563	4	308.134
STM14_1493	envE	putative envelope protein	11	433.499	12	673.595	10	538.286	11	683.208
STM14_1494	-	hypothetical protein	4	126.283	4	124.314	2	146.955	3	379.324
STM14_1495	-	cold shock-like protein	2	180.194	2	140.195	1	140.351	2	174.255
STM14_1496	-	hypothetical protein	2	20.678	2	18.0721	0	0	1	13.8129
STM14_1497	pagD	virulence protein PAGD precursor	3	148.438	2	135.814	2	80.908	2	130.691
STM14_1499	-	conserved hypothetical protein	2	48.0024	2	89.8126	2	122.188	3	130.691
STM14_1500	-	hypothetical protein	1	29.54	1	53.1209	1	16.5118	1	45.6889
STM14_1501	pagC	virulence membrane protein PAGC precursor	6	116.683	9	170.315	9	260.887	8	224.194
STM14_1502	-	hypothetical protein	0	0	0	0	0	0	0	0
STM14_1505	pliC	lysozyme inhibitor	5	212.688	7	287.51	4	217.956	6	230.569
STM14_1506	-	hypothetical protein	3	87.1429	3	167.577	2	148.607	3	133.879
STM14_1507	-	putative lipoprotein	3	112.252	3	121.576	3	62.745	3	161.505
STM14_1508	-	putative cytoplasmic protein	3	19.9395	2	41.6205	2	16.5118	2	19.1256
STM14_1509	-	putative molecular chaperone	7	276.199	7	266.152	7	214.654	6	368.699
STM14_1510	-	putative inner membrane protein	0	0	2	13.1433	1	18.163	0	0
STM14_1511	-	putative cytoplasmic protein	22	1017.65	24	1141.83	20	1289.58	22	1710.68
STM14_1512	-	putative inner membrane protein	9	987.373	10	958.914	8	1013.83	10	1085.91
STM14_1513	-	putative outer membrane lipoprotein	3	112.252	3	125.957	4	176.677	4	172.13
STM14_1514	-	hypothetical protein	3	75.3269	3	117.742	2	100.722	3	110.503
STM14_1515	-	putative ABC transporter periplasmic binding protein	28	1465.18	29	1400.86	24	1273.06	25	1533.23
STM14_1516	-	putative ABC transporter protein	11	553.136	13	695.5	10	571.31	12	841.525
STM14_1517	-	putative ABC transporter protein	7	355.956	7	402.514	7	416.099	7	457.951
STM14_1518	-	putative ABC-type transport system ATPase component	11	702.312	12	791.885	11	838.802	11	600.331
STM14_1519	-	putative ABC-type transport system ATPase component	5	162.47	5	193.864	3	313.725	5	187.006
STM14_1520	-	putative inner membrane protein	30	1738.43	34	2110.05	28	1966.56	29	2325.88
STM14_1521	-	putative cytoplasmic protein	5	192.748	7	214.674	5	178.328	5	226.319
STM14_1523	-	hypothetical protein	12	463.039	15	593.092	13	521.774	12	712.959
STM14_1524	-	hypothetical protein	3	68.6804	2	88.7174	3	151.909	2	25.5008
STM14_1525	aadA	aminoglycoside resistance protein	12	771.731	14	1010.94	12	1140.97	13	1174.1
STM14_1526	-	putative response regulator	3	42.0944	2	43.811	2	31.3725	2	36.1261
STM14_1527	-	putative transcriptional regulator	14	719.298	13	832.957	14	814.034	14	864.901
STM14_1528	-	hypothetical protein	4	246.659	3	301.201	4	250.98	4	284.759
STM14_1529	-	putative cytoplasmic protein	5	234.104	5	174.149	4	143.653	3	229.507
STM14_1530	-	putative cytoplasmic protein	0	0	0	0	0	0	0	0
STM14_1531	-	chorismate mutase	2	33.2324	2	46.0016	1	13.2095	2	54.1891
STM14_1532	yeaS	leucine export protein LeuE	7	196.441	8	277.105	5	179.979	9	277.321
STM14_1533	-	hypothetical protein	5	234.843	5	192.221	5	188.235	5	323.01
STM14_1534	yeaR	putative cytoplasmic protein	5	170.593	3	144.029	3	262.538	4	182.756
STM14_1535	yoaG	putative cytoplasmic protein	6	427.591	6	461.659	5	467.285	5	448.388
STM14_1536	-	hypothetical protein	5	358.172	5	316.535	5	300.516	5	593.955
STM14_1537	-	putative nitric oxide reductase	11	271.029	13	350.488	9	422.703	10	335.76
STM14_1538	-	hypothetical protein	5	107.821	5	139.1	4	246.027	4	178.505
STM14_1539	yeaQ	hypothetical protein	0	0	0	0	0	0	0	0
STM14_1540	-	hypothetical protein	0	0	0	0	0	0	0	0
STM14_1541	-	hypothetical protein	1	94.5278	1	59.1449	1	97.4199	1	102.003
STM14_1542	yaoF	putative hemolysin	2	53.9104	2	138.005	2	145.304	2	149.817
STM14_1543	-	putative periplasmic protein	7	296.877	6	282.034	5	421.052	5	348.51
STM14_1544	yeaO	putative cytoplasmic protein	4	214.165	4	145.124	4	231.166	4	267.758
STM14_1545	-	hypothetical protein	1	14.77	1	11.5004	1	59.4426	1	48.8765
STM14_1546	-	hypothetical protein	1	9.60048	1	19.1673	1	33.0237	1	23.3757
STM14_1547	yeaN	putative amino acid/amine transport protein	9	287.276	9	485.755	8	554.798	6	433.513
STM14_1548	yeaM	putative regulatory protein	8	417.99	8	383.894	8	577.915	7	393.137
STM14_1549	yeaL	putative inner membrane protein	2	14.0315	3	44.9063	3	44.582	3	44.6263
STM14_1550	-	conserved hypothetical protein	0	0	0	0	0	0	0	0
STM14_1551	-	putative inner membrane protein	3	70.1574	3	60.7878	3	80.908	3	104.128
STM14_1552	yeaK	putative cytoplasmic protein	5	110.775	4	102.956	5	247.678	4	200.819
STM14_1553	yeaJ	putative methyl-accepting chemotaxis protein	25	1044.98	28	1024.08	21	1208.67	22	1047.66
STM14_1554	-	hypothetical protein	0	0	0	0	0	0	0	0
STM14_1555	-	salivary secreted protein	0	0	0	0	0	0	0	0
STM14_1556	yeaH	hypothetical protein	16	932.724	18	1050.37	15	995.664	16	981.78
STM14_1557	-	hypothetical protein	1	240.012	2	230.556	1	432.61	2	384.637
STM14_1558	yeaG	putative serine protein kinase	29	1224.43	28	1467.12	22	1852.63	26	1725.55
STM14_1559	-	hypothetical protein	3	115.206	5	71.7406	3	85.8616	3	70.1271
STM14_1560	mipA	MltA-interacting protein A	16	621.816	14	709.191	13	906.5	15	1057.22
STM14_1561	-	arylsulfatase regulator	22	912.046	22	953.985	20	1315.99	23	1095.47
STM14_1562	-	putative aldehyde reductase	12	549.443	11	721.239	10	823.941	8	791.586
STM14_1563	yeaD	aldose 1-epimerase	8	327.155	10	258.485	7	355.005	7	328.322
STM14_1564	-	hypothetical protein	4	160.993	4	158.815	4	137.048	4	293.259
STM14_1565	gapA	glyceraldehyde-3-phosphate dehydrogenase	0	0	1	16.9768	1	44.582	1	24.4382
STM14_1566	-	hypothetical protein	0	0	0	0	0	0	0	0
STM14_1567	yeaA	methionine sulfoxide reductase B	5	116.683	4	82.1457	4	112.281	5	211.444
STM14_1568	yeaC	putative cytoplasmic protein	3	98.2203	4	89.8126	3	216.305	4	148.754
STM14_1569	-	hypothetical protein	1	3.69249	0	0	0	0	0	0
STM14_1570	pncA	nicotinamidase/pyrazinamidase	13	1086.33	13	1333.5	12	1382.04	12	977.529
STM14_1571	ansA	cytoplasmic asparaginase I	20	963.002	21	890.459	17	1127.76	17	1146.47
STM14_1572	-	hypothetical protein	2	137.361	2	127.6	2	201.445	2	108.378
STM14_1573	sppA	protease 4	22	531.719	18	613.355	16	975.85	16	508.953
STM14_1574	ydjA	hypothetical protein	3	160.993	4	172.506	4	442.517	3	427.138
STM14_1575	selD	selenophosphate synthetase	8	290.23	8	381.156	8	518.472	6	410.137
STM14_1576	topB	DNA topoisomerase III	16	953.402	18	905.246	16	1266.46	17	976.467
STM14_1577	gdhA	glutamate dehydrogenase	14	443.099	13	421.681	13	883.384	12	538.704
STM14_1578	-	putative periplasmic protein	0	0	0	0	1	9.90711	0	0
STM14_1579	-	pyrimidine (deoxy)nucleoside triphosphate pyrophosphohydrolase	2	14.0315	4	56.4067	0	0	4	48.8765
STM14_1580	xthA	exonuclease III	4	93.7893	4	164.291	4	178.328	3	199.756
STM14_1581	-	conserved hypothetical protein	0	0	0	0	0	0	0	0
STM14_1582	argD_1	bifunctional succinylornithine transaminase/acetylornithine transaminase	16	1349.24	17	1435.91	15	1781.63	16	1754.24
STM14_1583	astA	arginine succinyltransferase	12	681.634	13	791.337	12	880.081	12	1013.66
STM14_1584	astD	succinylglutamic semialdehyde dehydrogenase	14	649.14	17	767.788	15	1106.29	13	706.584
STM14_1585	astB	succinylarginine dihydrolase	9	231.15	7	164.839	7	196.491	8	242.257
STM14_1586	astE	succinylglutamate desuccinylase	10	322.724	11	334.059	8	308.772	8	514.265
STM14_1587	-	hypothetical protein	2	48.7409	2	47.0969	1	41.2796	2	37.1886
STM14_1588	spy	periplasmic protein	7	177.978	6	148.41	5	231.166	6	222.069
STM14_1589	-	nucleotide excision repair endonuclease	10	400.266	12	504.922	7	472.239	9	559.954
STM14_1590	nadE	NAD synthetase	2	129.976	2	142.934	2	170.072	3	259.258
STM14_1591	-	hypothetical protein	3	155.823	3	190.03	3	168.421	3	243.32
STM14_1592	osmE	DNA-binding transcriptional activator OsmE	5	169.855	6	245.342	5	288.957	5	312.384
STM14_1593	-	hypothetical protein	3	222.288	3	269.986	3	371.517	3	443.076
STM14_1594	celA	N,N'-diacetylchitobiose-specific PTS system transporter subunit IIB	6	392.143	6	407.443	4	406.191	5	473.889
STM14_1595	celB	N,N'-diacetylchitobiose-specific PTS system transporter subunit IIC	21	798.317	22	893.198	20	729.824	22	1218.72
STM14_1596	celC	N,N'-diacetylchitobiose-specific PTS system transporter subunit IIA	1	56.8644	1	82.6933	1	54.4891	1	113.691
STM14_1597	celD	DNA-binding transcriptional regulator ChbR	10	518.426	12	704.81	9	716.614	11	811.774
STM14_1598	celF	phospho-beta-glucosidase/cellobiose-6-phosphate hydrolase	17	717.821	16	736.025	15	974.199	16	916.965
STM14_1599	celG	hypothetical protein	10	479.286	10	493.422	10	564.705	9	660.895
STM14_1600	katE	hydroperoxidase II	26	1188.24	32	1255.19	25	1689.16	26	1822.24
STM14_1601	-	hypothetical protein	0	0	0	0	0	0	1	5.31266
STM14_1602	-	hypothetical protein	4	80.4964	3	115.552	4	135.397	3	200.819
STM14_1603	cedA	cell division modulator	2	192.01	3	294.629	3	468.936	3	295.384
STM14_1604	ydjN	kinase/transporter-like protein	11	643.232	15	703.167	9	615.892	13	828.775
STM14_1605	ydjM	hypothetical protein	6	255.521	7	267.795	4	198.142	8	280.508
STM14_1606	yniC	2-deoxyglucose-6-phosphatase	7	144.007	7	177.435	6	122.188	4	208.256
STM14_1607	yniB	putative regulatory protein	8	197.918	9	237.675	4	142.002	9	195.506
STM14_1608	-	putative cytoplasmic protein	10	307.954	11	328.035	8	265.841	10	350.636
STM14_1609	ydiZ	putative cytoplasmic protein	5	189.056	6	304.487	5	214.654	4	296.446
STM14_1610	pfkB	6-phosphofructokinase 2	16	1031.68	15	1203.71	15	1226.83	15	1406.79
STM14_1611	ydiY	putative outer membrane protein	19	687.542	21	857.053	13	734.777	14	752.273
STM14_1612	-	putative outer membrane protein	17	830.811	17	803.385	13	543.24	17	833.025
STM14_1613	-	putative inner membrane protein	2	59.8184	3	67.9071	1	82.5592	2	80.7524
STM14_1614	-	putative DNA/RNA non-specific endonuclease	14	481.501	14	539.423	15	477.192	16	975.404
STM14_1615	-	hypothetical protein	3	79.7579	5	192.221	3	100.722	4	188.068
STM14_1616	rfc	O-antigen polymerase	12	375.157	13	252.461	2	51.1867	2	20.1881
STM14_1617	-	hypothetical protein	9	743.668	9	861.435	7	554.798	8	830.9
STM14_1618	-	hypothetical protein	2	131.453	2	98.0272	2	46.2332	2	99.878
STM14_1619	thrS	threonyl-tRNA synthetase	1	281.368	2	95.289	1	42.9308	1	272.008
STM14_1620	infC	translation initiation factor IF-3	0	0	0	0	0	0	0	0
STM14_1621	rpmI	50S ribosomal protein L35	0	0	0	0	0	0	0	0
STM14_1622	rplT	50S ribosomal protein L20	0	0	0	0	0	0	0	0
STM14_1623	-	hypothetical protein	0	0	0	0	0	0	0	0
STM14_1624	pheS	phenylalanyl-tRNA synthetase subunit alpha	0	0	0	0	0	0	0	0
STM14_1625	pheT	phenylalanyl-tRNA synthetase subunit beta	0	0	0	0	0	0	1	4.25013
STM14_1626	ihfA	integration host factor subunit alpha	4	220.073	4	204.817	3	146.955	4	332.573
STM14_1627	btuC	vtamin B12-transporter permease	6	440.145	8	502.184	5	528.379	6	530.203
STM14_1628	btuE	putative glutathione peroxidase	6	426.852	6	300.653	6	356.656	6	364.448
STM14_1629	btuD	vitamin B12-transporter ATPase	8	460.823	7	497.803	5	678.637	8	595.018
STM14_1630	nlpC	lipoprotein	5	53.9104	4	71.1929	4	67.6986	4	54.1891
STM14_1631	-	hypothetical protein	1	32.4939	1	14.7862	1	8.25592	1	23.3757
STM14_1632	ydiV	hypothetical protein	6	187.579	6	353.774	5	264.19	5	224.194
STM14_1633	ydiU	hypothetical protein	22	580.46	24	656.618	16	724.87	20	716.147
STM14_1634	ydiE	hypothetical protein	2	47.2639	2	112.813	1	160.165	2	212.506
STM14_1635	aroH	phospho-2-dehydro-3-deoxyheptonate aldolase	11	602.615	13	680.714	9	622.497	10	716.147
STM14_1636	-	hypothetical protein	0	0	0	0	0	0	0	0
STM14_1637	ydiA	hypothetical protein	13	512.518	12	541.066	11	721.568	11	717.209
STM14_1638	-	hypothetical protein	3	80.4964	3	120.48	3	100.722	3	214.631
STM14_1639	pps	phosphoenolpyruvate synthase	20	694.189	21	721.239	18	1051.8	18	1032.78
STM14_1640	ydiD	short chain acyl-CoA synthetase	22	1801.2	25	1162.09	22	1131.06	25	1697.93
STM14_1641	ydiT	putative ferredoxin	4	131.453	4	215.222	3	128.792	2	109.441
STM14_1642	ydiS	hypothetical protein	20	864.044	23	1092.54	19	1530.65	22	1032.78
STM14_1643	ydiR	electron transfer flavoprotein subunit YdiR	17	952.663	19	1131.42	18	1671	19	1321.79
STM14_1644	ydiQ	putative electron transfer flavoprotein YdiQ	5	62.7724	4	41.0729	2	54.4891	3	49.939
STM14_1645	-	hypothetical protein	2	108.559	2	99.6701	1	87.5128	1	80.7524
STM14_1646	ydiP	putative transcriptional regulator	17	582.676	17	698.786	18	665.427	17	847.901
STM14_1647	ydiO	putative acyl-CoA dehydrogenase	17	643.232	20	748.074	14	508.565	17	727.834
STM14_1648	ydiF	putative acetyl-CoA/acetoacetyl-CoA transferase beta subunit	22	787.24	23	818.719	17	807.429	19	1099.72
STM14_1649	aroD	3-dehydroquinate dehydratase	5	50.9564	6	47.6445	8	260.887	9	243.32
STM14_1650	aroE_1	quinate/shikimate dehydrogenase	6	421.683	9	492.874	6	703.405	7	893.589
STM14_1651	ydiN	putative transport protein	15	796.84	16	819.814	15	1008.87	14	938.216
STM14_1652	-	hypothetical protein	4	83.4504	2	117.195	2	95.7687	2	97.7529
STM14_1653	-	hypothetical protein	1	2.954	0	0	0	0	0	0
STM14_1654	ydiM	putative transport protein	25	915	25	1123.75	22	1096.39	22	1090.16
STM14_1655	ydiL	putative cytoplasmic protein	5	62.0339	5	52.0256	2	39.6284	4	180.63
STM14_1657	ydiK	putative inner membrane protein	13	292.446	13	273.819	8	143.653	9	302.822
STM14_1658	-	hypothetical protein	3	69.4189	2	115.552	2	75.9545	2	171.068
STM14_1659	ydiJ	putative oxidase	44	1634.3	46	1871.83	41	1740.35	40	1578.92
STM14_1660	-	hypothetical protein	3	288.015	4	388.823	4	447.471	3	432.451
STM14_1661	ydiH	putative cytoplasmic protein	5	371.465	6	415.657	6	369.865	4	546.141
STM14_1662	-	putative Na+-dicarboxylate symporter	15	580.46	19	624.307	14	700.102	17	648.145
STM14_1663	sufA	iron-sulfur cluster assembly scaffold protein	5	321.247	5	291.343	5	353.353	5	295.384
STM14_1664	sufB	cysteine desulfurase activator complex subunit SufB	15	946.755	19	1244.78	16	1329.2	17	1392.98
STM14_1665	sufC	cysteine desulfurase ATPase component	4	120.375	4	175.244	4	155.211	4	216.757
STM14_1666	sufD	cysteine desulfurase activator complex subunit SufD	16	1078.95	16	1428.24	14	1690.81	13	1438.67
STM14_1667	sufS	selenocysteine lyase	14	689.758	15	640.736	12	871.825	12	748.023
STM14_1668	ynhA	cysteine desufuration protein SufE	8	380.327	7	519.708	7	558.1	8	653.457
STM14_1669	ynhG	hypothetical protein	13	326.416	12	307.225	10	366.563	12	209.319
STM14_1670	lppB	putative methyl-accepting chemotaxis protein	5	94.5278	5	107.337	4	229.515	5	151.942
STM14_1671	lpp	murein lipoprotein	4	71.6344	4	98.0272	2	37.9772	2	31.876
STM14_1672	pykF	pyruvate kinase	12	331.586	13	387.728	11	592.775	12	745.897
STM14_1673	orf48	putative amino acid permease	25	1392.81	26	1350.48	24	1606.6	28	1956.12
STM14_1674	orf32	putative proline iminopeptidase	8	337.494	9	388.823	8	315.376	8	491.952
STM14_1675	orf245	putative cytoplasmic protein	6	146.223	7	177.982	5	125.49	6	167.88
STM14_1676	orf408	putative regulatory protein	14	460.823	13	484.66	10	637.357	13	555.704
STM14_1677	ttrA	tetrathionate reductase complex subunit A	26	1251.02	30	1331.86	25	1984.72	27	1609.74
STM14_1678	ttrC	tetrathionate reductase complex subunit C	14	564.952	15	586.52	13	825.592	13	677.895
STM14_1679	ttrB	tetrathionate reductase complex subunit B	6	162.47	6	187.292	5	226.212	5	170.005
STM14_1680	ttrS	sensory histidine kinase	18	776.162	18	780.932	14	1131.06	19	886.152
STM14_1681	ttrR	response regulator	11	459.346	11	553.114	8	615.892	10	673.645
STM14_1682	orf70	hypothetical protein	5	205.303	5	336.25	4	226.212	4	258.195
STM14_1683	orf319	putative inner membrane protein	15	601.877	14	509.303	11	744.684	15	762.898
STM14_1684	orf242	putative regulatory protein	8	317.554	7	312.701	6	254.282	7	282.634
STM14_1685	-	hypothetical protein	3	112.252	5	131.433	3	84.2104	3	146.629
STM14_1686	ssrB	transcriptional activator	14	788.717	15	1163.73	14	1015.48	13	1465.23
STM14_1687	ssrA	sensor kinase	38	2449.6	43	1855.4	33	1479.46	36	2091.06
STM14_1688	ssaB	secreted effector protein	2	50.2179	1	11.5004	1	37.9772	2	24.4382
STM14_1689	ssaC	outer membrane secretin precursor	16	761.392	17	806.123	12	642.311	13	953.091
STM14_1690	ssaD	virulence protein	16	478.547	19	433.182	12	378.121	14	533.391
STM14_1691	ssaE	secretion system effector	1	5.16949	3	20.8102	2	34.6749	3	60.5643
STM14_1692	-	hypothetical protein	0	0	0	0	0	0	0	0
STM14_1693	-	secretion system chaperone protein	4	273.983	5	236.032	5	179.979	6	538.704
STM14_1694	-	translocation machinery component	12	669.818	13	538.328	9	591.124	11	646.019
STM14_1695	sscA	secretion system chaparone	8	277.676	9	323.654	6	336.842	10	494.077
STM14_1696	sseC	translocation machinery component	30	1167.57	34	1329.12	28	1046.85	29	1567.23
STM14_1697	sseD	translocation machinery component	10	435.714	11	407.99	8	242.724	9	518.516
STM14_1698	sseE	secreted effector protein	7	211.211	10	263.414	4	171.723	8	246.507
STM14_1699	sscB	secretion system chaparone	5	128.499	6	152.243	5	102.373	4	221.007
STM14_1700	sseF	secreted effector protein	12	1013.22	13	1049.27	8	660.474	12	925.465
STM14_1701	sseG	secreted effector protein	12	538.366	16	732.192	10	338.493	12	736.335
STM14_1702	ssaG	type III secretion system apparatus protein	1	10.339	0	0	1	14.8607	1	23.3757
STM14_1703	ssaH	type III secretion system apparatus protein	1	10.339	3	27.3819	0	0	2	22.3132
STM14_1704	ssaI	type III secretion system apparatus protein	0	0	1	6.57166	1	9.90711	1	10.6253
STM14_1705	ssaJ	needle complex inner membrane lipoprotein	10	353.002	8	341.726	7	293.911	7	551.454
STM14_1706	-	putative cytoplasmic protein	5	301.308	6	250.271	2	229.515	5	268.821
STM14_1707	ssaK	type III secretion system apparatus protein	9	392.143	8	227.27	9	326.935	8	331.51
STM14_1708	ssaL	type III secretion system apparatus protein	13	563.475	13	624.307	12	675.334	12	879.776
STM14_1709	ssaM	type III secretion system apparatus protein	8	256.998	8	215.222	7	231.166	9	262.445
STM14_1710	ssaV	secretion system apparatus protein SsaV	41	1395.02	43	1460	36	1433.23	36	1846.68
STM14_1711	ssaN	type III secretion system ATPase	20	5095.64	20	3065.13	16	939.524	18	3179.1
STM14_1712	ssaO	type III secretion system apparatus protein	5	117.421	5	65.1689	4	75.9545	6	89.2527
STM14_1713	ssaP	type III secretion system apparatus protein	9	536.889	9	612.259	9	612.589	8	640.707
STM14_1714	ssaQ	type III secretion system protein	12	317.554	16	392.109	14	389.68	11	359.136
STM14_1715	ssaR	type III secretion system protein	2	74.5884	3	107.337	2	155.211	1	95.6279
STM14_1716	ssaS	type III secretion system apparatus protein	2	31.7554	2	33.4059	2	37.9772	2	51.0015
STM14_1717	ssaT	type III secretion system apparatus protein	5	178.717	5	220.698	5	221.259	5	189.131
STM14_1718	ssaU	secretion system apparatus protein SsaU	12	415.775	12	456.182	10	551.496	9	538.704
STM14_1719	-	hypothetical protein	3	112.99	3	171.411	3	90.8152	3	228.444
STM14_1722	ydhE	multidrug efflux protein	24	828.596	28	934.818	22	911.454	23	1186.85
STM14_1723	ribE	riboflavin synthase subunit alpha	0	0	1	29.0248	1	6.60474	0	0
STM14_1724	cfa	cyclopropane fatty acyl phospholipid synthase	23	1091.5	24	1125.4	21	1368.83	23	1300.54
STM14_1725	ydhC	inner membrane transport protein YdhC	14	828.596	13	785.861	12	1031.99	11	907.402
STM14_1726	ydhB	putative DNA-binding transcriptional regulator	2	67.2034	4	107.885	3	189.886	2	86.0651
STM14_1727	purR	DNA-binding transcriptional repressor PurR	9	439.407	10	424.419	8	569.659	9	480.264
STM14_1728	-	hypothetical protein	6	308.692	6	322.011	5	277.399	6	317.697
STM14_1729	sodB	superoxide dismutase	7	526.55	7	784.765	7	629.101	7	669.395
STM14_1730	ydhO	putative cell wall-associated hydrolase	10	427.591	11	499.994	9	336.842	8	314.509
STM14_1731	ydhD	hypothetical protein	4	76.8039	4	103.504	4	249.329	3	130.691
STM14_1732	rnt	ribonuclease T	6	135.884	5	102.408	3	75.9545	4	122.191
STM14_1733	gloA	glyoxalase I	5	141.792	7	235.484	4	135.397	6	236.945
STM14_1734	nemA	N-ethylmaleimide reductase	12	612.215	13	784.765	11	746.335	12	807.524
STM14_1735	ydhM	putative transcriptional repressor	7	383.281	8	460.016	8	482.146	7	517.453
STM14_1736	ydhL	putative oxidoreductase	4	83.4504	4	69.55	4	99.0711	1	90.3152
STM14_1737	ydhF	putative aldo/keto reductase	13	584.153	13	631.974	13	942.826	14	1006.22
STM14_1738	sodC_2	superoxide dismutase	3	161.731	4	145.672	2	140.351	3	235.882
STM14_1739	-	putative inner membrane protein	28	1222.22	29	1381.69	27	1512.49	25	1849.87
STM14_1740	ydhJ	putative multidrug resistance efflux pump	19	1104.06	19	1028.46	18	1675.95	19	1428.04
STM14_1741	ydhI	putative inner membrane protein	3	57.6029	3	47.0969	2	29.7213	3	63.7519
STM14_1742	slyA	transcriptional regulator SlyA	4	3861.61	3	46.0016	3	82.5592	2	82.8775
STM14_1743	slyB	putative outer membrane lipoprotein	6	287.276	7	433.729	5	462.332	7	342.135
STM14_1744	anmK	anhydro-N-acetylmuramic acid kinase	11	448.269	11	451.254	11	896.593	11	776.711
STM14_1745	mliC	lysozyme inhibitor	8	550.182	9	575.568	7	873.477	9	775.648
STM14_1746	pdxH	pyridoxamine 5'-phosphate oxidase	2	45.0484	1	5.47638	0	0	0	0
STM14_1747	tyrS	tyrosyl-tRNA synthetase	1	8.12349	0	0	0	0	0	0
STM14_1748	pdxY	pyridoxamine kinase	10	316.077	8	514.78	8	591.124	9	438.826
STM14_1749	gst	glutathionine S-transferase	10	367.034	12	388.823	9	444.169	10	451.576
STM14_1750	tppB	putative tripeptide transporter permease	24	1685.25	26	1848.28	21	2243.96	24	2564.95
STM14_1751	-	hypothetical protein	0	0	0	0	0	0	0	0
STM14_1752	nth	endonuclease III	8	388.45	9	412.371	7	513.518	7	507.89
STM14_1753	ydgQ	SoxR-reducing system protein RsxE	10	261.429	10	195.507	8	298.864	11	332.573
STM14_1754	ydgP	electron transport complex protein RnfG	7	122.591	6	119.933	8	184.933	7	167.88
STM14_1755	rnfD	electron transport complex protein RnfD	9	279.891	8	276.557	9	572.961	8	437.763
STM14_1756	-	electron transport complex protein RnfC	18	618.123	20	761.217	18	1079.87	17	972.217
STM14_1757	ydgM	electron transport complex protein RnfB	7	494.794	7	414.014	5	596.078	6	652.395
STM14_1758	-	Na(+)-translocating NADH-quinone reductase subunit E	7	203.087	8	310.511	7	533.333	7	491.952
STM14_1759	ydgK	putative inner membrane protein	10	388.45	10	490.684	7	419.401	8	545.079
STM14_1760	ydgT	oriC-binding nucleoid-associated protein	6	237.797	6	226.174	5	335.19	4	341.073
STM14_1761	-	hypothetical protein	7	188.317	7	245.889	6	336.842	7	241.195
STM14_1762	ydgJ	putative oxidoreductase	11	395.097	13	469.873	12	817.336	13	843.65
STM14_1763	add	adenosine deaminase	9	358.172	13	501.636	9	627.45	10	690.646
STM14_1764	-	hypothetical protein	7	96.0048	8	181.816	8	417.75	8	287.946
STM14_1767	-	hypothetical protein	0	0	1	2.19055	0	0	0	0
STM14_1768	ydgA	putative periplasmic protein	14	430.545	14	479.183	10	483.797	13	480.264
STM14_1769	manA	mannose-6-phosphate isomerase	10	361.126	12	647.856	2	66.0474	6	166.818
STM14_1770	fumA	fumarase A	25	976.295	24	959.462	25	1489.37	26	1290.98
STM14_1771	-	fumarase A	2	28.063	2	18.6197	1	21.4654	1	61.6269
STM14_1772	fumC	fumarate hydratase	13	405.436	15	487.945	15	779.359	12	632.207
STM14_1773	tus	DNA replication terminus site-binding protein	11	206.041	13	401.966	13	394.633	10	425.013
STM14_1774	rstB	sensor protein RstB	10	439.407	11	581.044	8	539.937	10	750.148
STM14_1775	-	putative periplasmic protein	14	531.719	15	735.478	15	886.686	16	791.586
STM14_1776	-	outer membrane protein	3	86.4044	4	156.077	3	115.583	3	107.316
STM14_1777	ompN	outer membrane protein N precursor	23	697.143	24	879.507	21	1195.46	25	1176.22
STM14_1779	rstA	DNA-binding transcriptional regulator RstA	14	797.579	13	799.551	14	1162.43	12	871.276
STM14_1780	ydgC	putative inner membrane protein	8	324.939	6	224.532	6	480.495	6	397.387
STM14_1781	ydgI	putative amino acid transporter	21	807.179	21	1093.09	19	1431.58	20	1394.04
STM14_1782	-	putative amino acid permease	0	0	0	0	0	0	0	0
STM14_1783	-	hypothetical protein	1	26.586	3	48.7398	1	34.6749	3	54.1891
STM14_1784	-	hypothetical protein	0	0	0	0	0	0	0	0
STM14_1785	ydgH	putative periplasmic protein	19	999.927	21	1180.16	20	1403.51	21	1671.36
STM14_1786	-	hypothetical protein	1	53.9104	2	71.7406	1	74.3033	1	75.4398
STM14_1787	pntA	NAD(P) transhydrogenase subunit alpha	15	422.421	17	444.682	16	876.779	15	595.018
STM14_1788	pntB	pyridine nucleotide transhydrogenase	12	435.714	12	573.377	8	648.916	8	382.512
STM14_1789	tqsA	putative transport protein	23	745.145	22	845.553	21	1107.94	20	997.718
STM14_1790	-	hypothetical protein	3	104.128	4	142.386	4	122.188	1	41.4387
STM14_1791	ydgF	multidrug efflux system protein MdtJ	6	116.683	4	86.5268	3	140.351	3	158.317
STM14_1792	ydgE	multidrug efflux system protein MdtI	2	67.2034	2	59.1449	2	105.676	2	88.1902
STM14_1793	-	putative protease	8	234.843	8	377.323	7	312.074	7	355.948
STM14_1794	-	hypothetical protein	6	184.625	8	202.626	5	260.887	6	164.692
STM14_1795	-	acid shock protein precursor	4	65.7264	4	115.552	2	41.2796	3	181.693
STM14_1796	-	hypothetical protein	5	174.286	5	90.9079	4	153.56	5	191.256
STM14_1797	ynfM	putative transport protein	20	706.005	19	862.53	20	1007.22	17	957.341
STM14_1798	ynfL	putative transcriptional regulator	8	291.707	11	224.532	9	378.121	8	286.884
STM14_1799	mlc	pts operon transcriptional repressor	18	619.6	18	618.283	12	1150.88	13	784.149
STM14_1800	bioD_2	putative dithiobiotin synthetase	7	454.915	8	444.134	8	878.43	7	466.452
STM14_1801	-	putative voltage-gated ClC-type chloride channel ClcB	21	852.228	19	1041.06	18	1609.9	22	1263.35
STM14_1802	-	proline/glycine betaine transport system	12	375.896	14	454.54	11	435.913	10	514.265
STM14_1803	-	putative ABC transporter permease component	7	517.688	9	677.428	6	1240.04	9	882.964
STM14_1804	-	putative ABC transporter periplasmic component	9	256.998	11	259.58	9	536.635	10	470.702
STM14_1805	-	putative transport system permease component	11	519.903	13	588.163	11	610.938	10	711.896
STM14_1806	ynfI	twin-argninine leader-binding protein DmsD	8	504.395	8	545.447	7	751.289	7	751.21
STM14_1807	-	putative dimethylsulfoxide reductase	10	377.373	13	486.303	9	558.1	9	580.142
STM14_1808	-	putative dimethyl sulphoxide reductase	5	175.024	5	172.506	4	226.212	4	166.818
STM14_1809	-	putative dimethyl sulphoxide reductase	50	2499.08	50	2527.9	46	3535.19	46	2917.71
STM14_1810	-	putative dimethyl sulphoxide reductase subunit A	1	25.8475	1	29.0248	1	31.3725	1	58.4393
STM14_1811	-	putative dimethyl sulphoxide reductase chain A1	35	3263.43	35	2151.67	33	1930.23	33	2420.45
STM14_1812	ynfD	putative outer membrane protein	7	214.903	4	271.081	5	315.376	4	419.7
STM14_1813	ynfC	hypothetical protein	12	445.315	13	466.04	13	516.821	10	340.01
STM14_1814	speG	spermidine N1-acetyltransferase	12	686.065	10	823.648	12	985.757	12	1043.41
STM14_1815	ynfB	hypothetical protein	4	93.7893	5	106.242	7	255.934	4	248.632
STM14_1816	-	hypothetical protein	5	239.274	6	318.725	5	315.376	5	260.32
STM14_1817	ynfA	hypothetical protein	6	589.322	7	735.478	6	764.498	7	775.648
STM14_1818	rspA	putative dehydratase	15	448.269	18	555.853	18	985.757	16	734.21
STM14_1819	rspB	putative dehydrogenase	13	341.186	13	400.323	10	468.936	10	474.952
STM14_1821	-	putative membrane transport protein	1	88.6199	1	116.099	1	64.3962	1	85.0026
STM14_1822	ydfI	putative mannitol dehydrogenase	22	887.676	21	843.91	20	1188.85	19	971.154
STM14_1823	ydfZ	putative cytoplasmic protein	2	158.777	2	155.529	2	104.025	2	274.133
STM14_1824	ydfH	putative regulatory protein	9	364.08	9	324.749	7	457.378	10	381.449
STM14_1825	ydfG	3-hydroxy acid dehydrogenase	8	301.308	10	364.179	8	447.471	9	307.072
STM14_1826	dcp	dipeptidyl carboxypeptidase II	30	1465.18	31	1650.03	29	1657.79	29	1523.67
STM14_1827	-	hypothetical protein	1	42.0944	1	45.454	1	46.2332	1	47.8139
STM14_1828	-	peptidyl-dipeptidase dcp	1	15.5085	1	12.048	1	23.1166	1	15.938
STM14_1829	-	putative cytoplasmic protein	2	77.5424	2	108.432	1	44.582	1	68.002
STM14_1830	ydeJ	competence damage-inducible protein A	6	146.961	5	198.793	6	118.885	5	209.319
STM14_1831	-	hypothetical protein	2	24.3705	2	27.3819	0	0	2	39.3137
STM14_1832	ydeI	hypothetical protein	4	124.068	5	223.984	3	42.9308	4	168.943
STM14_1833	-	conserved hypothetical protein	1	6.64649	1	7.66693	0	0	1	7.43772
STM14_1834	ydeE	putative MFS-type transporter YdeE	10	679.419	12	646.213	8	488.751	12	808.587
STM14_1835	ydeD	O-acetylserine/cysteine export protein	20	929.77	22	1039.42	20	1043.55	19	1165.6
STM14_1836	marB	hypothetical protein	2	124.806	2	130.338	2	67.6986	3	109.441
STM14_1837	marA	DNA-binding transcriptional activator MarA	13	932.724	13	819.266	11	726.521	12	1123.1
STM14_1838	marR	DNA-binding transcriptional repressor MarR	7	490.363	7	486.85	4	475.541	5	561.017
STM14_1839	marC	multiple drug resistance protein MarC	10	224.504	10	292.986	7	293.911	9	383.574
STM14_1840	ydeA	sugar efflux transporter	20	965.218	21	1140.18	18	1413.41	16	1065.72
STM14_1841	yneJ	putative transcriptional regulator	14	1090.76	14	600.759	10	1160.78	13	811.774
STM14_1842	yneI	putative succinate-semialdehyde dehydrogenase	10	584.153	12	653.332	11	690.195	12	629.019
STM14_1843	yneH	glutaminase	9	324.201	9	645.665	10	511.867	7	494.077
STM14_1844	yneG	putative cytoplasmic protein	6	168.378	5	233.841	4	297.213	5	157.255
STM14_1845	-	putative inner membrane protein	19	645.448	18	613.902	12	520.123	15	695.958
STM14_1846	-	putative outer membrane protein	3	85.6659	3	68.4548	1	108.978	3	103.066
STM14_1847	-	putative inner membrane protein	4	51.6949	4	101.861	3	82.5592	3	133.879
STM14_1848	-	putative outer membrane protein	21	668.341	20	716.311	20	820.639	18	869.151
STM14_1849	-	putative hydrogenase	6	3538.89	6	1031.75	6	191.537	6	1866.87
STM14_1850	-	putative dehydrogenase protein	13	488.148	13	420.038	12	467.285	12	481.327
STM14_1851	-	putative hydrogenase	21	900.969	24	1273.81	23	1368.83	22	1116.72
STM14_1852	-	putative hydrogenase	6	175.024	6	190.578	4	165.118	4	175.318
STM14_1853	-	putative hydrogenase protein	3	58.3414	2	49.2874	1	28.0701	2	103.066
STM14_1854	-	putative hydrogenase maturation protease	5	48.0024	4	106.789	3	72.6521	2	103.066
STM14_1855	-	putative Ni/Fe hydrogenase 1 b-type cytochrome subunit	14	1054.58	12	1167.02	10	918.059	14	1589.55
STM14_1856	-	putative hydrogenase-1 large subunit	22	1098.89	22	980.272	17	751.289	25	1409.98
STM14_1857	-	putative hydrogenase-1 small subunit	14	639.54	16	603.497	13	454.076	13	689.583
STM14_1858	-	hypothetical protein	2	24.3705	2	31.763	2	26.419	2	64.8145
STM14_1859	-	putative hydrolase	19	645.448	19	738.216	16	391.331	17	791.586
STM14_1860	-	putative regulatory protein	13	415.775	17	538.876	14	282.353	17	675.77
STM14_1861	-	putative zinc-binding dehydrogenase	21	869.213	22	1104.04	15	655.52	19	1074.22
STM14_1862	-	putative transport protein	16	638.801	18	722.882	12	460.68	16	746.96
STM14_1863	pqaA	PhoPQ-regulated protein	14	294.661	18	361.441	10	214.654	13	385.699
STM14_1864	-	putative multidrug efflux protein	22	953.402	26	1182.35	23	982.455	23	1347.29
STM14_1865	-	hypothetical protein	23	1672.7	26	1870.73	21	2029.31	23	2270.63
STM14_1866	-	putative transcriptional regulator	3	56.8644	3	48.1921	1	33.0237	2	49.939
STM14_1867	-	hypothetical protein	4	98.2203	6	106.242	4	105.676	4	59.5018
STM14_1868	-	putative S-adenosylmethionine/tRNA-ribosyltransferase-isomerase	13	361.864	12	456.73	11	345.098	12	599.268
STM14_1869	-	putative translation initiation inhibitor	7	386.973	9	411.824	8	488.751	8	612.018
STM14_1870	-	putative cytoplasmic protein	7	228.196	7	165.934	7	138.7	6	191.256
STM14_1871	-	putative cytoplasmic protein	2	197.179	2	198.793	2	165.118	2	358.073
STM14_1872	-	putative phage-related secreted protein	2	14.77	2	24.6437	1	14.8607	1	11.6879
STM14_1873	-	hypothetical protein	6	250.351	5	328.583	5	259.236	5	392.074
STM14_1874	-	putative cytoplasmic protein	18	529.504	15	636.355	13	681.939	17	833.025
STM14_1876	-	hypothetical protein	2	37.6634	2	31.2154	2	39.6284	2	36.1261
STM14_1877	-	putative coiled-coil protein	8	166.901	9	146.219	6	113.932	6	66.9395
STM14_1878	-	putative transcriptional regulator	14	481.501	16	587.068	13	449.122	14	563.142
STM14_1879	-	putative Na+/H+ antiporter	25	994.019	25	1205.9	25	1370.48	27	1330.29
STM14_1880	-	putative aminotransferase	14	572.337	15	730.001	12	630.753	12	786.274
STM14_1881	-	putative glycosyl hydrolase	40	1539.03	41	1526.27	31	1169.04	36	1751.05
STM14_1882	-	putative glycosyl hydrolase	39	1652.76	37	1688.37	32	1499.28	34	2008.19
STM14_1883	-	putative alpha amylase	23	1090.76	22	868.554	21	921.361	24	1044.47
STM14_1884	-	putative lipoprotein	18	642.494	18	653.88	15	411.145	13	717.209
STM14_1885	hdeB	acid-resistance protein	5	313.123	5	323.654	4	259.236	4	435.638
STM14_1886	osmC	putative envelope protein	4	136.622	6	155.529	4	153.56	4	198.693
STM14_1887	yddX	biofilm-dependent modulation protein	1	42.0944	1	50.9303	1	46.2332	1	31.876
STM14_1888	rpsV	30S ribosomal subunit S22	3	83.4504	4	142.934	3	75.9545	3	83.94
STM14_1889	sfcA	malate dehydrogenase	26	1421.61	25	1560.77	24	1380.39	24	1685.18
STM14_1890	-	hypothetical protein	4	50.2179	3	99.1225	2	18.163	2	113.691
STM14_1891	adhP	alcohol dehydrogenase	15	692.712	16	829.672	13	987.408	13	918.028
STM14_1892	fdnI	formate dehydrogenase-N subunit gamma	17	1223.69	15	1366.36	14	1535.6	13	1463.11
STM14_1893	fdnH	formate dehydrogenase-N beta subunit	9	477.07	12	634.165	10	442.517	10	463.264
STM14_1894	fdnG	formate dehydorgenase-N alpha subunit	44	1468.14	49	1589.79	43	1697.42	43	1888.12
STM14_1895	-	hypothetical protein	3	61.2954	3	119.933	2	90.8152	3	128.566
STM14_1896	yddG	hypothetical protein	13	529.504	12	524.637	9	482.146	12	327.26
STM14_1897	-	hypothetical protein	2	166.901	2	192.221	2	237.771	2	217.819
STM14_1898	nmpC	putative outer membrane porin precursor	22	22247.3	24	986.844	16	473.89	19	891.464
STM14_1899	-	putative cytoplasmic protein	8	263.644	9	313.249	7	424.354	5	500.453
STM14_1900	smvA	methyl viologen resistance	17	677.203	18	684	16	734.777	16	860.651
STM14_1901	-	putative transcriptional regulator	11	5692.35	12	2069.52	11	795.871	11	2074.06
STM14_1902	-	hypothetical protein	3	65.7264	2	58.0496	2	74.3033	3	95.6279
STM14_1903	narU	nitrate extrusion protein	19	1954.81	21	1267.78	16	1211.97	21	1365.35
STM14_1904	-	hypothetical protein	0	0	0	0	0	0	1	5.31266
STM14_1905	narZ	nitrate reductase 2 alpha subunit	51	3053.69	51	3306.64	52	4804.95	50	3932.43
STM14_1906	narY	nitrate reductase 2 beta subunit	27	1215.57	30	1176.33	25	1755.21	29	1416.36
STM14_1907	narW	nitrate reductase 2 delta subunit	4	158.039	5	247.532	4	213.003	3	264.57
STM14_1908	narV	nitrate reductase 2 gamma subunit	13	722.99	13	718.501	11	650.567	12	647.082
STM14_1909	yddE	hypothetical protein	8	456.392	7	403.609	7	501.96	9	501.515
STM14_1910	nhoA	putative arylamine N-acetyltransferase	8	271.768	8	242.604	8	399.587	6	320.885
STM14_1911	-	hypothetical protein	2	90.8354	3	102.956	2	128.792	3	127.504
STM14_1912	-	putative cytoplasmic protein	26	1564.88	23	1189.47	22	1690.81	28	1642.67
STM14_1913	-	hypothetical protein	4	198.656	4	302.844	4	356.656	4	313.447
STM14_1914	-	hypothetical protein	0	0	0	0	0	0	0	0
STM14_1915	-	hypothetical protein	1	5.16949	2	39.9776	2	132.095	1	44.6263
STM14_1916	ansP	L-asparagine transport protein	20	1002.14	22	1068.44	20	1022.08	20	1507.73
STM14_1917	-	putative outer membrane lipoprotein	5	203.087	6	267.795	5	246.027	4	455.826
STM14_1918	-	putative periplasmic protein	8	766.562	9	993.963	7	1045.2	9	1134.78
STM14_1919	-	hypothetical protein	5	114.467	4	191.126	5	249.329	5	306.009
STM14_1920	yncD	putative outer membrane receptor	35	1377.3	39	1634.7	32	2285.24	34	2016.69
STM14_1921	yncC	putative DNA-binding transcriptional regulator	9	634.37	9	755.74	9	998.967	10	732.085
STM14_1922	-	hypothetical protein	0	0	0	0	0	0	0	0
STM14_1923	-	hypothetical protein	5	138.099	5	138.005	4	194.84	3	192.318
STM14_1924	yncB	putative NADP-dependent oxidoreductase	21	1181.6	21	1350.48	15	1568.63	17	1296.29
STM14_1925	yncA	putative acyltransferase	5	396.574	6	377.323	5	284.004	5	423.95
STM14_1926	ydcZ	putative inner membrane protein	8	419.467	9	375.68	7	416.099	8	351.698
STM14_1927	ydcY	putative cytoplasmic protein	2	106.344	3	94.1937	2	133.746	2	165.755
STM14_1928	srfA	putative virulence protein	12	542.058	13	571.734	9	609.287	11	867.026
STM14_1929	srfB	putative virulence protein	46	2713.98	45	2907.96	39	3028.27	43	3366.1
STM14_1930	srfC	putative virulence protein	22	1511.71	20	1870.73	20	2148.19	19	2162.25
STM14_1931	ydcX	putative inner membrane protein	3	342.663	4	268.89	3	293.911	4	559.954
STM14_1932	-	hypothetical protein	1	2.954	1	2.73819	0	0	1	12.7504
STM14_1933	-	hypothetical protein	2	128.499	2	102.956	2	244.375	2	145.567
STM14_1934	ydcW	gamma-aminobutyraldehyde dehydrogenase	26	2000.59	27	1910.71	27	2347.98	25	2254.69
STM14_1935	ydcR	putative regulatory protein	17	761.392	19	864.173	16	805.778	17	803.274
STM14_1936	pdgL	periplasmic dipeptidase precursor	24	1216.31	23	1505.46	20	1390.3	22	1404.67
STM14_1937	-	putative inner membrane protein	6	263.644	6	278.748	6	246.027	6	308.134
STM14_1938	ugtL	hypothetical protein	5	207.518	5	176.887	5	181.63	4	240.132
STM14_1939	-	hypothetical protein	1	7.38499	1	9.85748	1	18.163	0	0
STM14_1940	sifB	secreted effector protein	5	48.7409	4	39.4299	2	28.0701	2	57.3767
STM14_1941	yncJ	putative periplasmic protein	2	95.2663	3	116.099	2	196.491	2	128.566
STM14_1942	ydcP	putative collagenase	28	2468.8	26	1907.97	24	1976.47	27	2368.38
STM14_1943	ydcN	putative repressor	11	779.116	11	867.459	8	1063.36	9	899.965
STM14_1944	-	putative benzoate membrane transport protein	14	883.245	15	843.91	13	1296.18	11	969.029
STM14_1945	-	putative outer membrane lipoprotein	12	1031.68	12	1078.3	14	1375.44	12	1728.74
STM14_1946	tehB	tellurite resistance protein TehB	13	255.521	11	301.201	10	386.377	12	352.761
STM14_1947	tehA	potassium-tellurite ethidium and proflavin transporter	13	872.906	16	856.506	14	1027.04	15	1022.16
STM14_1948	ydcK	putative nucleoside-diphosphate-sugar pyrophosphorylase	16	779.855	17	834.053	15	1031.99	16	1268.66
STM14_1949	rimL	ribosomal-protein-L7/L12-serine acetyltransferase	18	2007.98	18	2099.1	18	1205.36	15	2079.38
STM14_1950	-	hypothetical protein	4	60.5569	5	78.3122	1	9.90711	4	48.8765
STM14_1951	-	putative cellulase protein	9	334.54	10	285.319	10	493.704	9	402.7
STM14_1952	-	putative PTS system enzymeIIB component	2	80.4964	2	96.9319	2	71.0009	2	81.815
STM14_1953	-	putative PTS system enzyme IIC component	19	882.506	21	1092.54	21	1623.11	18	855.338
STM14_1954	-	putative nucleoside triphosphatase	9	258.475	10	397.038	11	493.704	9	379.324
STM14_1955	-	putative sugar-specific PTS enzyme II	11	450.484	12	572.829	12	713.312	12	734.21
STM14_1956	-	ribulose-phosphate 3-epimerase	7	368.511	6	371.299	8	368.214	8	616.269
STM14_1957	-	putative transcriptional repressor of sgc operon	13	400.266	12	500.541	11	596.078	10	583.33
STM14_1958	-	cryptic aminoglycoside resistance protein	4	251.828	4	251.913	4	321.981	4	157.255
STM14_1959	-	putative oxidase	14	375.157	15	560.234	12	539.937	11	700.209
STM14_1960	-	putative periplasmic protein	8	212.688	8	146.767	6	194.84	7	238.007
STM14_1961	-	hypothetical protein	0	0	0	0	0	0	0	0
STM14_1962	mdoD	glucan biosynthesis protein D	31	2262.76	29	2455.06	30	3878.63	30	2676.52
STM14_1963	-	putative carboxylesterase	22	1116.61	23	1273.26	21	1535.6	24	1438.67
STM14_1964	-	putative cytoplasmic protein	12	259.213	10	373.489	12	426.006	11	488.765
STM14_1965	ydcI	putative transcriptional regulator	15	716.344	15	663.19	13	1172.34	14	1022.16
STM14_1966	trg	methyl-accepting chemotaxis protein III	22	728.898	20	820.362	18	860.267	21	967.967
STM14_1967	-	hypothetical protein	3	65.7264	3	111.718	3	82.5592	3	156.192
STM14_1968	-	alcohol dehydrogenase class III	14	761.392	17	966.581	14	789.266	14	1086.97
STM14_1969	-	putative cytoplasmic protein	2	82.7119	2	77.217	1	39.6284	2	124.316
STM14_1970	-	putative dipicolinate reductase	4	128.499	3	100.218	2	66.0474	3	204.006
STM14_1971	-	putative inner membrane protein	4	139.576	5	131.433	3	92.4663	3	215.694
STM14_1972	-	hypothetical protein	0	0	0	0	0	0	0	0
STM14_1973	-	hypothetical protein	0	0	0	0	0	0	0	0
STM14_1974	sseJ	secreted effector protein	7	182.409	8	245.889	5	181.63	5	306.009
STM14_1975	-	putative inner membrane protein	5	357.433	4	277.105	4	227.863	4	415.45
STM14_1976	-	hypothetical protein	0	0	0	0	0	0	0	0
STM14_1977	-	putative periplasmic binding protein	9	359.649	10	421.681	9	341.795	7	552.517
STM14_1978	-	putative ABC transporter permease component	4	158.039	4	98.0272	3	102.373	4	141.317
STM14_1979	-	putative ABC-type polar amino acid transport system ATPase component	9	448.269	10	524.09	8	435.913	8	811.774
STM14_1980	-	putative ABC-type transport system membrane component	8	183.148	8	210.841	7	196.491	7	249.695
STM14_1981	-	putative inner membrane protein	24	1310.1	28	1290.24	26	1439.83	24	1840.31
STM14_1982	-	putative SAM-dependent methyltransferase	16	701.574	17	1196.59	14	1172.34	14	1020.03
STM14_1983	cybB	cytochrome b561	12	743.668	13	691.667	12	977.501	12	931.841
STM14_1984	ydcF	putative inner membrane protein	7	121.114	9	110.623	7	100.722	7	208.256
STM14_1985	hrpA	ATP-dependent RNA helicase HrpA	48	2058.2	51	2201.5	48	2498.24	44	2890.09
STM14_1986	acpD	azoreductase	6	276.199	5	197.15	6	280.701	7	296.446
STM14_1987	-	putative inner membrane protein	8	401.005	7	411.824	7	536.635	7	532.329
STM14_1988	ydbL	putative periplasmic protein	11	389.927	11	545.447	10	531.681	10	558.892
STM14_1989	ynbE	putative outer membrane lipoprotein	4	140.315	5	177.435	3	87.5128	4	75.4398
STM14_1990	ydbH	hypothetical protein	35	1639.47	37	1736.01	27	1360.58	31	2029.44
STM14_1991	ldhA	D-lactate dehydrogenase	12	633.632	14	740.954	11	1078.22	11	1228.29
STM14_1992	hslJ	heat-inducible protein	6	170.593	4	196.054	4	280.701	4	287.946
STM14_1993	-	putative cytoplasmic protein	4	98.2203	4	135.267	4	229.515	2	119.004
STM14_1994	-	hypothetical protein	5	208.257	7	297.367	5	356.656	6	473.889
STM14_1995	nifJ	putative pyruvate-flavodoxin oxidoreductase	52	2454.03	50	2727.78	51	3693.7	51	3030.34
STM14_1996	-	hypothetical protein	3	58.3414	3	47.6445	4	69.3498	3	92.4403
STM14_1997	ynaF	putative universal stress protein	7	279.891	9	237.127	6	480.495	8	474.952
STM14_1998	-	putative membrane transporter of cations	11	554.613	12	614.997	13	612.589	11	944.591
STM14_1999	-	Rac prophage; integrase	2	100.436	2	91.4555	2	61.0938	2	257.133
STM14_2000	ydaO	C32 tRNA thiolase	14	810.872	14	880.054	11	1071.62	13	1141.16
STM14_2001	dbpA	ATP-dependent RNA helicase DbpA	15	717.821	13	855.411	12	918.059	9	955.216
STM14_2002	zntB	zinc transporter	15	973.341	18	997.796	14	1289.58	16	1230.41
STM14_2003	-	putative methyl-accepting chemotaxis protein	23	950.448	22	956.176	19	1339.11	19	1320.73
STM14_2004	-	conserved hypothetical protein	3	284.322	4	283.676	4	435.913	3	477.077
STM14_2005	ydaL	hypothetical protein	6	572.337	7	682.357	6	713.312	6	703.396
STM14_2006	ogt	O-6-alkylguanine-DNA:cysteine-protein methyltransferase	10	420.206	9	268.89	10	402.889	10	375.074
STM14_2007	fnr	fumarate/nitrate reduction transcriptional regulator	13	309.431	16	382.251	11	546.542	10	568.455
STM14_2008	ydaA	universal stress protein UspE	17	503.656	16	417.3	14	624.148	15	727.834
STM14_2009	ynaJ	putative inner membrane protein	7	276.937	8	347.75	7	293.911	8	463.264
STM14_2010	ynaI	putative integral membrane protein	14	598.923	14	443.039	11	399.587	13	500.453
STM14_2011	-	putative transcriptional regulator	8	230.412	9	435.92	7	351.702	7	387.824
STM14_2012	-	putative cytoplasmic protein	9	455.654	11	490.136	8	391.331	8	660.895
STM14_2014	-	putative thiol peroxidase	10	259.213	12	352.131	7	333.539	10	493.015
STM14_2015	-	hypothetical protein	10	224.504	16	421.134	13	482.146	13	280.508
STM14_2016	-	invasin-like protein	35	1876.53	39	1922.76	35	1913.72	34	2318.44
STM14_2017	-	putative lipoprotein	10	262.906	12	326.94	8	252.631	8	246.507
STM14_2020	-	putative outer membrane lipoprotein	7	385.496	7	475.35	6	406.191	8	600.331
STM14_2021	-	putative regulatory protein	5	121.852	5	223.436	3	257.585	5	239.07
STM14_2022	-	oxidoreductase	3	213.426	6	200.436	5	257.585	6	233.757
STM14_2023	-	putative aldo/keto reductase	18	613.692	19	564.615	16	607.636	19	673.645
STM14_2024	-	hypothetical protein	2	35.4479	1	37.787	1	52.8379	1	71.1896
STM14_2025	-	putative transcriptional regulator	8	248.874	10	376.775	7	399.587	8	404.825
STM14_2026	-	putative 2'-hydroxyisoflavone reductase	12	500.702	11	557.495	11	716.614	10	494.077
STM14_2027	mppA	periplasmic murein tripeptide transport protein	32	1460.75	36	1737.66	27	2131.68	29	2231.32
STM14_2028	ycjI	murein peptide amidase A	6	96.0048	5	108.98	4	198.142	5	115.816
STM14_2029	ycjG	putative chloromuconate cycloisomerase	14	697.143	15	717.406	11	885.035	12	705.521
STM14_2030	tpx	thiol peroxidase	9	347.094	7	439.753	5	534.984	7	592.893
STM14_2031	-	hypothetical protein	0	0	0	0	0	0	0	0
STM14_2032	tnpA_5	transposase	0	0	0	0	0	0	0	0
STM14_2033	tyrR	DNA-binding transcriptional regulator TyrR	16	464.516	13	685.643	14	515.17	16	596.08
STM14_2034	ycjF	hypothetical protein	8	186.102	8	203.721	8	219.608	8	364.448
STM14_2035	ycjX	putative ATPase	19	906.138	20	1021.89	20	1162.43	19	1323.91
STM14_2036	pspE	thiosulfate:cyanide sulfurtransferase (rhodanese)	10	355.218	12	599.116	12	1134.36	8	1141.16
STM14_2037	pspD	peripheral inner membrane phage-shock protein	1	11.0775	1	12.5957	0	0	1	23.3757
STM14_2038	pspC	DNA-binding transcriptional activator PspC	7	286.538	6	190.03	5	330.237	5	190.193
STM14_2039	pspB	phage shock protein B	1	94.5278	1	121.576	1	112.281	1	165.755
STM14_2040	pspA	phage shock protein PspA	6	212.688	6	212.484	6	358.307	5	205.069
STM14_2041	pspF	phage shock protein operon transcriptional activator	10	746.622	11	851.577	11	1119.5	12	1108.22
STM14_2042	sapA	peptide transport protein	13	197.179	15	235.484	15	355.005	13	272.008
STM14_2043	sapB	peptide transport protein	9	63.5109	8	53.1209	5	59.4426	5	59.5018
STM14_2044	sapC	peptide transport protein	6	141.053	7	144.029	9	305.469	5	233.757
STM14_2045	sapD	peptide transport protein	6	141.053	12	129.79	10	236.119	8	321.947
STM14_2046	sapF	peptide transport protein	11	295.4	12	441.396	12	640.66	11	615.206
STM14_2047	-	hypothetical protein	13	238.535	13	352.131	11	168.421	10	268.821
STM14_2048	-	hypothetical protein	4	220.811	4	203.174	3	264.19	3	215.694
STM14_2049	-	hypothetical protein	3	182.409	3	235.484	3	176.677	3	379.324
STM14_2050	-	putative inner membrane protein	8	146.223	10	172.506	6	125.49	7	138.129
STM14_2051	-	hypothetical protein	1	7.38499	1	4.92874	1	6.60474	0	0
STM14_2052	ycjE	putative cytoplasmic protein	5	384.758	6	314.344	6	530.03	6	301.759
STM14_2053	fabI	enoyl-(acyl carrier protein) reductase	0	0	0	0	0	0	0	0
STM14_2054	-	hypothetical protein	3	170.593	4	147.862	4	150.258	5	133.879
STM14_2055	yciW	putative cytoplasmic protein	19	923.123	20	1088.16	17	1388.65	19	1543.86
STM14_2056	rnb	exoribonuclease II	25	1297.54	26	1050.92	22	1543.86	23	1551.3
STM14_2057	-	hypothetical protein	5	118.16	4	175.244	3	188.235	4	318.76
STM14_2058	yciR	RNase II stability modulator	32	1068.61	32	1267.78	27	1538.9	29	1523.67
STM14_2059	-	conserved domain protein	4	47.2639	4	76.6693	4	49.5355	3	65.877
STM14_2060	yciT	putative regulatory protein	7	279.891	7	214.674	6	331.888	5	312.384
STM14_2061	-	hypothetical protein	5	218.596	5	285.319	5	401.238	6	250.758
STM14_2062	osmB	lipoprotein	4	3275.24	3	327.488	4	1941.79	3	523.828
STM14_2063	yciH	translation initiation factor Sui1	4	101.174	4	118.837	4	208.049	3	140.254
STM14_2064	pyrF	orotidine 5'-phosphate decarboxylase	7	155.085	7	262.319	7	520.123	7	494.077
STM14_2065	-	hypothetical protein	1	19.201	1	13.1433	1	104.025	1	25.5008
STM14_2066	yciM	hypothetical protein	3	50.2179	2	127.6	2	72.6521	3	98.8155
STM14_2067	yciS	putative inner membrane protein	1	57.6029	1	5.47638	0	0	1	8.50026
STM14_2068	pgpB	phosphatidylglycerophosphatase B	7	261.429	9	378.418	7	331.888	7	316.635
STM14_2069	ribA	GTP cyclohydrolase II	2	80.4964	2	62.9784	2	118.885	2	100.941
STM14_2070	acnA	aconitate hydratase	33	1095.93	35	1354.86	33	1631.37	36	1887.06
STM14_2071	-	hypothetical protein	3	110.775	3	93.0985	3	105.676	3	80.7524
STM14_2072	cysB	transcriptional regulator CysB	14	722.252	17	739.311	15	924.663	17	984.967
STM14_2073	-	hypothetical protein	6	244.443	5	285.867	5	368.214	6	451.576
STM14_2074	-	hypothetical protein	4	74.5884	4	117.195	4	118.885	3	87.1276
STM14_2075	topA	DNA topoisomerase I	4	16380.6	4	11177.8	3	27467.5	6	8292
STM14_2076	-	hypothetical protein	1	93.0508	1	28.4772	1	84.2104	1	119.004
STM14_2077	yciN	hypothetical protein	3	197.179	3	147.862	3	165.118	3	141.317
STM14_2078	sohB	putative periplasmic protease	12	402.482	11	371.299	12	667.079	11	386.762
STM14_2079	-	hypothetical protein	2	47.2639	3	39.9776	3	89.164	1	19.1256
STM14_2080	yciK	short chain dehydrogenase	6	269.552	6	266.152	7	399.587	6	372.949
STM14_2081	btuR	cob(I)yrinic acid a,c-diamide adenosyltransferase	11	608.523	12	733.287	12	1258.2	13	921.215
STM14_2082	yciL	23S rRNA pseudouridylate synthase B	5	165.424	5	149.505	3	231.166	6	164.692
STM14_2084	trpH	hypothetical protein	8	457.869	7	441.944	7	703.405	7	669.395
STM14_2085	trpL	trp operon leader peptide	0	0	0	0	0	0	0	0
STM14_2086	trpE	anthranilate synthase component I	17	805.702	16	874.03	19	959.338	14	977.529
STM14_2087	trpD	bifunctional anthranilate synthase/anthranilate phosphoribosyltransferase	14	446.053	16	634.165	15	743.033	13	792.649
STM14_2088	trpC	bifunctional indole-3-glycerol phosphate synthase/phosphoribosylanthranilate isomerase	17	648.402	15	505.47	11	605.985	15	665.145
STM14_2089	trpB	tryptophan synthase subunit beta	17	1078.95	14	1186.18	15	1461.3	15	1456.73
STM14_2090	trpA	tryptophan synthase subunit alpha	7	243.705	6	228.913	7	350.051	7	485.577
STM14_2091	yciG	putative cytoplasmic protein	0	0	0	0	0	0	0	0
STM14_2092	yciF	putative cytoplasmic protein	4	93.0508	4	131.433	2	122.188	4	110.503
STM14_2093	yciE	putative cytoplasmic protein	7	116.683	8	186.745	7	232.817	7	131.754
STM14_2094	-	putative catalase	16	806.441	16	955.081	15	1477.81	15	1333.48
STM14_2095	ompW	outer membrane protein W	13	621.816	15	734.93	12	757.894	12	769.273
STM14_2096	-	putative ferredoxin	8	220.811	10	312.701	9	406.191	9	331.51
STM14_2097	yciC	hypothetical protein	15	494.056	15	387.728	14	820.639	15	585.455
STM14_2098	yciB	intracellular septation protein A	12	355.218	11	325.297	11	744.684	11	606.706
STM14_2099	yciA	acyl-CoA thioester hydrolase	7	397.312	7	411.824	7	421.052	7	365.511
STM14_2100	tonB	transport protein TonB	7	92.3123	8	104.051	7	170.072	7	167.88
STM14_2101	yciI	YciI-like protein	4	105.605	4	141.291	4	104.025	4	175.318
STM14_2102	-	hypothetical protein	2	75.3269	3	80.5028	3	140.351	3	65.877
STM14_2103	cls	cardiolipin synthetase	27	1172	27	1049.27	23	926.315	23	869.151
STM14_2105	-	putative voltage-gated potassium channel	28	1080.42	27	1239.85	24	1677.6	23	1612.92
STM14_2106	oppF	oligopeptide transport protein	16	861.828	17	1106.23	15	1018.78	14	1020.03
STM14_2107	oppD	oligopeptide transporter ATP-binding component	11	769.516	11	870.197	10	1089.78	11	1018.97
STM14_2108	oppC	oligopeptide transport protein	10	463.777	13	542.709	11	543.24	13	816.025
STM14_2109	oppB	oligopeptide transporter permease	13	804.964	13	754.098	11	726.521	11	914.84
STM14_2110	oppA	oligopeptide transport protein	34	1628.39	37	1866.35	33	2248.91	37	2660.58
STM14_2111	-	putative inner membrane protein	5	650.617	5	306.13	3	264.19	5	235.882
STM14_2112	ychE	hypothetical protein	7	262.906	9	312.154	9	409.494	9	326.197
STM14_2113	adhE	bifunctional acetaldehyde-CoA/alcohol dehydrogenase	27	942.324	26	1265.04	24	1248.3	24	1647.99
STM14_2114	tdk_2	thymidine kinase	16	865.521	17	1260.66	15	1248.3	15	1295.23
STM14_2115	-	hypothetical protein	5	203.826	5	253.009	4	239.422	5	362.323
STM14_2116	hns	global DNA-binding transcriptional dual regulator H-NS	2	455.654	2	175.792	2	24.7678	3	336.823
STM14_2117	-	hypothetical protein	0	0	0	0	0	0	0	0
STM14_2118	galU	UTP--glucose-1-phosphate uridylyltransferase subunit GalU	8	184.625	9	173.054	3	56.1403	1	9.56279
STM14_2119	hnr	response regulator of RpoS	0	0	1	5.47638	0	0	0	0
STM14_2120	ychK	hypothetical protein	8	104.128	10	119.385	9	198.142	9	290.071
STM14_2121	ychJ	hypothetical protein	16	54250.9	16	12055.7	13	23197.5	16	9551.1
STM14_2122	purU	formyltetrahydrofolate deformylase	12	316.077	11	377.323	9	485.448	11	668.333
STM14_2123	-	hypothetical protein	1	20.678	1	35.0488	1	19.8142	1	37.1886
STM14_2127	-	TPR repeat-containing protein	40	2084.04	43	2579.92	35	3029.92	40	3302.35
STM14_2128	-	conserved hypothetical protein	3	70.8959	3	121.028	3	128.792	3	116.879
STM14_2129	narI	nitrate reductase 1 gamma subunit	7	432.022	8	402.514	6	635.706	7	623.706
STM14_2130	narJ	nitrate reductase 1 delta subunit	5	177.978	6	123.766	6	274.097	4	286.884
STM14_2131	narH	nitrate reductase 1 beta subunit	18	688.281	19	749.169	15	1033.64	15	1066.78
STM14_2132	narG	nitrate reductase 1 alpha subunit	51	2537.48	56	2567.33	56	4137.87	50	3410.73
STM14_2133	-	hypothetical protein	1	28.063	1	2.73819	1	8.25592	1	12.7504
STM14_2134	narK	nitrite extrusion protein	19	582.676	19	516.423	17	731.475	18	782.024
STM14_2135	-	hypothetical protein	3	43.5714	4	92.0032	3	125.49	4	74.3772
STM14_2136	narX	nitrate/nitrite sensor protein NarX	23	3970.91	28	2356.49	23	1461.3	24	2817.83
STM14_2137	narL	transcriptional regulator NarL	9	351.525	9	301.749	9	487.099	9	421.825
STM14_2138	ychP	hypothetical protein	21	1066.39	21	1188.37	18	1182.25	15	1457.79
STM14_2139	ychN	putative sulfur reduction protein	5	219.334	5	222.341	5	198.142	4	208.256
STM14_2140	chaB	cation transport regulator	5	150.654	5	170.315	6	292.26	4	154.067
STM14_2141	chaA	calcium/sodium:proton antiporter	17	604.092	17	509.851	18	424.354	14	797.962
STM14_2142	kdsA	2-dehydro-3-deoxyphosphooctonate aldolase	0	0	0	0	0	0	0	0
STM14_2143	ychA	putative transcriptional regulator	5	169.855	8	326.392	3	183.281	5	358.073
STM14_2144	sirC	putative transcriptional regulator	5	135.884	4	70.6453	3	151.909	3	200.819
STM14_2145	hemK	N5-glutamine S-adenosyl-L-methionine-dependent methyltransferase	7	331.586	7	522.447	6	639.008	8	634.332
STM14_2146	prfA	peptide chain release factor 1	1	5.90799	0	0	0	0	0	0
[truncated: 3,313 more rows]

## Sheet: Analysis
Gene ID	Gene	Product	logFC	AveExpr	t	P.Value	B
STM14_1235	-	hypothetical protein	5.07429	-0.350523	3.7729	0.0117053	-3.49672
STM14_4154	yheM	hypothetical protein	4.44667	0.919044	2.93813	0.0302198	-3.60256
STM14_1412	trmU	tRNA (5-methylaminomethyl-2-thiouridylate)-methyltransferase	4.15741	-0.809648	3.1226	0.0242768	-3.72936
STM14_3982	rrmJ	23S rRNA methyltransferase J	4.15655	-0.809648	3.11853	0.0243929	-3.7307
STM14_2791	-	hypothetical protein	4.09757	1.28167	2.91294	0.0311497	-3.54197
STM14_2764	-	hypothetical protein	3.91754	0.472673	2.93041	0.0305016	-3.66077
STM14_1565	gapA	glyceraldehyde-3-phosphate dehydrogenase	3.51295	1.4285	2.17983	0.0781683	-3.95831
STM14_4808	-	hypothetical protein	3.51225	0.82329	2.304	0.0665848	-3.92672
STM14_4243	-	hypothetical protein	3.4838	1.17915	2.3396	0.0636108	-3.87196
STM14_1180	-	hypothetical protein	3.4154	1.80352	2.03719	0.0941388	-4.04289
STM14_1111	ihfB	integration host factor subunit beta	3.35161	1.16254	2.06838	0.0903765	-4.04779
STM14_1123	mukE	condesin subunit E	3.15375	-1.3085	1.10432	0.317156	-4.62164
STM14_1702	ssaG	type III secretion system apparatus protein	3.05855	0.840826	2.0044	0.098268	-4.10438
STM14_5211	-	hypothetical protein	2.94043	0.435489	1.88124	0.115523	-4.19773
STM14_2148	-	hypothetical protein	2.8827	1.99971	3.32297	0.0192531	-3.13643
STM14_0415	-	hypothetical protein	2.67669	0.577045	1.7556	0.136315	-4.26975
STM14_2153	prsA	ribose-phosphate pyrophosphokinase	2.65882	0.481718	1.71399	0.144001	-4.29764
STM14_3209	-	hypothetical protein	2.57637	-1.60213	1.08798	0.32369	-4.62396
STM14_0611	ybbV	putative cytoplasmic protein	2.53112	2.30619	2.15178	0.0810694	-3.93356
STM14_1704	ssaI	type III secretion system apparatus protein	2.51727	0.321242	1.67626	0.15134	-4.32312
STM14_1915	-	hypothetical protein	2.3937	3.20478	1.99768	0.0991382	-4.08083
STM14_3994	murA	UDP-N-acetylglucosamine 1-carboxyvinyltransferase	2.38084	-1.69573	1.0595	0.335349	-4.63422
STM14_3838	-	hypothetical protein	2.36416	0.415353	1.46272	0.20031	-4.45479
STM14_1649	aroD	3-dehydroquinate dehydratase	2.34337	4.92676	6.27266	0.00123095	-0.589033
STM14_2705	-	hypothetical protein	2.28321	0.860373	1.05977	0.335237	-4.72016
STM14_1266	scsA	suppression of copper sensitivity protein A	2.22047	2.27208	2.4617	0.054442	-3.67952
STM14_1578	-	hypothetical protein	2.20716	-1.78637	1.03546	0.345466	-4.6423
STM14_4101	-	hypothetical protein	2.20716	-1.78637	1.03546	0.345466	-4.6423
STM14_4155	yheN	hypothetical protein	2.20716	-1.78637	1.03546	0.345466	-4.6423
STM14_2872	-	hypothetical protein	2.19991	-1.78637	1.0296	0.347971	-4.64466
STM14_3357	-	hypothetical protein	2.19991	-1.78637	1.0296	0.347971	-4.64466
STM14_2804	gyrA	DNA gyrase subunit A	2.18538	3.53547	3.05088	0.0264177	-3.0984
STM14_4299	ftsY	cell division protein FtsY	2.16405	3.17814	2.44708	0.0554607	-3.65613
STM14_4036	rpsI	30S ribosomal protein S9	2.12785	-1.82247	1.01519	0.354192	-4.64968
STM14_4567	-	hypothetical protein	2.11403	2.24672	2.79015	0.0361576	-3.42927
STM14_1691	ssaE	secretion system effector	2.11248	2.61004	2.2943	0.0674207	-3.80373
STM14_4777	yigP	putative inner membrane protein	2.11021	0.491786	1.26678	0.258165	-4.57862
STM14_3216	-	hypothetical protein	2.1057	2.09086	1.47026	0.198348	-4.50579
STM14_0799	glnS	glutaminyl-tRNA synthetase	2.05702	4.01729	3.20413	0.0220745	-2.92256
STM14_4119	rpsD	30S ribosomal protein S4	2.05445	-1.86258	1.00301	0.359523	-4.65363
STM14_4632	dnaA	chromosomal replication initiation protein	2.05445	-1.86258	1.00301	0.359523	-4.65363
STM14_4819	-	hypothetical protein	2.05445	-1.86258	1.00301	0.359523	-4.65363
STM14_1545	-	hypothetical protein	1.97037	2.89611	2.97536	0.0289015	-3.2184
STM14_0494	ribH	riboflavin synthase subunit beta	1.96399	-1.90773	0.980555	0.36952	-4.66135
STM14_4737	hemC	porphobilinogen deaminase	1.96399	-1.90773	0.980555	0.36952	-4.66135
STM14_5301	ppa	inorganic pyrophosphatase	1.96399	-1.90773	0.980555	0.36952	-4.66135
STM14_5520	yjjY	putative inner membrane protein	1.96399	-1.90773	0.980555	0.36952	-4.66135
STM14_0247	pfs	5'-methylthioadenosine/S-adenosylhomocysteine nucleosidase	1.85462	-1.95934	0.946681	0.385026	-4.67299
STM14_0528	-	hypothetical protein	1.85462	-1.95934	0.946681	0.385026	-4.67299
STM14_3887	dnaG	DNA primase	1.85462	-1.95934	0.946681	0.385026	-4.67299
STM14_3681	ygfZ	putative global regulator	1.85453	2.63433	2.40341	0.0586285	-3.70771
STM14_4997	-	hypothetical protein	1.80817	2.20659	1.14674	0.300716	-4.77709
STM14_4110	fmt	methionyl-tRNA formyltransferase	1.79444	4.43144	3.63343	0.0136115	-2.50272
STM14_1601	-	hypothetical protein	1.73434	-2.01959	0.909268	0.402749	-4.68524
STM14_1904	-	hypothetical protein	1.73434	-2.01959	0.909268	0.402749	-4.68524
STM14_0754	holA	DNA polymerase III subunit delta	1.72224	3.90316	3.04521	0.0265959	-3.07239
STM14_2814	yfaE	2Fe-2S ferredoxin YfaE	1.70906	3.28462	2.90233	0.0315509	-3.23864
STM14_2065	-	hypothetical protein	1.70674	2.98444	1.62658	0.161571	-4.43196
STM14_5242	hfq	RNA-binding protein Hfq	1.69217	7.66954	5.93412	0.00159927	-0.585394
STM14_2156	pth	peptidyl-tRNA hydrolase	1.68841	2.67348	2.30057	0.066879	-3.79585
STM14_3206	-	hypothetical protein	1.6716	3.41874	2.2639	0.070113	-3.83519
STM14_0721	citX	2'-(5''-triphosphoribosyl)-3'-dephospho-CoA:apo- citrate lyase	1.67106	3.63619	2.09938	0.0867928	-4.01764
STM14_0183	aceE	pyruvate dehydrogenase subunit E1	1.61337	7.27228	7.60576	0.000485391	0.62714
STM14_4298	ftsE	cell division protein FtsE	1.60454	1.04659	1.56366	0.175503	-4.39639
STM14_0263	uppS	undecaprenyl pyrophosphate synthase	1.58985	-2.09197	0.858339	0.42789	-4.70127
STM14_1625	pheT	phenylalanyl-tRNA synthetase subunit beta	1.58985	-2.09197	0.858339	0.42789	-4.70127
STM14_0756	-	hypothetical protein	1.55914	2.00386	1.60166	0.166955	-4.39425
STM14_0284	proS	prolyl-tRNA synthetase	1.53002	0.992367	1.45519	0.20229	-4.47184
STM14_0726	-	hypothetical protein	1.49995	2.89813	2.07162	0.0899948	-4.00551
STM14_3158	pdxJ	pyridoxal phosphate biosynthetic protein PdxJ	1.45288	6.15248	5.67473	0.0019701	-0.718498
STM14_2810	ubiG	3-demethylubiquinone-9 3-methyltransferase	1.4332	0.574587	1.29833	0.247917	-4.56485
STM14_0562	-	hypothetical protein	1.42114	3.41401	1.9737	0.102306	-4.13293
STM14_1145	-	hypothetical protein	1.41669	2.97884	1.46423	0.199915	-4.5891
STM14_1249	-	hypothetical protein	1.41038	2.51676	1.27261	0.256243	-4.70982
STM14_2882	ackA	acetate kinase	1.40971	5.60927	4.83912	0.00406381	-1.39854
STM14_1062	cspD	stress response protein	1.40444	4.90875	3.28063	0.0202091	-2.85703
STM14_1764	-	hypothetical protein	1.39929	5.86198	3.39852	0.0176703	-2.8352
STM14_3343	-	hypothetical protein	1.39638	4.96422	3.55538	0.0148301	-2.57689
STM14_3276	rplS	50S ribosomal protein L19	1.38951	1.71264	1.46504	0.199705	-4.4907
STM14_5230	yjeQ	ribosome-associated GTPase	1.38865	-0.609284	0.538396	0.61219	-4.86855
STM14_1574	ydjA	hypothetical protein	1.38695	6.19224	5.86337	0.00169167	-0.57489
STM14_1083	lrp	leucine-responsive transcriptional regulator	1.37748	7.41401	5.51523	0.00224779	-0.925257
STM14_2352	-	hypothetical protein	1.3657	4.48071	3.27323	0.0203816	-2.84588
STM14_0924	-	hypothetical protein	1.36324	2.59528	1.87046	0.117173	-4.18329
STM14_5248	purA	adenylosuccinate synthetase	1.35652	5.44532	2.99714	0.0281594	-3.23232
STM14_1634	ydiE	hypothetical protein	1.34415	4.98078	2.67873	0.041474	-3.53479
STM14_2750	-	hypothetical protein	1.34271	2.92145	1.35494	0.230451	-4.68365
STM14_1815	ynfB	hypothetical protein	1.34231	5.43122	4.49823	0.00560017	-1.69445
STM14_0152	murD	UDP-N-acetylmuramoyl-L-alanyl-D-glutamate synthetase	1.34183	2.34049	1.58986	0.169565	-4.42227
STM14_0184	aceF	dihydrolipoamide acetyltransferase	1.33909	5.84728	3.75633	0.0119152	-2.4438
STM14_2064	pyrF	orotidine 5'-phosphate decarboxylase	1.33776	6.43818	4.4803	0.00569795	-1.77465
STM14_4579	ivbL	ilvB operon leader peptide	1.31758	3.98136	1.7254	0.141851	-4.47805
STM14_2036	pspE	thiosulfate:cyanide sulfurtransferase (rhodanese)	1.31075	7.61702	4.95905	0.00364357	-1.45959
STM14_3117	nifU	scaffold protein	1.3032	4.48711	1.97694	0.101871	-4.28145
STM14_0262	-	hypothetical protein	1.28154	1.4525	1.32997	0.238009	-4.57995
STM14_2265	pagK	PagK	1.27889	1.76198	1.18534	0.286403	-4.70743
STM14_1364	rpmF	50S ribosomal protein L32	1.27006	3.67818	1.73534	0.140006	-4.41869
STM14_1366	fabH	3-oxoacyl-(acyl carrier protein) synthase III	1.26851	2.4743	1.34398	0.233742	-4.64567
STM14_4233	-	hypothetical protein	1.26637	4.97393	2.55874	0.0481692	-3.67647
STM14_2166	-	hypothetical protein	1.25426	5.42542	4.26225	0.00705823	-1.90875
STM14_0536	-	hypothetical protein	1.24938	3.4705	2.19407	0.0767387	-3.91349
STM14_1216	-	hypothetical protein	1.23602	2.44834	1.57392	0.173155	-4.44326
STM14_2200	-	hypothetical protein	1.23145	3.77968	2.34001	0.0635776	-3.78387
STM14_0227	-	hypothetical protein	1.225	3.16398	1.97499	0.102132	-4.11423
STM14_0812	-	hypothetical protein	1.22466	5.17458	3.69893	0.0126757	-2.44428
STM14_4213	-	hypothetical protein	1.20319	3.24617	2.04975	0.0926047	-4.04559
STM14_3071	-	hypothetical protein	1.16842	-0.350523	0.434068	0.681383	-4.91934
STM14_0714	-	hypothetical protein	1.15662	5.86054	3.58055	0.0144241	-2.64023
STM14_0159	ftsZ	cell division protein FtsZ	1.1518	4.83496	3.20842	0.021965	-2.93162
STM14_0809	-	hypothetical protein	1.14085	4.29095	2.43376	0.0564072	-3.7321
STM14_0479	-	hypothetical protein	1.1187	4.66745	2.9852	0.0285636	-3.1588
STM14_2120	ychK	hypothetical protein	1.1107	5.47145	3.08876	0.0252619	-3.13755
STM14_5376	yjgQ	putative permease	1.10681	4.41595	2.08397	0.0885563	-4.15025
STM14_4199	aroK	shikimate kinase I	1.10386	-0.0681928	0.384229	0.715778	-4.95657
STM14_3387	nrdH	glutaredoxin-like protein	1.09848	5.95562	3.01968	0.027414	-3.30205
STM14_2394	fliJ	flagellar biosynthesis chaperone	1.09297	4.57745	2.57173	0.047391	-3.61041
STM14_0480	tgt	queuine tRNA-ribosyltransferase	1.08169	7.55195	5.65753	0.00199805	-0.824052
STM14_0531	-	hypothetical protein	1.07621	3.69964	1.73419	0.140218	-4.42861
STM14_2157	ychF	translation-associated GTPase	1.07545	6.77354	5.05503	0.00334317	-1.27507
STM14_1552	yeaK	putative cytoplasmic protein	1.06625	5.39208	3.40131	0.0176148	-2.77784
STM14_0181	-	hypothetical protein	1.0589	4.76114	2.13428	0.0829349	-4.15181
STM14_3050	purC	phosphoribosylaminoimidazole-succinocarboxamide synthase	1.05146	6.69738	2.61621	0.0448265	-3.96063
STM14_2353	ftn	ferritin	1.04657	5.92469	4.09849	0.00832686	-2.10475
STM14_2692	-	hypothetical protein	1.04462	5.29983	2.61749	0.0447549	-3.66709
STM14_0058	slpA	FKBP-type peptidyl-prolyl cis-trans isomerase	1.0392	3.75565	1.3697	0.226085	-4.8208
STM14_1758	-	hypothetical protein	1.03481	6.60437	3.84819	0.0108034	-2.4632
STM14_2219	-	hypothetical protein	1.03107	2.6097	1.40651	0.215536	-4.6052
STM14_2045	sapD	peptide transport protein	1.02961	5.7134	3.27305	0.0203858	-2.96595
STM14_3225	-	hypothetical protein	1.01977	4.71991	2.77878	0.0366644	-3.39388
STM14_2790	napF	ferredoxin-type protein	1.01937	4.83151	2.02355	0.095834	-4.29885
STM14_1731	ydhD	hypothetical protein	1.01909	5.11187	2.1247	0.083976	-4.23262
STM14_2169	-	hypothetical protein	1.01515	5.55439	3.54597	0.0149852	-2.64111
STM14_2794	alkB	DNA repair system protein	1.01367	5.98459	3.92733	0.00993941	-2.28809
STM14_4540	-	hypothetical protein	1.01262	3.94355	1.96332	0.103708	-4.21731
STM14_4112	trkA	potassium transporter peripheral membrane component	1.00768	5.92319	3.03677	0.0268633	-3.27853
STM14_0107	apaH	diadenosine tetraphosphatase	0.996513	6.92756	4.84789	0.00403126	-1.48725
STM14_3172	-	hypothetical protein	0.99566	-0.437067	0.385445	0.714929	-4.9253
STM14_0827	ybfA	putative periplasmic protein	0.992422	6.11333	3.46635	0.0163731	-2.81025
STM14_2927	fabB	3-oxoacyl-(acyl carrier protein) synthase I	0.991966	2.01698	0.984188	0.367888	-4.87707
STM14_2098	yciB	intracellular septation protein A	0.991752	7.01781	4.7239	0.00452112	-1.61837
STM14_4820	glnA	glutamine synthetase	0.99074	7.00274	3.19188	0.0223907	-3.3027
STM14_3897	-	hypothetical protein	0.986858	2.02656	1.20709	0.278605	-4.71461
STM14_1416	icdA	isocitrate dehydrogenase	0.981871	3.68918	1.95702	0.104569	-4.18972
STM14_1546	-	hypothetical protein	0.981047	2.44015	1.27362	0.255911	-4.70178
STM14_0911	ybhE	6-phosphogluconolactonase	0.980819	7.80876	2.07598	0.0894845	-4.90783
STM14_3120	yfhP	DNA-binding transcriptional regulator IscR	0.967085	3.86065	1.82235	0.124837	-4.3613
STM14_1804	-	hypothetical protein	0.966542	6.61175	4.55083	0.00532433	-1.73489
STM14_962	glnQ	glutamine ABC transporter ATP-binding protein	0.965843	6.77892	4.58265	0.00516508	-1.72558
STM14_2076	-	hypothetical protein	0.96335	4.28593	1.49676	0.191592	-4.79848
STM14_5241	miaA	tRNA delta(2)-isopentenylpyrophosphate transferase	0.960694	6.35795	2.76695	0.0372	-3.69693
STM14_1075	infA	translation initiation factor IF-1	0.954506	2.65967	0.981742	0.368986	-4.96275
STM14_0743	ybeD	hypothetical protein	0.954386	4.73518	2.33936	0.0636301	-3.90593
STM14_1762	ydgJ	putative oxidoreductase	0.95367	7.3412	5.18988	0.00296823	-1.21917
STM14_1499	-	hypothetical protein	0.947469	4.63438	2.12354	0.0841028	-4.14444
STM14_1568	yeaC	putative cytoplasmic protein	0.938047	5.14158	2.54282	0.0491425	-3.73208
STM14_2940	-	hypothetical protein	0.936508	1.6434	0.952114	0.382505	-4.85907
STM14_0679	ybdJ	putative inner membrane protein	0.934656	5.79545	3.07163	0.0257776	-3.2162
STM14_2890	-	hypothetical protein	0.933095	4.33855	2.2003	0.076121	-4.00736
STM14_3969	infB	translation initiation factor IF-2	0.93043	3.14678	1.28934	0.250797	-4.78783
STM14_4671	gidA	tRNA uridine 5-carboxymethylaminomethyl modification enzyme GidA	0.928844	7.07034	3.95454	0.00966078	-2.42737
STM14_1317	mdoG	glucan biosynthesis protein G	0.924574	7.96162	3.86977	0.0105596	-2.6663
STM14_2427	-	hypothetical protein	0.922653	3.76601	1.85794	0.119121	-4.30902
STM14_2130	narJ	nitrate reductase 1 delta subunit	0.920089	5.79252	3.148	0.0235655	-3.12625
STM14_1494	-	hypothetical protein	0.920087	5.54443	1.61959	0.163064	-4.9559
STM14_0185	lpdA	dihydrolipoamide dehydrogenase	0.917832	3.31704	1.06908	0.33139	-5.01664
STM14_1031	potI	putrescine ABC transporter membrane protein	0.917427	5.36553	1.50782	0.188838	-5.04227
STM14_1124	mukB	cell division protein MukB	0.916624	4.72865	1.91333	0.110748	-4.41293
STM14_0233	-	hypothetical protein	0.915002	3.77854	1.77959	0.132073	-4.39624
STM14_4489	rpmG	50S ribosomal protein L33	0.913193	3.37571	1.68145	0.150309	-4.43964
STM14_2044	sapC	peptide transport protein	0.912509	5.72756	3.10317	0.024837	-3.16797
STM14_2168	-	hypothetical protein	0.912507	7.49054	3.45509	0.0165808	-3.07816
STM14_2527	pduA	polyhedral body protein	0.910112	4.82154	2.06978	0.0902123	-4.24452
STM14_1919	-	hypothetical protein	0.910083	5.77631	2.61038	0.0451538	-3.77323
STM14_2883	pta	phosphate acetyltransferase	0.909926	6.14314	2.62329	0.0444327	-3.83359
STM14_3226	-	hypothetical protein	0.906856	2.60038	1.13088	0.306772	-4.83817
STM14_2676	-	hypothetical protein	0.906723	7.28073	3.95971	0.00960885	-2.45787
STM14_1744	anmK	anhydro-N-acetylmuramic acid kinase	0.900099	7.37555	5.03215	0.0034121	-1.37167
STM14_2329	-	hypothetical protein	0.89921	4.20901	2.09016	0.0878436	-4.11541
STM14_2664	yehV	putative transcriptional repressor	0.898102	6.56716	3.01853	0.0274515	-3.42985
STM14_3882	folB	bifunctional dihydroneopterin aldolase/dihydroneopterin triphosphate 2'-epimerase	0.897243	2.32147	0.801038	0.457579	-5.03714
STM14_1672	pykF	pyruvate kinase	0.896617	7.04957	3.97814	0.00942629	-2.39871
STM14_1670	lppB	putative methyl-accepting chemotaxis protein	0.896593	5.22228	2.38766	0.0598185	-3.93606
STM14_1254	-	hypothetical protein	0.896361	5.48339	2.24803	0.0715643	-4.16286
STM14_1997	ynaF	putative universal stress protein	0.895847	6.57188	4.20388	0.00748317	-2.0812
STM14_5016	purD	phosphoribosylamine--glycine ligase	0.892495	7.75489	2.64541	0.0432256	-4.14722
STM14_5243	hflX	putative GTPase HflX	0.886208	7.60035	3.34063	0.0188692	-3.23726
STM14_2316	yecN	putative inner membrane protein	0.885199	7.4044	5.37963	0.00252015	-1.05626
STM14_4109	def	peptide deformylase	0.883244	4.69986	2.35253	0.0625655	-3.88609
STM14_4111	sun	16S rRNA methyltransferase B	0.881606	7.98002	4.41669	0.00606089	-2.06821
STM14_4987	rplA	50S ribosomal protein L1	0.880452	4.47522	1.95446	0.104922	-4.31636
STM14_0597	-	hypothetical protein	0.870028	2.0493	0.844534	0.434907	-4.97294
STM14_965	-	hypothetical protein	0.865515	-1.05172	0.397825	0.706315	-4.87621
STM14_1349	flgF	flagellar basal body rod protein FlgF	0.861759	7.22224	1.93752	0.107282	-4.97412
STM14_2519	cbiE	cobalt-precorrin-6Y C(5)-methyltransferase	0.861555	3.55297	1.49021	0.19324	-4.66505
STM14_1084	ftsK	DNA translocase FtsK	0.859259	4.68376	1.35936	0.229136	-5.0414
STM14_2744	yejG	hypothetical protein	0.859064	4.09864	1.5591	0.176558	-4.69521
STM14_1755	rnfD	electron transport complex protein RnfD	0.853827	6.66262	3.58193	0.0144022	-2.77785
STM14_5017	purH	bifunctional phosphoribosylaminoimidazolecarboxamide formyltransferase/IMP cyclohydrolase	0.853535	8.41893	6.06036	0.0014486	-0.568521
STM14_2447	-	hypothetical protein	0.850271	5.56847	2.37698	0.0606395	-4.02175
STM14_3292	yfjF	hypothetical protein	0.849821	6.67444	3.82359	0.0110892	-2.50709
STM14_4816	-	hypothetical protein	0.849085	3.58853	1.1591	0.296068	-4.99562
STM14_1200	pyrD	dihydroorotate dehydrogenase 2	0.8485	8.24497	3.28939	0.020007	-3.40055
STM14_3286	grpE	heat shock protein GrpE	0.848076	-0.196355	0.312823	0.76638	-4.96255
STM14_4753	-	hypothetical protein	0.845615	5.89212	1.95174	0.105297	-4.63479
STM14_0808	fur	ferric uptake regulator	0.838318	5.08504	2.57544	0.0471706	-3.68575
STM14_1549	yeaL	putative inner membrane protein	0.836622	3.21089	1.1478	0.300316	-4.92953
STM14_1332	pyrC	dihydroorotase	0.833205	7.2252	3.55725	0.0147994	-2.91046
STM14_2144	sirC	putative transcriptional regulator	0.83167	5.15553	1.94982	0.105563	-4.46198
STM14_1803	-	hypothetical protein	0.829329	7.73707	3.32269	0.0192591	-3.28441
STM14_0147	ftsL	cell division protein FtsL	0.828598	4.32457	1.54419	0.180047	-4.75785
STM14_1318	mdoH	glucosyltransferase MdoH	0.827694	9.50806	4.65711	0.00481331	-1.96169
STM14_0857	sucC	succinyl-CoA synthetase subunit beta	0.826652	6.74017	3.18689	0.0225209	-3.26124
STM14_3420	mltB	murein hydrolase B	0.826126	8.83188	3.83047	0.0110084	-2.81392
STM14_1346	flgC	flagellar basal body rod protein FlgC	0.820575	6.25974	3.30181	0.0197244	-3.03023
STM14_1342	flgM	anti-sigma28 factor FlgM	0.81978	6.68146	3.91394	0.0100799	-2.40937
STM14_0587	cueR	DNA-binding transcriptional regulator CueR	0.817063	5.92742	2.808	0.0353777	-3.5621
STM14_4916	-	hypothetical protein	0.816743	4.78143	1.70529	0.145661	-4.67312
STM14_3730	yqgB	putative inner membrane protein	0.812622	5.41014	2.65224	0.0428601	-3.65149
STM14_2388	fliE	flagellar hook-basal body protein FliE	0.812043	6.81864	3.30863	0.019571	-3.12978
STM14_4792	trkH	potassium transporter	0.811573	7.56947	4.98598	0.00355622	-1.44309
STM14_4927	metJ	transcriptional repressor protein MetJ	0.810338	5.56998	2.63312	0.0438917	-3.70584
STM14_2090	trpA	tryptophan synthase subunit alpha	0.808311	6.40445	2.96481	0.0292683	-3.46487
STM14_2046	sapF	peptide transport protein	0.807644	7.0116	3.28007	0.0202221	-3.20204
STM14_1650	aroE_1	quinate/shikimate dehydrogenase	0.804421	7.34881	3.71515	0.0124554	-2.74994
STM14_0571	recR	recombination protein RecR	0.803711	3.92307	1.68855	0.14891	-4.52205
STM14_1557	-	hypothetical protein	0.800357	6.39436	3.61707	0.0138571	-2.69109
STM14_0860	-	hypothetical protein	0.800222	-0.903247	0.356327	0.735375	-4.89587
STM14_1268	scsC	suppression of copper sensitivity protein	0.799508	6.78532	3.41567	0.0173317	-2.9961
STM14_0225	-	hypothetical protein	0.796107	3.04101	1.25208	0.263071	-4.80649
STM14_4991	rpoC	DNA-directed RNA polymerase subunit beta'	0.795764	2.92294	0.80574	0.455087	-5.14049
STM14_2100	tonB	transport protein TonB	0.793654	5.12779	2.49223	0.0523785	-3.79403
STM14_3662	-	hypothetical protein	0.792484	-1.08453	0.370073	0.725691	-4.87992
STM14_2213	manY	mannose-specific enzyme IIC	0.7908	6.98707	4.20638	0.00746437	-2.14445
STM14_0631	ybcJ	hypothetical protein	0.78805	3.1668	1.22726	0.271542	-4.85129
STM14_1501	pagC	virulence membrane protein PAGC precursor	0.784773	5.6484	2.48026	0.0531771	-3.91208
STM14_1538	-	hypothetical protein	0.782899	5.44529	2.29253	0.0675749	-4.10247
STM14_2161	-	hypothetical protein	0.780997	7.37355	3.04082	0.0267344	-3.57029
STM14_1542	yaoF	putative hemolysin	0.779157	4.94066	1.54993	0.178696	-4.89249
STM14_1345	flgB	flagellar basal body rod protein FlgB	0.778934	7.27806	3.75878	0.0118839	-2.68759
STM14_1602	-	hypothetical protein	0.778814	5.09852	1.91443	0.110588	-4.49421
STM14_1818	rspA	putative dehydratase	0.777334	7.46455	3.33229	0.0190495	-3.22648
STM14_2489	-	hypothetical protein	0.777131	4.8285	2.15483	0.0807477	-4.14656
STM14_5244	hflK	FtsH protease regulator HflK	0.776873	8.20849	4.99546	0.00352606	-1.51025
STM14_3686	-	hypothetical protein	0.776821	5.20396	2.25757	0.0706884	-4.09521
STM14_2057	-	hypothetical protein	0.774809	5.67109	1.88349	0.115181	-4.66877
STM14_0146	mraW	S-adenosyl-methyltransferase MraW	0.772775	6.32523	2.31204	0.0659009	-4.27695
STM14_0469	-	hypothetical protein	0.772481	6.15496	2.46752	0.0540417	-4.03839
STM14_0013	dnaK	molecular chaperone DnaK	0.772023	5.5639	1.56866	0.174356	-5.02768
STM14_3144	-	hypothetical protein	0.771232	5.31069	2.22724	0.0735127	-4.15503
STM14_2656	yehE	putative outer membrane protein	0.767383	3.37705	1.33026	0.237919	-4.79424
STM14_4153	yheL	tRNA 2-thiouridine synthesizing protein B	0.765722	3.09853	1.22084	0.273773	-4.84525
STM14_4145	hopD	leader peptidase HopD	0.765562	8.28537	1.74529	0.138181	-5.42843
STM14_2420	cspB	putative cold-shock protein	0.762822	5.24179	2.0565	0.0917916	-4.35174
STM14_1038	-	hypothetical protein	0.761588	5.67708	2.01102	0.0974196	-4.51023
STM14_5315	-	hypothetical protein	0.761439	2.61155	1.06198	0.334322	-4.89516
STM14_2210	yoaE	putative inner membrane protein	0.756823	7.22834	4.39195	0.0062092	-1.98821
STM14_1082	-	hypothetical protein	0.755111	6.00766	1.70203	0.146289	-4.9804
STM14_1991	ldhA	D-lactate dehydrogenase	0.754605	7.91087	4.31607	0.00669067	-2.17005
STM14_4822	typA	GTP-binding protein	0.749994	8.37434	4.83724	0.00407085	-1.68403
STM14_2024	-	hypothetical protein	0.749517	3.69502	1.46852	0.1988	-4.7162
STM14_2822	-	hypothetical protein	0.745077	3.58298	0.805883	0.455011	-5.29201
STM14_1787	pntA	NAD(P) transhydrogenase subunit alpha	0.744749	7.24488	2.934	0.0303701	-3.68031
STM14_2556	-	hypothetical protein	0.743737	2.96154	0.8342	0.440216	-5.13035
STM14_2747	rsuA	16S rRNA pseudouridylate synthase A	0.743652	6.01352	2.87225	0.0327194	-3.50201
STM14_1144	-	hypothetical protein	0.739738	4.99902	2.06797	0.0904251	-4.28653
STM14_1070	-	hypothetical protein	0.739458	6.57473	2.89594	0.031795	-3.58842
STM14_0078	carB	carbamoyl phosphate synthase large subunit	0.737532	9.73476	2.96535	0.0292496	-3.96223
STM14_2889	-	hypothetical protein	0.736805	6.97328	3.97097	0.00949678	-2.39727
STM14_1593	-	hypothetical protein	0.736165	6.41831	3.00442	0.0279163	-3.42094
STM14_1994	-	hypothetical protein	0.733882	6.43873	2.48544	0.0528296	-4.08045
STM14_2186	-	hypothetical protein	0.730774	5.62666	2.42752	0.0568563	-3.97465
STM14_2993	pdxK	pyridoxal kinase	0.73072	7.34746	4.27026	0.00700204	-2.13575
STM14_2199	fadD	long-chain-fatty-acid--CoA ligase	0.728986	8.87892	4.41713	0.0060583	-2.16337
STM14_2122	purU	formyltetrahydrofolate deformylase	0.728264	6.90918	2.83659	0.0341665	-3.73466
STM14_4495	pyrE	orotate phosphoribosyltransferase	0.722824	7.74192	1.68958	0.148707	-5.41172
STM14_0813	ybfF	hypothetical protein	0.722682	7.49072	3.87609	0.0104894	-2.59278
STM14_1933	-	hypothetical protein	0.722341	5.32244	1.8169	0.125737	-4.66699
STM14_2339	-	hypothetical protein	0.721811	5.86217	1.47877	0.196154	-5.21472
STM14_1350	flgG	flagellar basal body rod protein FlgG	0.720086	7.90951	3.88294	0.010414	-2.65044
STM14_969	-	hypothetical protein	0.717875	1.31801	0.677818	0.526411	-4.98573
STM14_0544	mdlA	putative multidrug transporter membrane\ATP-binding component	0.716868	8.63407	3.61917	0.0138254	-3.0456
STM14_2294	-	hypothetical protein	0.714383	7.68433	2.5411	0.0492488	-4.27844
STM14_5245	hflC	FtsH protease regulator HflC	0.713424	8.78698	4.62082	0.0049812	-1.94124
STM14_2391	fliG	flagellar motor switch protein G	0.7119	8.35972	2.29178	0.0676399	-4.71564
STM14_997	-	hypothetical protein	0.711805	2.82361	1.10539	0.316729	-4.89616
STM14_3147	yfhD	putative transglycosylase	0.711635	9.40596	2.69103	0.0408469	-4.29212
STM14_2296	pykA	pyruvate kinase	0.7109	7.12014	3.94274	0.00978053	-2.45401
STM14_3607	argA	N-acetylglutamate synthase	0.708059	7.15023	3.59411	0.0142105	-2.85654
STM14_2007	fnr	fumarate/nitrate reduction transcriptional regulator	0.705353	6.89076	3.39347	0.0177714	-3.04459
STM14_3047	-	hypothetical protein	0.705051	2.50548	0.899946	0.407264	-4.99873
STM14_4028	nanE	N-acetylmannosamine-6-phosphate 2-epimerase	0.704298	7.82063	3.07959	0.0255365	-3.60538
STM14_2392	fliH	flagellar assembly protein H	0.703484	7.25515	2.03098	0.0949068	-4.86423
STM14_1348	flgE	flagellar hook protein FlgE	0.70115	8.82565	3.99451	0.00926739	-2.62542
STM14_2775	narP	transcriptional regulator NarP	0.698112	6.37877	2.55997	0.0480949	-3.97215
STM14_2313	-	hypothetical protein	0.697293	5.61807	1.15439	0.29783	-5.51167
STM14_3145	purG	phosphoribosylformylglycinamidine synthase	0.696662	9.36353	4.97872	0.00357952	-1.62453
STM14_1780	ydgC	putative inner membrane protein	0.696313	6.54223	2.61879	0.0446823	-3.93367
STM14_2081	btuR	cob(I)yrinic acid a,c-diamide adenosyltransferase	0.695845	7.84442	3.12371	0.0242452	-3.55383
STM14_3892	yqjI	putative transcriptional regulator	0.695677	6.31717	2.68571	0.0411169	-3.79857
STM14_1153	-	hypothetical protein	0.694186	5.82263	2.1362	0.0827283	-4.38806
STM14_1081	-	hypothetical protein	0.693202	7.4111	4.25776	0.00708991	-2.16023
STM14_1379	ycfF	purine nucleoside phosphoramidase	0.69135	6.87175	3.51705	0.0154733	-2.89533
STM14_0229	fhuC	iron-hydroxamate transporter ATP-binding subunit	0.690881	6.28443	2.3305	0.0643572	-4.24608
STM14_1330	bssS	biofilm formation regulatory protein BssS	0.690654	4.74291	1.30102	0.247058	-5.12308
STM14_2004	-	hypothetical protein	0.689553	6.60899	3.34862	0.0186986	-3.04413
STM14_1322	-	hypothetical protein	0.689029	5.19088	1.95498	0.104851	-4.46758
STM14_1737	ydhF	putative aldo/keto reductase	0.688093	7.7038	4.29358	0.00684155	-2.16744
STM14_1899	-	hypothetical protein	0.686408	6.62462	3.00006	0.0280616	-3.47049
STM14_2248	-	hypothetical protein	0.685813	6.47765	2.14077	0.0822379	-4.5381
STM14_2094	-	hypothetical protein	0.685518	8.23219	4.16482	0.00778391	-2.37632
STM14_0456	proC	pyrroline-5-carboxylate reductase	0.683336	6.59874	2.42109	0.0573235	-4.20209
STM14_2171	-	hypothetical protein	0.682404	6.13028	1.86083	0.118668	-4.81373
STM14_5426	-	hypothetical protein	0.682288	6.07792	1.36277	0.228125	-5.40818
STM14_986	-	hypothetical protein	0.682089	7.30237	2.7543	0.0377822	-3.92435
STM14_2513	cbiK	vitamin B12 biosynthetic protein	0.681721	6.58252	1.66806	0.152984	-5.17159
STM14_1577	gdhA	glutamate dehydrogenase	0.68155	7.21009	2.33089	0.064325	-4.45863
STM14_3732	yqgD	putative inner membrane protein	0.678132	6.48421	2.59432	0.0460693	-3.95242
STM14_3098	ndk	nucleoside diphosphate kinase	0.678126	6.0501	2.12165	0.0843107	-4.46085
STM14_1965	ydcI	putative transcriptional regulator	0.67455	7.87856	4.17698	0.00768882	-2.31869
STM14_3263	rluD	23S rRNA pseudouridine synthase D	0.673162	8.56862	4.30679	0.00675243	-2.25606
STM14_1387	ycfQ	putative transcriptional repressor	0.673024	5.22966	2.21939	0.0742625	-4.15015
STM14_3080	-	hypothetical protein	0.671066	6.71979	2.88183	0.032342	-3.63864
STM14_2204	yoaB	putative translation initiation inhibitor	0.670858	6.33544	2.24432	0.0719079	-4.37007
STM14_2097	yciC	hypothetical protein	0.66919	7.22236	2.64882	0.0430425	-4.04445
STM14_0099	-	hypothetical protein	0.667728	2.80251	0.885851	0.414164	-5.06221
STM14_1772	fumC	fumarate hydratase	0.66616	7.24232	3.14464	0.0236581	-3.41739
STM14_2987	-	hypothetical protein	0.665101	4.67918	1.47024	0.198352	-4.92302
STM14_0840	-	hypothetical protein	0.662905	3.14146	1.06594	0.332685	-4.9901
STM14_4149	tuf_1	elongation factor Tu	0.661204	4.68235	1.07484	0.329028	-5.33786
STM14_1161	-	hypothetical protein	0.660983	4.22087	1.57442	0.173041	-4.70649
STM14_3032	-	hypothetical protein	0.659385	5.76729	1.92446	0.109139	-4.64426
STM14_3296	-	hypothetical protein	0.657462	5.6013	1.88389	0.115121	-4.65447
STM14_1169	-	hypothetical protein	0.655604	6.72517	3.21168	0.0218822	-3.23194
STM14_0665	-	hypothetical protein	0.655415	6.21584	2.56926	0.0475379	-3.9254
STM14_1312	ymdA	putative periplasmic protein	0.654968	5.16655	2.11527	0.085014	-4.26569
STM14_1603	cedA	cell division modulator	0.653038	6.33498	1.81687	0.125743	-4.92153
STM14_1567	yeaA	methionine sulfoxide reductase B	0.652382	5.06083	1.38649	0.221214	-5.1115
STM14_1347	flgD	flagellar basal body rod modification protein	0.649687	7.20267	3.28586	0.0200882	-3.23606
STM14_3064	purM	phosphoribosylaminoimidazole synthetase	0.647948	7.75952	2.76884	0.037114	-3.99582
STM14_2393	fliI	flagellum-specific ATP synthase	0.64788	7.90413	4.03352	0.00890097	-2.48162
STM14_2322	argS	arginyl-tRNA synthetase	0.647729	0.424217	0.594735	0.576559	-4.93705
STM14_0915	hutC	histidine utilization repressor	0.646446	7.43079	3.01149	0.0276824	-3.62255
STM14_2063	yciH	translation initiation factor Sui1	0.64497	5.21668	1.76037	0.135462	-4.71269
STM14_1370	fabF	3-oxoacyl-(acyl carrier protein) synthase II	0.643373	5.77764	2.52058	0.0505376	-3.89249
STM14_0742	-	hypothetical protein	0.642741	5.0171	1.9758	0.102023	-4.40485
STM14_1763	add	adenosine deaminase	0.642499	7.16202	2.79139	0.036103	-3.84793
STM14_1992	hslJ	heat-inducible protein	0.642353	5.95302	2.57169	0.047393	-3.86571
STM14_3243	yfiD	autonomous glycyl radical cofactor GrcA	0.641166	5.43778	1.51434	0.187233	-5.063
STM14_1771	-	hypothetical protein	0.640538	2.99314	0.783706	0.466851	-5.17364
STM14_935	ybhL	putative permease	0.640186	7.94938	4.23708	0.00723796	-2.26338
STM14_2754	yejM	putative hydrolase	0.639924	8.32659	3.70677	0.0125686	-2.9101
STM14_0498	-	hypothetical protein	0.639872	6.75111	2.88328	0.0322854	-3.64405
STM14_2395	fliK	flagellar hook-length control protein	0.639467	6.9652	2.95895	0.0294745	-3.5935
STM14_0128	-	hypothetical protein	0.639089	4.41007	1.29427	0.249212	-5.05048
STM14_0281	yaeQ	putative cytoplasmic protein	0.638628	6.07081	2.55074	0.0486558	-3.91773
STM14_3631	-	hypothetical protein	0.638091	5.49378	2.24374	0.0719619	-4.17793
STM14_3006	yfeZ	putative inner membrane protein	0.638045	7.27094	2.39679	0.0591258	-4.38647
STM14_2320	yecM	hypothetical protein	0.637444	5.46898	2.1416	0.0821489	-4.30032
STM14_2916	truA	tRNA pseudouridine synthase A	0.636922	7.34322	3.28292	0.020156	-3.26747
STM14_3850	ygiY	sensor protein QseC	0.636192	8.92084	3.61183	0.0139369	-3.08117
STM14_0872	ybgF	hypothetical protein	0.635464	5.56483	1.54355	0.180197	-5.06205
STM14_3294	smpB	SsrA-binding protein	0.634528	6.47557	2.90963	0.0312742	-3.55273
STM14_2572	hisI	bifunctional phosphoribosyl-AMP cyclohydrolase/phosphoribosyl-ATP pyrophosphatase protein	0.633905	6.83854	2.07569	0.0895182	-4.71089
STM14_2073	-	hypothetical protein	0.633217	6.47639	2.61363	0.0449712	-3.92707
STM14_4638	trmE	tRNA modification GTPase TrmE	0.632098	6.42746	2.52619	0.0501813	-4.02817
STM14_4363	yhjT	putative inner membrane protein	0.631996	4.75842	1.51952	0.185966	-4.88698
STM14_2069	ribA	GTP cyclohydrolase II	0.630192	4.587	1.62152	0.16265	-4.73098
STM14_3449	-	hypothetical protein	0.629574	4.09959	1.21181	0.276939	-5.06343
STM14_0852	sdhD	succinate dehydrogenase cytochrome b556 small membrane subunit	0.628784	6.51775	2.58727	0.0464772	-3.97032
STM14_4958	argH	argininosuccinate lyase	0.627951	8.55218	2.75423	0.0377854	-4.12516
STM14_0822	kdpD	sensor protein KdpD	0.627676	8.53309	4.24513	0.00717988	-2.32027
STM14_0595	ybbA	putative ABC transporter ATP-binding protein YbbA	0.627432	6.24263	2.14832	0.0814349	-4.47349
STM14_1590	nadE	NAD synthetase	0.627095	5.52206	1.7942	0.129555	-4.74684
STM14_1251	hpaE	4-hydroxyphenylacetate catabolism	0.626378	7.17115	2.65097	0.0429273	-4.03173
STM14_1351	flgH	flagellar basal body L-ring protein	0.62589	6.94542	2.12224	0.0842454	-4.67484
STM14_1799	mlc	pts operon transcriptional repressor	0.625373	7.69926	2.66273	0.0423052	-4.12406
STM14_1810	-	hypothetical protein	0.625024	3.2301	0.974807	0.372115	-5.0843
STM14_0254	glnD	PII uridylyl-transferase	0.624972	7.0262	2.73961	0.0384704	-3.88587
STM14_2317	yecO	putative SAM-dependent methyltransferase	0.624699	5.60707	1.56857	0.174376	-5.04366
STM14_1792	ydgE	multidrug efflux system protein MdtI	0.622698	4.40904	1.54565	0.179702	-4.77824
STM14_2601	wcaI	glycosyl transferase	0.621367	8.39575	4.0765	0.00851628	-2.49332
STM14_2145	hemK	N5-glutamine S-adenosyl-L-methionine-dependent methyltransferase	0.620812	7.12474	2.40142	0.0587779	-4.34841
STM14_3992	ispB	octaprenyl diphosphate synthase	0.620197	4.59867	1.23398	0.269227	-5.15894
STM14_1382	thiK	thiamine kinase	0.618576	8.31115	2.90201	0.031563	-3.90492
STM14_2536	pduL	propanediol utilization protein	0.618344	6.88035	2.84568	0.0337908	-3.71932
STM14_927	-	hypothetical protein	0.616834	2.62849	0.750275	0.485117	-5.11922
STM14_0883	ybgS	hypothetical protein	0.615453	6.82927	2.42664	0.05692	-4.24913
STM14_2084	trpH	hypothetical protein	0.614894	7.23446	3.60055	0.0141104	-2.86683
STM14_2640	-	hypothetical protein	0.614757	4.5887	1.1086	0.31546	-5.28206
STM14_3422	srlA	glucitol/sorbitol-specific enzyme IIC component	0.613008	6.97935	2.34619	0.0630755	-4.3884
STM14_4409	-	hypothetical protein	0.611688	6.27829	2.7446	0.0382353	-3.71804
STM14_1580	xthA	exonuclease III	0.610895	5.37841	1.63247	0.160323	-4.90812
STM14_1155	-	hypothetical protein	0.61081	6.51553	1.26753	0.257919	-5.63437
STM14_4104	aroE_2	shikimate 5-dehydrogenase	0.610799	7.64362	3.91259	0.0100942	-2.57959
STM14_1380	ycfL	putative outer membrane lipoprotein	0.610786	6.40268	2.14399	0.0818941	-4.51777
STM14_2315	yecE	hypothetical protein	0.609678	7.80445	3.72089	0.0123784	-2.82527
STM14_3109	-	hypothetical protein	0.609505	4.23294	1.00996	0.356472	-5.28581
STM14_955	ybiJ	hypothetical protein	0.608462	7.37301	3.5441	0.0150162	-2.95926
STM14_3283	corE	hypothetical protein	0.606662	7.8292	3.80018	0.011369	-2.737
STM14_1801	-	hypothetical protein	0.606271	8.29468	3.07745	0.025601	-3.67805
STM14_3266	yfiA	translation inhibitor protein RaiA	0.606001	6.72568	2.85903	0.0332479	-3.66994
STM14_1941	yncJ	putative periplasmic protein	0.60586	5.13475	1.59143	0.169215	-4.89597
STM14_1777	ompN	outer membrane protein N precursor	0.605782	8.02853	3.43384	0.0169809	-3.20004
STM14_2717	yeiE	putative DNA-binding transcriptional regulator	0.605745	7.61067	3.20898	0.0219506	-3.40998
STM14_5328	yjgA	hypothetical protein	0.605567	5.80175	2.0986	0.0868812	-4.43303
STM14_3231	rseC	SoxR reducing system protein RseC	0.605386	6.79893	2.63942	0.0435489	-3.96629
STM14_0165	-	hypothetical protein	0.605238	6.40307	2.4992	0.0519192	-4.05802
STM14_1258	hpaA	4-hydroxyphenylacetate catabolism	0.604348	7.51572	2.25789	0.070659	-4.62363
STM14_2314	yecD	hypothetical protein	0.604182	5.92261	2.29837	0.0670691	-4.20659
STM14_1448	-	hypothetical protein	0.603231	5.95315	1.71923	0.14301	-4.94945
STM14_2135	-	hypothetical protein	0.60306	4.41501	1.08755	0.323864	-5.25898
STM14_0492	ybaD	transcriptional regulator NrdR	0.60233	6.48427	1.95892	0.104308	-4.77801
STM14_1105	serC	phosphoserine aminotransferase	0.602015	5.69185	1.24757	0.264593	-5.43552
STM14_2129	narI	nitrate reductase 1 gamma subunit	0.601013	7.11894	3.41548	0.0173354	-3.06429
STM14_0457	-	hypothetical protein	0.600902	6.75215	2.90574	0.0314213	-3.61672
STM14_2400	fliP	flagellar biosynthesis protein FliP	0.599557	7.01408	3.30071	0.0197492	-3.1819
STM14_989	-	hypothetical protein	0.599095	7.80707	3.386	0.0179222	-3.22561
STM14_0131	leuD	isopropylmalate isomerase small subunit	0.598952	5.00095	1.67084	0.152425	-4.76974
STM14_3077	xseA	exodeoxyribonuclease VII large subunit	0.598928	4.55998	1.29859	0.247833	-5.08236
STM14_2021	-	hypothetical protein	0.598381	5.78022	1.66722	0.153154	-4.9696
STM14_1812	ynfD	putative outer membrane protein	0.598277	6.329	2.15301	0.0809391	-4.48881
STM14_1781	ydgI	putative amino acid transporter	0.596958	8.28603	3.10177	0.0248779	-3.64624
STM14_1996	-	hypothetical protein	0.596131	4.1457	1.31938	0.241285	-4.96545
STM14_1134	-	hypothetical protein	0.595998	6.75767	2.06029	0.0913378	-4.71265
STM14_1726	ydhB	putative DNA-binding transcriptional regulator	0.59594	4.82721	1.08049	0.326723	-5.37239
STM14_2857	nuoN	NADH dehydrogenase subunit N	0.595416	6.11713	2.30372	0.0666086	-4.24456
STM14_1638	-	hypothetical protein	0.593833	5.03072	1.14024	0.303186	-5.36774
STM14_1293	-	hypothetical protein	0.592977	5.21355	1.84376	0.121366	-4.61163
STM14_3019	eutG	putative transport protein	0.592961	6.67454	2.82433	0.03468	-3.70326
STM14_3046	dapE	succinyl-diaminopimelate desuccinylase	0.592145	3.4369	0.708774	0.508486	-5.32783
STM14_2209	-	hypothetical protein	0.591478	8.77691	3.38224	0.0179987	-3.34711
STM14_1319	yceK	hypothetical protein	0.589603	6.80313	3.03813	0.02682	-3.46212
STM14_4306	yhhP	cell developmental protein SirA	0.589563	3.44233	0.863398	0.42534	-5.22009
STM14_985	pflE	putative pyruvate formate lyase activating enzyme	0.588669	8.23646	4.20582	0.00746855	-2.33321
STM14_2571	hisF	imidazole glycerol phosphate synthase subunit HisF	0.588449	6.25509	2.44192	0.0558255	-4.09859
STM14_1041	artQ	arginine transporter permease subunit ArtQ	0.587266	6.62342	2.90346	0.0315078	-3.59282
STM14_1149	-	hypothetical protein	0.587171	2.57109	0.815671	0.449856	-5.06693
STM14_1756	-	hypothetical protein	0.586965	7.82764	3.25385	0.0208414	-3.39171
STM14_4938	-	hypothetical protein	0.586528	6.25649	2.64267	0.0433731	-3.84266
STM14_1655	ydiL	putative cytoplasmic protein	0.585337	4.24648	0.692702	0.51774	-5.54191
STM14_0163	mutT	nucleoside triphosphate pyrophosphohydrolase	0.585079	5.06485	1.79266	0.129818	-4.63918
STM14_2723	fruF	bifunctional fructose-specific PTS IIA/HPr protein	0.584585	7.74824	2.79988	0.0357302	-3.95533
STM14_1142	-	hypothetical protein	0.584369	3.19063	0.920339	0.397439	-5.11958
STM14_1353	flgJ	peptidoglycan hydrolase	0.583921	7.33413	3.44142	0.016837	-3.07487
STM14_1927	ydcY	putative cytoplasmic protein	0.583428	5.0525	1.71719	0.143394	-4.72702
STM14_0824	kdpB	potassium-transporting ATPase subunit B	0.582994	7.46542	3.32045	0.0193085	-3.24634
STM14_2933	aroC	chorismate synthase	0.582346	4.62074	1.52809	0.183887	-4.84587
STM14_1053	-	hypothetical protein	0.581381	5.22524	1.72036	0.142797	-4.76478
STM14_1300	ycdX	putative hydrolase	0.580671	7.3925	2.74592	0.0381729	-3.95657
STM14_1050	poxB	pyruvate dehydrogenase	0.580504	6.78257	2.27429	0.06918	-4.43856
STM14_4814	yihI	hypothetical protein	0.580152	6.30816	2.63243	0.0439293	-3.86708
STM14_1061	-	hypothetical protein	0.578437	5.43043	1.54513	0.179824	-5.02651
STM14_2728	-	hypothetical protein	0.576789	6.04397	2.0348	0.0944329	-4.57332
STM14_0907	modA	molybdate transporter periplasmic protein	0.57586	7.05441	2.86249	0.0331085	-3.73555
STM14_2164	-	hypothetical protein	0.574558	6.74851	1.9629	0.103765	-4.83792
STM14_930	moaA	molybdenum cofactor biosynthesis protein A	0.5745	7.50352	2.54782	0.0488343	-4.2382
STM14_2028	ycjI	murein peptide amidase A	0.574057	5.08166	1.39483	0.218833	-5.10956
STM14_2903	ubiX	3-octaprenyl-4-hydroxybenzoate carboxy-lyase	0.572846	4.89825	1.31646	0.242195	-5.14871
STM14_2509	cbiQ	vitamin B12 biosynthetic protein	0.572777	6.89855	2.60657	0.045369	-4.03103
STM14_2568	hisB	imidazole glycerol-phosphate dehydratase/histidinol phosphatase	0.571556	7.6257	3.02319	0.0272997	-3.64687
STM14_3001	cysU	sulfate/thiosulfate transporter subunit	0.570589	7.66233	3.0685	0.025873	-3.59616
STM14_3405	yqaB	fructose-1-phosphatase	0.569257	6.81852	2.6719	0.0418267	-3.92934
STM14_4947	pflC	pyruvate formate lyase II activase	0.569087	8.08962	3.09549	0.0250626	-3.62939
STM14_0723	citE	citrate lyase beta chain	0.569079	6.58821	1.85247	0.119982	-4.94169
STM14_1858	-	hypothetical protein	0.568686	3.21516	0.782495	0.467504	-5.22608
STM14_2990	ptsI	phosphoenolpyruvate-protein phosphotransferase	0.568485	6.13027	2.05415	0.0920737	-4.5695
STM14_3118	nifS	cysteine desulfurase	0.568469	4.32299	1.38766	0.220879	-4.93323
STM14_1015	ybjG	undecaprenyl pyrophosphate phosphatase	0.567905	5.7458	2.12823	0.0835908	-4.38308
STM14_1560	mipA	MltA-interacting protein A	0.567425	7.77175	3.19531	0.0223016	-3.45616
STM14_3099	-	hypothetical protein	0.56703	7.18648	2.85511	0.0334064	-3.77321
STM14_1639	pps	phosphoenolpyruvate synthase	0.566657	7.86245	3.82124	0.0111169	-2.71866
STM14_2649	-	hypothetical protein	0.566277	6.37851	1.56048	0.176238	-5.25544
STM14_950	ybiH	putative DNA-binding transcriptional regulator	0.566085	6.33933	2.0934	0.0874722	-4.56934
STM14_1371	pabC	4-amino-4-deoxychorismate lyase	0.565982	6.04119	2.24513	0.0718328	-4.30299
STM14_2132	narG	nitrate reductase 1 alpha subunit	0.565409	9.71216	3.89787	0.0102515	-2.81369
STM14_1592	osmE	DNA-binding transcriptional activator OsmE	0.564572	6.07013	1.99732	0.0991841	-4.62802
STM14_0803	ybfN	putative lipoprotein	0.564545	6.9557	2.70517	0.0401392	-3.91625
STM14_3910	yqjC	putative periplasmic protein	0.564511	6.89503	2.82287	0.034742	-3.75246
STM14_2234	yebR	putative nucleotide-binding protein	0.56388	7.94579	1.41965	0.211881	-5.78914
STM14_1791	ydgF	multidrug efflux system protein MdtJ	0.563532	5.05817	1.63606	0.159567	-4.82534
STM14_0279	rof	Rho-binding antiterminator	0.563142	6.87113	3.02627	0.0272	-3.49117
STM14_0379	proA	gamma-glutamyl phosphate reductase	0.562829	7.21802	2.72551	0.0391445	-3.94669
STM14_0795	nagA	N-acetylglucosamine-6-phosphate deacetylase	0.562482	6.64266	2.60181	0.0456398	-3.98105
STM14_2632	-	hypothetical protein	0.562179	7.33824	3.14597	0.0236216	-3.43731
STM14_4951	-	hypothetical protein	0.562169	6.89282	2.51071	0.0511704	-4.15455
STM14_2008	ydaA	universal stress protein UspE	0.562024	7.23547	2.81353	0.0351399	-3.83692
STM14_1964	-	hypothetical protein	0.561887	6.67458	2.16357	0.0798365	-4.55869
STM14_3023	eutM	putative detox protein	0.560663	5.45803	1.41334	0.21363	-5.18778
STM14_0583	ybaK	hypothetical protein	0.560638	7.42637	3.22871	0.0214548	-3.35204
STM14_1513	-	hypothetical protein	0.560617	5.29028	1.86321	0.118297	-4.60673
STM14_2131	narH	nitrate reductase 1 beta subunit	0.556426	7.87851	3.63999	0.0135143	-2.9327
STM14_1745	mliC	lysozyme inhibitor	0.55559	7.52737	3.31368	0.0194583	-3.26672
STM14_1945	-	hypothetical protein	0.554858	8.4327	3.18766	0.0225007	-3.55526
STM14_2055	yciW	putative cytoplasmic protein	0.554684	8.35864	3.38925	0.0178563	-3.29666
STM14_1298	-	hypothetical protein	0.553458	5.50451	1.48126	0.195516	-5.1218
STM14_0535	cypD	peptidyl-prolyl cis-trans isomerase (rotamase D)	0.552504	8.26311	3.85271	0.0107518	-2.73394
STM14_1377	ptsG	glucose-specific PTS system IIBC components	0.552438	8.02828	2.78235	0.0365044	-4.02379
STM14_0280	yaeP	hypothetical protein	0.551878	6.56209	2.504	0.0516056	-4.08924
STM14_1213	ycbG	hypothetical protein	0.551437	7.00132	1.82104	0.125054	-5.08271
STM14_2167	-	hypothetical protein	0.551019	8.5414	3.92889	0.00992317	-2.67531
STM14_2785	napB	diheme cytochrome c550	0.550759	6.43224	2.03405	0.0945258	-4.66915
STM14_4630	-	hypothetical protein	0.550716	6.28188	1.82536	0.124343	-4.90013
STM14_3036	-	hypothetical protein	0.550255	6.78719	2.74146	0.0383831	-3.83362
STM14_3016	eutB	ethanolamine ammonia-lyase heavy chain	0.550032	7.61975	1.9549	0.104861	-5.0482
STM14_2975	-	hypothetical protein	0.54975	5.16861	1.21536	0.275691	-5.32836
STM14_1760	ydgT	oriC-binding nucleoid-associated protein	0.54954	6.24733	2.47332	0.0536466	-4.05749
STM14_974	-	hypothetical protein	0.548469	5.74228	2.09762	0.086993	-4.42149
STM14_2206	pabB	para-aminobenzoate synthase component I	0.548218	7.73968	2.9007	0.0316131	-3.82442
STM14_4565	-	hypothetical protein	0.548029	4.8851	1.50375	0.189847	-4.93728
STM14_4580	-	hypothetical protein	0.547793	5.56548	1.31579	0.242403	-5.32733
STM14_1215	sulA	SOS cell division inhibitor	0.547319	7.09141	2.89136	0.0319715	-3.70722
STM14_0216	panB	3-methyl-2-oxobutanoate hydroxymethyltransferase	0.546024	7.54308	2.28168	0.0685253	-4.5993
STM14_1740	ydhJ	putative multidrug resistance efflux pump	0.545419	8.44231	3.55201	0.0148854	-3.10795
STM14_1052	hcp	hydroxylamine reductase	0.545138	7.6109	3.3192	0.0193362	-3.27554
STM14_0732	cspE	cold shock protein CspE	0.544931	6.27737	2.14399	0.0818948	-4.48948
STM14_1064	clpA	ATP-dependent Clp protease ATP-binding subunit	0.544451	7.50879	3.10788	0.0247001	-3.51861
STM14_2034	ycjF	hypothetical protein	0.544436	5.9939	1.57536	0.172826	-5.13824
STM14_2616	asmA	putative assembly protein	0.544007	8.67777	2.65572	0.0426748	-4.2682
STM14_1435	-	hypothetical protein	0.543766	-0.770618	0.238912	0.820159	-4.92716
STM14_1754	ydgP	electron transport complex protein RnfG	0.542837	5.31383	1.8283	0.123863	-4.65571
STM14_0903	-	hypothetical protein	0.541986	3.95211	1.05934	0.335419	-5.17603
STM14_0066	-	hypothetical protein	0.540808	4.9125	1.06283	0.333967	-5.41347
STM14_3392	proW	glycine betaine transporter membrane protein	0.540666	7.33214	2.65376	0.0427789	-4.06468
STM14_0828	phrB	deoxyribodipyrimidine photolyase	0.540458	7.738	2.77641	0.036771	-3.98501
STM14_1129	-	hypothetical protein	0.540032	4.3425	1.13443	0.30541	-5.19736
STM14_0609	glxR	tartronic semialdehyde reductase	0.539692	6.99877	2.30977	0.0660932	-4.44212
STM14_1847	-	hypothetical protein	0.539599	4.57777	1.03798	0.344394	-5.34812
STM14_0332	-	hypothetical protein	0.539153	4.43381	0.82667	0.444115	-5.49325
STM14_3945	yraL	putative methyltransferase	0.53915	9.00963	3.58267	0.0143904	-3.12499
STM14_2311	ntpA	dATP pyrophosphohydrolase	0.539007	5.3589	1.07959	0.327087	-5.51983
STM14_3268	pheA	bifunctional chorismate mutase/prephenate dehydratase	0.538721	8.32155	2.88517	0.0322116	-3.92927
STM14_2042	sapA	peptide transport protein	0.537859	6.13283	1.97799	0.101731	-4.66866
STM14_2087	trpD	bifunctional anthranilate synthase/anthranilate phosphoribosyltransferase	0.53756	7.43612	2.40331	0.058636	-4.41587
STM14_2217	rrmA	23S rRNA methyltransferase A	0.537029	6.91352	2.65224	0.0428601	-3.9759
STM14_1951	-	hypothetical protein	0.536626	6.65399	2.36384	0.061667	-4.29263
STM14_2030	tpx	thiol peroxidase	0.534997	6.99098	2.49924	0.0519166	-4.19187
STM14_3020	eutJ	ethanolamine utilization protein	0.534504	7.86983	3.08555	0.0253577	-3.61051
STM14_2080	yciK	short chain dehydrogenase	0.534067	6.44757	2.53188	0.0498234	-4.02784
STM14_4016	arcB	aerobic respiration control sensor protein ArcB	0.533989	6.56023	2.02426	0.095745	-4.71338
STM14_3706	yggA	arginine exporter protein	0.533559	5.39369	1.05123	0.338804	-5.55755
STM14_2070	acnA	aconitate hydratase	0.533042	8.62994	3.00911	0.0277607	-3.80281
STM14_1993	-	hypothetical protein	0.532721	5.22897	1.16558	0.293654	-5.39707
STM14_2162	-	hypothetical protein	0.532158	8.64995	3.88577	0.0103829	-2.73502
STM14_0567	ybaN	hypothetical protein	0.531792	7.04392	2.12504	0.0839391	-4.69598
STM14_5063	-	hypothetical protein	0.531345	3.34173	0.756074	0.481913	-5.27477
STM14_0250	cdaR	carbohydrate diacid transcriptional activator CdaR	0.530881	7.52724	3.12794	0.0241254	-3.49732
STM14_1600	katE	hydroperoxidase II	0.529966	8.63131	3.80017	0.0113691	-2.83258
STM14_1917	-	hypothetical protein	0.528396	6.24494	1.35003	0.231917	-5.47136
STM14_1327	-	hypothetical protein	0.528095	4.20272	0.928059	0.393769	-5.35147
STM14_2241	pphA	serine/threonine protein phosphatase 1	0.527354	7.52255	2.71995	0.0394134	-4.01794
STM14_1168	-	hypothetical protein	0.527254	2.83186	0.831028	0.441855	-5.1086
STM14_1490	envF	putative envelope lipoprotein	0.527124	4.09636	0.761152	0.479119	-5.45655
STM14_1103	ycaP	putative inner membrane protein	0.526955	7.14933	3.00383	0.027936	-3.57756
STM14_2170	-	hypothetical protein	0.526739	7.76963	2.86222	0.0331192	-3.87974
STM14_1770	fumA	fumarase A	0.526398	8.29381	3.50336	0.0157107	-3.15072
STM14_2917	usg	putative semialdehyde dehydrogenase	0.526295	6.81814	1.72413	0.142089	-5.16303
STM14_1806	ynfI	twin-argninine leader-binding protein DmsD	0.526214	7.4099	3.17008	0.0229659	-3.42219
STM14_4738	-	hypothetical protein	0.526117	2.31612	0.659676	0.53711	-5.11716
STM14_1643	ydiR	electron transfer flavoprotein subunit YdiR	0.525319	8.39482	2.79796	0.0358141	-4.05116
STM14_1044	ybjP	putative lipoprotein	0.524635	5.92098	1.80057	0.128472	-4.84147
STM14_1920	yncD	putative outer membrane receptor	0.524378	8.92555	3.29753	0.0198212	-3.46649
STM14_0626	ppiB	peptidyl-prolyl cis-trans isomerase B (rotamase B)	0.523986	6.91872	2.21179	0.0749973	-4.55301
STM14_3054	bcp	thioredoxin-dependent thiol peroxidase	0.523731	4.2616	1.08507	0.324865	-5.22528
STM14_2367	yecF	hypothetical protein	0.522482	1.70306	0.422418	0.68935	-5.13634
STM14_0077	carA	carbamoyl phosphate synthase small subunit	0.522128	6.97178	1.2866	0.251683	-5.73157
STM14_0478	queA	S-adenosylmethionine:tRNA ribosyltransferase-isomerase	0.521882	7.6662	2.5067	0.0514296	-4.32614
STM14_1128	aspC	aromatic amino acid aminotransferase	0.521527	6.53205	2.45718	0.054755	-4.14356
STM14_0513	apbA	2-dehydropantoate 2-reductase	0.52116	7.79619	2.65038	0.0429593	-4.1605
STM14_0573	-	hypothetical protein	0.520705	3.79279	0.946473	0.385123	-5.23775
STM14_2242	-	hypothetical protein	0.519044	5.68443	1.53051	0.183306	-5.11195
STM14_1773	tus	DNA replication terminus site-binding protein	0.518518	6.5414	1.48177	0.195387	-5.39414
STM14_1955	-	hypothetical protein	0.518344	7.36016	2.65006	0.042976	-4.07594
STM14_1378	fhuE	ferric-rhodotorulic acid outer membrane transporter	0.517908	9.48914	3.41506	0.0173437	-3.37264
STM14_2390	fliF	flagellar MS-ring protein	0.517021	8.50896	1.553	0.177976	-5.70497
STM14_1800	bioD_2	putative dithiobiotin synthetase	0.517006	7.18354	1.50466	0.189621	-5.52635
STM14_0198	speE	spermidine synthase	0.516784	7.77598	2.86256	0.0331056	-3.88065
STM14_3010	-	hypothetical protein	0.516006	7.9499	2.21348	0.0748329	-4.76601
STM14_3009	hemF	coproporphyrinogen III oxidase	0.515062	7.12214	2.0908	0.0877705	-4.75963
STM14_3362	-	hypothetical protein	0.515024	7.56395	3.05685	0.0262317	-3.59393
STM14_2105	-	hypothetical protein	0.515005	8.54633	3.477	0.0161792	-3.20938
STM14_2208	sdaA	L-serine deaminase I/L-threonine deaminase I	0.514566	7.82246	2.13564	0.0827892	-4.84833
STM14_931	moaB	molybdopterin biosynthetic protein B	0.512034	6.50213	2.07891	0.0891421	-4.62873
STM14_2188	-	hypothetical protein	0.51188	4.58816	1.19662	0.282335	-5.19655
STM14_1948	ydcK	putative nucleoside-diphosphate-sugar pyrophosphorylase	0.511869	8.0243	2.90069	0.0316132	-3.87063
STM14_5019	-	hypothetical protein	0.51117	5.10819	1.51371	0.187388	-4.98216
STM14_5096	-	hypothetical protein	0.510358	4.05295	1.10321	0.317596	-5.15937
STM14_1049	ltaA	L-threonine aldolase	0.509487	7.75424	2.51181	0.0510993	-4.33585
STM14_2909	purF	amidophosphoribosyltransferase	0.508365	8.86926	2.51467	0.0509151	-4.47484
STM14_3419	-	hypothetical protein	0.507788	7.33973	2.13969	0.0823542	-4.74499
STM14_2762	-	hypothetical protein	0.506725	4.89569	1.43798	0.206883	-5.01518
STM14_3014	eutL	putative carboxysome structural protein	0.506264	8.29902	3.06016	0.0261292	-3.70216
STM14_2191	ycgM	hypothetical protein	0.505654	6.78042	1.60208	0.166862	-5.30752
STM14_2639	-	hypothetical protein	0.505571	6.70607	2.18301	0.077847	-4.54166
STM14_1375	ycfH	putative metallodependent hydrolase	0.504945	7.14414	2.61254	0.0450323	-4.07853
STM14_956	-	hypothetical protein	0.504467	4.95679	0.941735	0.387333	-5.53882
STM14_4180	-	hypothetical protein	0.504325	6.7001	2.46545	0.0541839	-4.17139
STM14_2720	nfo	endonuclease IV	0.503816	5.4976	1.60626	0.165949	-4.97305
STM14_1785	ydgH	putative periplasmic protein	0.50307	8.44916	2.875	0.0326103	-3.95723
STM14_1544	yeaO	putative cytoplasmic protein	0.50263	5.82889	1.65342	0.155962	-5.00104
STM14_2869	nuoA	NADH dehydrogenase subunit A	0.498407	5.10803	1.57759	0.172323	-4.90791
STM14_2850	elaA	hypothetical protein	0.498222	6.7577	1.42972	0.209122	-5.51195
STM14_963	glnP	glutamine ABC transporter permease protein	0.497759	7.59018	3.04908	0.0264742	-3.60907
STM14_2110	oppA	oligopeptide transport protein	0.496447	9.12777	3.08567	0.0253541	-3.75321
STM14_1442	-	hypothetical protein	0.495063	5.44907	1.50815	0.188756	-5.07702
STM14_0776	ybeX	putative transport protein	0.494913	4.50178	1.14549	0.30119	-5.22636
STM14_4791	yigZ	hypothetical protein	0.494741	8.73153	3.09833	0.024979	-3.69883
STM14_0830	ybgI	putative hydrolase-oxidase	0.494518	6.07688	1.81259	0.126454	-4.86633
STM14_1923	-	hypothetical protein	0.493579	5.47236	1.76856	0.134008	-4.76935
STM14_1551	-	hypothetical protein	0.493367	4.40009	1.19624	0.282473	-5.15105
STM14_0172	ppdD	putative major pilin subunit	0.492862	7.10793	2.37658	0.0606703	-4.37984
STM14_1209	-	hypothetical protein	0.492708	5.51264	1.43269	0.208313	-5.18194
STM14_5385	-	hypothetical protein	0.492102	7.25731	2.03919	0.0938922	-4.85934
STM14_0391	-	hypothetical protein	0.490503	5.32343	0.790518	0.46319	-5.7705
STM14_1534	yeaR	putative cytoplasmic protein	0.489671	5.65512	1.52657	0.184256	-5.1096
STM14_2096	-	hypothetical protein	0.489513	6.3975	1.77933	0.132118	-4.98925
STM14_2041	pspF	phage shock protein operon transcriptional activator	0.489151	7.997	3.14704	0.023592	-3.55335
STM14_0162	secA	preprotein translocase subunit SecA	0.488682	5.12812	1.18659	0.285951	-5.34898
STM14_2003	-	hypothetical protein	0.488066	8.25295	3.5451	0.0149995	-3.09611
STM14_0794	nagC	N-acetylglucosamine operon transcriptional repressor	0.486916	6.49472	2.0328	0.0946807	-4.68741
STM14_0470	phoB	transcriptional regulator PhoB	0.486157	7.43697	2.28959	0.0678307	-4.56778
STM14_1588	spy	periplasmic protein	0.486032	5.70221	1.80026	0.128524	-4.78764
STM14_1436	-	hypothetical protein	0.485817	7.56256	2.61632	0.0448203	-4.1622
STM14_3113	fdx	electron carrer protein	0.485812	4.61066	0.980442	0.369571	-5.41045
STM14_1910	nhoA	putative arylamine N-acetyltransferase	0.485644	6.36361	2.02191	0.0960406	-4.66962
STM14_1753	ydgQ	SoxR-reducing system protein RsxE	0.4856	6.1798	1.88034	0.115659	-4.80618
STM14_942	ybhO	cardiolipin synthase 2	0.485589	8.0664	2.44352	0.0557123	-4.47763
STM14_2327	flhA	flagellar biosynthesis protein FlhA	0.48544	8.52569	2.48954	0.0525564	-4.47309
STM14_0101	-	hypothetical protein	0.48443	5.1012	1.24176	0.266565	-5.28386
STM14_1036	-	hypothetical protein	0.484222	3.80769	0.812287	0.451633	-5.34833
STM14_949	-	hypothetical protein	0.4838	6.09519	1.32965	0.238108	-5.45593
STM14_0049	nhaR	transcriptional activator NhaR	0.482642	8.36998	1.12512	0.308999	-6.18788
STM14_2319	cutC	copper homeostasis protein CutC	0.482519	6.85747	2.20716	0.0754479	-4.54565
STM14_2669	yehZ	putative transport protein	0.482149	6.82913	1.92122	0.109606	-4.91303
STM14_2137	narL	transcriptional regulator NarL	0.482063	6.70413	2.26396	0.0701079	-4.43566
STM14_1241	copS	copper resistance protein	0.480993	8.28452	3.22967	0.021431	-3.48684
STM14_1575	selD	selenophosphate synthetase	0.479547	6.72989	1.91306	0.110788	-4.9
STM14_4177	fic	cell filamentation protein Fic	0.479378	7.12416	1.6625	0.154109	-5.31627
STM14_0697	ybdB	hypothetical protein	0.478418	5.72884	1.55983	0.176388	-5.08916
STM14_5190	-	hypothetical protein	0.478414	6.23576	1.96069	0.104067	-4.71744
STM14_2287	yebG	DNA damage-inducible protein YebG	0.477876	5.75557	1.32047	0.240945	-5.37492
STM14_2721	fruA	fructose-specific PTS system IIBC component	0.477361	7.86407	2.81986	0.0348694	-3.95148
STM14_1677	ttrA	tetrathionate reductase complex subunit A	0.477255	8.68504	2.92872	0.0305635	-3.91192
STM14_2868	nuoB	NADH dehydrogenase subunit B	0.477106	6.5753	1.89845	0.112936	-4.88129
STM14_2700	galS	DNA-binding transcriptional regulator GalS	0.476795	6.72741	1.78617	0.130934	-5.06282
STM14_4029	nanT	putative sialic acid transporter	0.476361	8.10502	2.54615	0.0489371	-4.34717
STM14_0919	bioA	adenosylmethionine--8-amino-7-oxononanoate transaminase	0.476123	7.58654	2.60623	0.0453885	-4.1804
STM14_0909	modC	molybdate transporter ATP-binding protein	0.475202	6.91342	1.96258	0.10381	-4.87946
STM14_1846	-	hypothetical protein	0.47447	4.61578	1.2579	0.26112	-5.14108
STM14_2396	fliL	flagellar basal body-associated protein FliL	0.473255	8.13967	1.99441	0.0995638	-5.08736
STM14_0914	hutG	formimidoylglutamase	0.472921	7.48061	2.72276	0.0392775	-4.00703
STM14_2398	fliN	flagellar motor switch protein FliN	0.472447	7.66638	2.1002	0.0867007	-4.86748
STM14_2570	hisA	1-(5-phosphoribosyl)-5-[(5- phosphoribosylamino)methylideneamino] imidazole-4-carboxamide isomerase	0.471639	7.1057	2.39418	0.0593228	-4.35657
STM14_2134	narK	nitrite extrusion protein	0.469645	7.44752	2.75963	0.0375357	-3.95239
STM14_1511	-	hypothetical protein	0.469642	8.42179	2.39541	0.0592298	-4.58738
STM14_0195	pdxA_2	4-hydroxythreonine-4-phosphate dehydrogenase 2	0.469348	8.34209	2.72909	0.0389722	-4.13577
STM14_3012	eutR	transcriptional regulator EutR	0.468994	8.73198	2.60256	0.045597	-4.34423
STM14_2706	-	hypothetical protein	0.468878	6.5423	1.59786	0.167792	-5.25381
STM14_1354	flgK	flagellar hook-associated protein FlgK	0.468831	10.0079	3.87018	0.0105551	-2.87036
STM14_4221	feoA	ferrous iron transport protein A	0.46876	5.11211	0.844285	0.435034	-5.66686
STM14_2606	wcaE	glycosyl transferase	0.468156	7.15189	2.43966	0.0559857	-4.30729
STM14_4955	argE	acetylornithine deacetylase	0.468154	8.75804	3.53323	0.015198	-3.1615
STM14_1340	mviN	putative virulence protein	0.46786	3.15654	0.614871	0.564137	-5.31932
STM14_1757	ydgM	electron transport complex protein RnfB	0.467774	7.1701	2.45357	0.0550062	-4.29314
STM14_0846	-	hypothetical protein	0.466887	4.37979	0.868654	0.422704	-5.44665
STM14_2942	fadL	long-chain fatty acid outer membrane transporter	0.466282	8.02065	1.74903	0.137502	-5.39154
STM14_1384	ycfP	hypothetical protein	0.466228	6.09318	1.18995	0.284735	-5.6103
STM14_3728	-	hypothetical protein	0.465952	7.88101	2.36399	0.0616547	-4.55512
STM14_2163	-	hypothetical protein	0.463426	7.28622	2.1847	0.077676	-4.67421
STM14_1828	-	hypothetical protein	0.462831	2.18736	0.595328	0.576191	-5.12942
STM14_4885	pfkA	6-phosphofructokinase	0.462402	8.78873	2.25845	0.0706075	-4.80964
STM14_3041	aegA	putative oxidoreductase Fe-S binding subunit	0.462347	8.67815	3.34123	0.0188563	-3.38885
STM14_2902	-	hypothetical protein	0.462017	6.51541	1.53482	0.182273	-5.32444
STM14_3168	-	hypothetical protein	0.461716	3.92177	0.77721	0.470361	-5.40242
STM14_2955	-	hypothetical protein	0.461619	6.53286	1.3045	0.245955	-5.60069
STM14_0561	acrR	DNA-binding transcriptional repressor AcrR	0.461127	7.37945	2.81685	0.0349977	-3.86479
STM14_1869	-	hypothetical protein	0.460924	6.98556	2.16614	0.0795699	-4.62954
STM14_5246	yjeT	putative inner membrane protein	0.460645	4.55606	0.880593	0.41676	-5.48314
STM14_0905	modE	DNA-binding transcriptional regulator ModE	0.460576	7.25401	2.05878	0.091518	-4.83344
STM14_2230	-	hypothetical protein	0.460496	7.88273	2.97044	0.0290719	-3.76075
STM14_2027	mppA	periplasmic murein tripeptide transport protein	0.460246	8.9803	3.04003	0.0267596	-3.79767
STM14_951	rhlE	ATP-dependent RNA helicase RhlE	0.46007	6.85221	1.69625	0.147407	-5.20788
STM14_0578	gsk	inosine-guanosine kinase	0.459351	8.8515	2.31271	0.065844	-4.74339
STM14_1905	narZ	nitrate reductase 2 alpha subunit	0.459343	9.97554	3.07578	0.0256515	-3.84196
STM14_1170	-	hypothetical protein	0.459258	5.55752	1.13953	0.303457	-5.51642
STM14_1391	mfd	transcription-repair coupling factor	0.459151	8.57971	2.96763	0.0291698	-3.85133
STM14_1519	-	hypothetical protein	0.459049	5.81445	1.27981	0.253887	-5.4366
STM14_1962	mdoD	glucan biosynthesis protein D	0.458843	9.54417	2.21019	0.0751523	-4.94919
STM14_1165	-	hypothetical protein	0.457942	6.927	2.44932	0.0553033	-4.24414
STM14_2876	yfbS	putative response regulator	0.457097	9.1444	2.28995	0.0677993	-4.80359
STM14_1637	ydiA	hypothetical protein	0.456915	7.38273	2.77396	0.0368815	-3.9209
STM14_0807	-	hypothetical protein	0.456604	6.01442	1.80514	0.1277	-4.86062
STM14_2182	fadR	fatty acid metabolism regulator	0.456455	7.23715	2.04823	0.0927893	-4.84362
STM14_4547	-	hypothetical protein	0.456402	6.74009	2.06714	0.0905232	-4.70217
STM14_1091	dmsC	anaerobic dimethyl sulfoxide reductase subunit C	0.456287	7.17068	2.29708	0.0671802	-4.49976
STM14_2127	-	hypothetical protein	0.455478	9.51895	2.84938	0.0336396	-4.09516
STM14_1236	pipC	pathogenicity island-encoded protein C	0.454486	6.38382	1.44377	0.205326	-5.40022
STM14_2173	ymgE	putative transglycosylase-associated protein	0.453739	6.21608	1.18701	0.285797	-5.64673
STM14_1913	-	hypothetical protein	0.453367	6.28053	1.56682	0.174776	-5.22524
STM14_1715	ssaR	type III secretion system protein	0.453168	4.83051	1.03971	0.34366	-5.41499
STM14_3026	eutQ	putative ethanolamine utilization protein	0.453069	7.14906	2.14856	0.0814094	-4.69092
STM14_3421	-	hypothetical protein	0.452979	5.05445	1.00679	0.357862	-5.50743
STM14_0823	kdpC	potassium-transporting ATPase subunit C	0.452942	6.78504	1.83293	0.12311	-5.01707
STM14_1013	dacC	D-alanyl-D-alanine carboxypeptidase fraction C	0.452712	8.25921	2.06981	0.0902087	-5.00333
STM14_1683	orf319	putative inner membrane protein	0.45224	7.45213	2.60898	0.0452326	-4.15004
STM14_0691	ybdA	enterobactin exporter EntS	0.452219	9.50355	1.88438	0.115047	-5.38065
STM14_2553	phsC	thiosulfate reductase cytochrome B subunit	0.452182	8.20069	3.12068	0.0243315	-3.61416
STM14_1055	-	hypothetical protein	0.451776	6.41799	1.59418	0.168605	-5.2271
STM14_2765	-	hypothetical protein	0.450996	5.44281	1.12992	0.307142	-5.49464
STM14_1210	rmf	ribosome modulation factor	0.450837	3.28656	0.738366	0.491744	-5.27524
STM14_1420	-	hypothetical protein	0.45069	3.97547	0.894421	0.409958	-5.32517
STM14_2802	rcsC	hybrid sensory kinase in two-component regulatory system with RcsB and YojN	0.450671	9.6063	3.37044	0.0182408	-3.43818
STM14_1750	tppB	putative tripeptide transporter permease	0.45048	9.12263	3.06928	0.025849	-3.77389
STM14_1217	yccR	putative DNA transformation protein	0.449754	7.06479	2.1638	0.0798125	-4.65129
STM14_1695	sscA	secretion system chaparone	0.449698	6.56859	1.59883	0.167578	-5.2597
STM14_1257	hpaX	4-hydroxyphenylacetate catabolism	0.449525	8.29429	2.75329	0.0378291	-4.09878
STM14_2602	wcaH	GDP-mannose mannosyl hydrolase	0.44949	5.32543	1.34244	0.234205	-5.23512
STM14_1222	yccT	hypothetical protein	0.449487	7.57032	2.0595	0.0914312	-4.90205
STM14_1902	-	hypothetical protein	0.449371	4.29987	1.059	0.335557	-5.2601
STM14_1796	-	hypothetical protein	0.449321	5.31941	1.10237	0.317926	-5.4882
STM14_1668	ynhA	cysteine desufuration protein SufE	0.449158	7.13379	1.92306	0.10934	-4.98376
STM14_2742	yejE	putative ABC-type dipeptide/oligopeptide/nickel transport system permease component	0.447647	7.0101	2.28753	0.0680108	-4.4756
STM14_2740	yejA	putative ABC transporter periplasmic binding protein	0.447272	9.50597	3.70481	0.0125953	-3.02346
STM14_1409	phoP	DNA-binding transcriptional regulator PhoP	0.446972	6.12241	1.89131	0.114002	-4.77889
STM14_4633	-	hypothetical protein	0.446873	6.57353	2.21585	0.0746039	-4.46871
STM14_2610	wcaA	glycosyl transferase	0.446054	7.83751	1.95653	0.104637	-5.09032
STM14_2318	yecP	putative enzyme	0.445985	7.2288	1.91621	0.11033	-5.01526
STM14_2325	-	hypothetical protein	0.445916	8.20728	2.56732	0.0476537	-4.33312
STM14_4706	ilvC	ketol-acid reductoisomerase	0.444909	8.95938	3.44024	0.0168592	-3.29379
STM14_1320	msyB	hypothetical protein	0.444692	5.93286	1.61681	0.163662	-5.07395
STM14_4950	-	hypothetical protein	0.444295	5.15918	0.872335	0.420864	-5.6573
STM14_2745	-	hypothetical protein	0.444211	7.55685	2.54585	0.0489554	-4.2546
STM14_0402	-	hypothetical protein	0.444191	4.80069	1.12079	0.310682	-5.3286
STM14_1438	-	hypothetical protein	0.444117	7.36918	2.08089	0.0889126	-4.8306
STM14_3438	-	hypothetical protein	0.444065	7.60332	2.03809	0.094028	-4.9374
STM14_1954	-	hypothetical protein	0.443867	6.6572	1.49752	0.191401	-5.40605
STM14_3501	-	hypothetical protein	0.443728	3.28689	0.752227	0.484036	-5.26611
STM14_0377	-	hypothetical protein	0.44363	4.24146	0.780304	0.468687	-5.48058
STM14_2796	apbE	thiamine biosynthesis lipoprotein ApbE	0.443444	7.63529	1.90766	0.111577	-5.11611
STM14_1383	nagZ	beta-hexosaminidase	0.443154	7.59579	2.33354	0.0641067	-4.54348
STM14_1344	-	hypothetical protein	0.442951	5.80414	1.17439	0.290402	-5.54813
STM14_5026	-	hypothetical protein	0.442912	4.31285	1.03015	0.347733	-5.29001
STM14_2650	-	hypothetical protein	0.442758	7.03374	2.42239	0.0572286	-4.30374
STM14_2565	hisG	ATP phosphoribosyltransferase	0.442118	5.69436	1.6264	0.161608	-5.00055
STM14_0769	rihA	ribonucleoside hydrolase 1	0.441906	6.38338	1.71378	0.144041	-5.06951
STM14_5307	-	hypothetical protein	0.441687	7.99394	2.90588	0.031416	-3.86124
STM14_2518	cbiT	cobalt-precorrin-6Y C(15)-methyltransferase	0.441235	4.99665	0.943369	0.38657	-5.54949
STM14_4070	yhdA	regulatory protein CsrD	0.441165	9.72525	2.41516	0.0577579	-4.69046
STM14_1296	-	hypothetical protein	0.441106	7.63214	2.12437	0.0840127	-4.82907
STM14_2661	yehS	putative cytoplasmic protein	0.440236	6.19061	1.42979	0.209102	-5.36633
STM14_0508	phnR	2-aminoethylphosphonate transport protein	0.44023	7.37514	2.30637	0.0663826	-4.53328
STM14_1352	flgI	flagellar basal body P-ring protein	0.439867	7.30407	1.84124	0.12177	-5.13037
STM14_2179	dadA	D-amino acid dehydrogenase small subunit	0.439689	8.07246	2.97653	0.0288609	-3.78143
STM14_3745	yggT	putative integral membrane protein	0.439574	8.02412	2.55263	0.0485402	-4.32766
STM14_2980	yfeH	putative Na+-dependent transporter	0.439484	8.01258	2.62755	0.0441972	-4.22705
STM14_1716	ssaS	type III secretion system apparatus protein	0.43932	3.37599	0.797715	0.459346	-5.2561
STM14_1814	speG	spermidine N1-acetyltransferase	0.439296	7.88652	2.58161	0.0468079	-4.26797
STM14_2863	nuoH	NADH dehydrogenase subunit H	0.438461	5.65461	1.43193	0.20852	-5.2216
STM14_1160	-	hypothetical protein	0.438184	4.71381	0.905662	0.404491	-5.50475
STM14_2542	pduS	polyhedral body protein	0.438055	6.28248	1.84559	0.121074	-4.87726
STM14_2343	-	hypothetical protein	0.437797	4.22482	0.953855	0.381699	-5.33617
STM14_3128	asrC	anaerobic sulfide reductase	0.437041	7.8684	2.73067	0.0388965	-4.06926
STM14_2512	cbiL	cobalt-precorrin-2 C(20)-methyltransferase	0.435517	7.14306	2.34702	0.0630085	-4.42785
STM14_0116	hepA	ATP-dependent helicase HepA	0.434843	9.63814	2.70316	0.0402391	-4.29839
STM14_3037	ypfG	putative periplasmic protein	0.434696	7.33382	2.26598	0.0699253	-4.57787
STM14_3103	-	hypothetical protein	0.43409	8.55008	2.0286	0.0952033	-5.09211
STM14_3092	yfgM	putative inner membrane protein	0.433954	2.56872	0.566548	0.594226	-5.21099
STM14_2864	nuoG	NADH dehydrogenase subunit G	0.433846	7.24455	1.6711	0.152372	-5.33519
STM14_0565	ybaM	hypothetical protein	0.433768	6.79353	2.16545	0.0796415	-4.5862
STM14_2308	yebB	hypothetical protein	0.433768	6.82856	1.62006	0.162962	-5.2982
STM14_2014	-	hypothetical protein	0.433555	6.56901	1.42022	0.211724	-5.47645
STM14_2476	-	hypothetical protein	0.433525	5.88972	1.21854	0.274576	-5.52448
STM14_4374	-	hypothetical protein	0.432844	5.40753	1.28664	0.251668	-5.31924
STM14_0904	modF	putative molybdenum transport ATP-binding protein ModF	0.432459	8.64324	2.83194	0.0343604	-4.0336
STM14_2517	cbiF	vitamin B12 biosynthetic protein	0.432155	7.88244	2.47898	0.0532635	-4.40331
STM14_1959	-	hypothetical protein	0.431875	7.16896	1.57526	0.172849	-5.43747
STM14_961	-	hypothetical protein	0.431725	7.44932	1.72458	0.142005	-5.31399
STM14_3437	-	hypothetical protein	0.431381	5.87609	1.65712	0.155205	-5.00995
STM14_1775	-	hypothetical protein	0.430897	7.61632	2.00357	0.0983756	-4.98607
STM14_0215	-	hypothetical protein	0.430874	5.38155	1.03881	0.344043	-5.56862
STM14_0271	lpxB	lipid-A-disaccharide synthase	0.430333	4.07668	0.912331	0.401275	-5.3351
STM14_0334	-	hypothetical protein	0.429737	5.96618	1.51549	0.18695	-5.20559
STM14_2710	-	hypothetical protein	0.42971	3.88205	0.881047	0.416536	-5.31378
STM14_0817	potE	putrescine transporter	0.428793	9.32062	3.21497	0.0217988	-3.6073
STM14_4582	-	hypothetical protein	0.428491	4.83406	1.17286	0.290966	-5.2854
STM14_940	-	hypothetical protein	0.428246	7.3894	2.60284	0.0455808	-4.14554
STM14_1048	ybjT	putative nucleoside-diphosphate-sugar epimerase	0.427909	7.98312	2.62297	0.0444501	-4.22902
STM14_2229	-	hypothetical protein	0.42717	6.37018	1.82108	0.125046	-4.93062
STM14_2511	cbiM	cobalt transport protein CbiM	0.426598	6.57116	1.72077	0.14272	-5.10818
STM14_1614	-	hypothetical protein	0.426351	7.32035	1.12291	0.309856	-5.99923
STM14_0126	thiP	thiamine transporter membrane protein	0.426262	6.73463	1.95125	0.105365	-4.85233
STM14_2216	yebN	hypothetical protein	0.426179	7.18639	1.80213	0.128208	-5.15387
STM14_945	ybhR	putative transport protein	0.426063	7.1452	2.14054	0.0822629	-4.70109
STM14_2934	yfcB	N5-glutamine S-adenosyl-L-methionine-dependent methyltransferase	0.426036	7.41607	1.73628	0.139832	-5.29164
STM14_3015	eutC	ethanolamine ammonia-lyase small subunit	0.42598	6.03371	1.4642	0.199925	-5.28451
STM14_0230	fhuD	iron-hydroxamate transporter substrate-binding subunit	0.42483	7.13813	1.74097	0.13897	-5.22084
STM14_1558	yeaG	putative serine protein kinase	0.423972	8.71225	2.69673	0.0405601	-4.21782
STM14_1324	yceA	hypothetical protein	0.423665	7.67871	2.59187	0.0462102	-4.2184
STM14_5427	-	hypothetical protein	0.423171	6.11118	1.8181	0.125539	-4.86944
STM14_0510	phnW	2-aminoethylphosphonate--pyruvate transaminase	0.422999	8.4209	2.55953	0.0481215	-4.36901
STM14_1931	ydcX	putative inner membrane protein	0.42255	6.5733	1.11474	0.313046	-5.81912
STM14_0434	prpE	propionyl-CoA synthetase	0.42254	9.15331	2.95919	0.0294661	-3.91854
STM14_0579	ybaL	putative cation:proton antiport protein	0.422479	8.10825	1.61621	0.16379	-5.57576
STM14_1076	-	hypothetical protein	0.422474	7.82984	2.69776	0.0405085	-4.10635
STM14_0325	-	hypothetical protein	0.421945	6.32516	1.67139	0.152314	-5.10815
STM14_3238	yfiC	putative transferase	0.421507	7.98786	2.89687	0.0317596	-3.87237
STM14_947	ybhS	putative transport protein	0.420718	7.76916	2.58027	0.0468865	-4.25011
STM14_3127	asrB	anaerobic sulfite reductase subunit B	0.420106	7.8382	1.39811	0.217902	-5.80007
STM14_0601	sfbB	putative ABC-type transport system ATPase component	0.419912	6.22852	1.76805	0.134098	-4.96239
STM14_5475	holD	DNA polymerase III subunit psi	0.419681	4.92898	0.989645	0.365446	-5.48913
STM14_4195	rpe	ribulose-phosphate 3-epimerase	0.419182	6.33194	1.59112	0.169285	-5.20938
STM14_1983	cybB	cytochrome b561	0.419069	7.80935	2.77458	0.0368537	-4.0026
STM14_1220	helD	DNA helicase IV	0.418922	8.44382	2.329	0.064481	-4.67887
STM14_1946	tehB	tellurite resistance protein TehB	0.418692	6.44023	1.86612	0.117845	-4.89066
STM14_1807	-	hypothetical protein	0.418153	7.06385	1.9941	0.0996043	-4.87483
STM14_3930	garR	tartronate semialdehyde reductase	0.417714	7.32149	1.59133	0.169238	-5.45394
STM14_0352	safA	putative outer membrane protein	0.417513	5.01356	1.29454	0.249127	-5.20526
STM14_0793	nagD	UMP phosphatase	0.41733	7.88554	2.7619	0.0374312	-4.0317
STM14_0767	hscC	putative heatshock protein	0.416875	7.33567	1.95525	0.104813	-4.98917
STM14_0221	sfsA	sugar fermentation stimulation protein A	0.416046	7.90827	2.15836	0.0803784	-4.835
STM14_1629	btuD	vitamin B12-transporter ATPase	0.41522	7.22503	2.27392	0.0692132	-4.54348
STM14_4185	-	hypothetical protein	0.415122	3.40379	0.729963	0.496459	-5.30994
STM14_0913	hutI	imidazolonepropionase	0.415109	8.37786	2.73467	0.038705	-4.13299
STM14_2228	kdgR	putative transcriptional repressor	0.41474	7.68906	2.00239	0.0985272	-5.00264
STM14_1911	-	hypothetical protein	0.414526	4.92345	1.23436	0.269096	-5.24564
STM14_1761	-	hypothetical protein	0.414489	6.07017	1.36819	0.22653	-5.40659
STM14_2108	oppC	oligopeptide transport protein	0.41415	7.29183	1.56342	0.175558	-5.48178
STM14_2128	-	hypothetical protein	0.413982	4.86005	1.0124	0.355407	-5.4493
STM14_0220	dksA	DnaK transcriptional regulator DksA	0.413608	5.08108	1.09211	0.322027	-5.43332
STM14_4839	yihW	putative glycerol-3-phosphate regulon repressor	0.413338	8.11277	1.92814	0.108612	-5.17236
STM14_3443	hycE	hydrogenase 3 large subunit	0.413213	8.95411	2.69111	0.040843	-4.24973
STM14_0792	asnB	asparagine synthetase B	0.413188	9.41919	2.97405	0.0289467	-3.92398
STM14_1789	tqsA	putative transport protein	0.413107	7.95191	2.55123	0.0486258	-4.31929
STM14_2931	yfcA	hypothetical protein	0.41296	7.31912	2.10981	0.0856207	-4.78175
STM14_2056	rnb	exoribonuclease II	0.412838	8.50886	2.60219	0.0456182	-4.32187
STM14_1541	-	hypothetical protein	0.412796	4.55531	0.983999	0.367972	-5.39393
STM14_2328	flhB	flagellar biosynthesis protein FlhB	0.41278	8.3155	2.37001	0.0611825	-4.60934
STM14_2140	chaB	cation transport regulator	0.412702	5.64569	1.02543	0.349761	-5.65607
STM14_1543	-	hypothetical protein	0.412427	6.4974	1.85133	0.120163	-4.92381
STM14_4078	yhdT	hypothetical protein	0.411959	5.50769	0.882124	0.416003	-5.74901
STM14_0862	cydB	cytochrome d terminal oxidase polypeptide subunit II	0.41169	4.02661	0.6891	0.519829	-5.49083
STM14_0624	purE	phosphoribosylaminoimidazole carboxylase catalytic subunit	0.411656	6.76408	1.72823	0.141323	-5.14652
STM14_2440	-	hypothetical protein	0.411178	6.16245	1.74164	0.138848	-4.97905
STM14_981	ybiU	putative cytoplasmic protein	0.41087	8.3846	2.6181	0.0447209	-4.28738
STM14_1967	-	hypothetical protein	0.410311	4.75125	0.799457	0.458419	-5.60262
STM14_3267	-	hypothetical protein	0.409876	7.47864	2.18457	0.0776899	-4.71768
STM14_0728	dpiA	two-component response regulator DpiA	0.409597	7.20044	2.18335	0.0778127	-4.65765
STM14_3002	cysP	thiosulfate transporter subunit	0.409563	8.46929	2.08246	0.0887308	-5.01145
STM14_0778	ybeY	putative metalloprotease	0.409562	3.74933	0.558617	0.599255	-5.5005
STM14_0687	fepE	ferric enterobactin transport protein FepE	0.409244	8.65006	2.02353	0.0958369	-5.10957
STM14_3086	-	hypothetical protein	0.409003	4.1407	0.754042	0.483033	-5.4746
STM14_3688	gcvH	glycine cleavage system protein H	0.408302	7.31605	1.56826	0.174447	-5.48165
STM14_3218	-	hypothetical protein	0.407753	6.4467	1.76294	0.135004	-5.02402
STM14_3126	asrA	anaerobic sulfide reductase	0.407666	8.08174	1.85491	0.119597	-5.26433
STM14_2468	-	hypothetical protein	0.407601	7.06584	1.74666	0.137932	-5.19643
STM14_0902	-	hypothetical protein	0.40695	7.64568	2.30462	0.0665318	-4.59274
STM14_2847	menD	2-succinyl-6-hydroxy-2, 4-cyclohexadiene-1-carboxylic acid synthase/2-oxoglutarate decarboxylase	0.406577	7.72088	1.70053	0.146577	-5.4027
STM14_990	ybiK	L-asparaginase	0.406422	7.39353	2.32552	0.0647695	-4.51247
STM14_1906	narY	nitrate reductase 2 beta subunit	0.406012	8.5392	2.49234	0.0523707	-4.47109
STM14_0326	-	hypothetical protein	0.405514	6.39242	1.58131	0.171481	-5.23733
STM14_2718	-	hypothetical protein	0.405158	6.19275	1.53592	0.18201	-5.24094
STM14_0318	-	hypothetical protein	0.404869	8.62059	2.6613	0.0423803	-4.25539
STM14_1957	-	hypothetical protein	0.404808	7.12173	2.02151	0.096091	-4.85274
STM14_1280	-	hypothetical protein	0.404617	6.5663	1.47758	0.19646	-5.40782
STM14_2686	-	hypothetical protein	0.404615	8.32977	1.77483	0.132905	-5.40141
STM14_1121	smtA	putative metallothionein SmtA	0.404277	6.75547	1.67561	0.151471	-5.21102
STM14_5094	lexA	LexA repressor	0.403593	6.12951	1.45122	0.20334	-5.32574
STM14_2078	sohB	putative periplasmic protease	0.40349	6.90823	1.289	0.250907	-5.71505
STM14_0572	htpG	heat shock protein 90	0.403408	8.96534	2.98122	0.0286995	-3.87213
STM14_1547	yeaN	putative amino acid/amine transport protein	0.403179	6.85919	1.28409	0.252496	-5.70827
STM14_2058	yciR	RNase II stability modulator	0.403025	8.49905	2.60213	0.0456213	-4.32093
STM14_4220	-	hypothetical protein	0.40261	6.41917	1.81636	0.125827	-4.94935
STM14_3106	sseA	3-mercaptopyruvate sulfurtransferase	0.402298	7.79197	2.05354	0.0921465	-4.9545
STM14_1088	serS	seryl-tRNA synthetase	0.402247	4.8933	0.980979	0.369329	-5.48751
STM14_3081	-	hypothetical protein	0.40221	5.84352	1.43576	0.207483	-5.26774
STM14_1987	-	hypothetical protein	0.402146	6.98162	2.22601	0.0736299	-4.55075
STM14_2025	-	hypothetical protein	0.401785	6.57366	1.49021	0.193241	-5.3945
STM14_978	ybiT	putative ABC transporter ATPase component	0.401664	7.66111	2.34293	0.0633402	-4.54489
STM14_2113	adhE	bifunctional acetaldehyde-CoA/alcohol dehydrogenase	0.401165	8.40524	1.75064	0.137211	-5.44194
STM14_0219	yadB	glutamyl-Q tRNA(Asp) synthetase	0.401085	7.52418	1.99779	0.0991233	-4.97496
STM14_1660	-	hypothetical protein	0.400678	6.7006	1.70662	0.145406	-5.15847
STM14_0586	copA	copper exporting ATPase	0.400543	8.86015	2.16702	0.0794798	-4.93989
STM14_0427	yahN	putative transport protein	0.399875	7.37202	1.97233	0.102489	-4.97517
STM14_3629	ygdQ	putative transport protein	0.399629	7.74346	2.50215	0.0517262	-4.3491
STM14_2250	-	hypothetical protein	0.399228	3.72508	0.474903	0.653827	-5.53737
STM14_0647	-	hypothetical protein	0.399052	6.3587	1.23853	0.267665	-5.6302
STM14_3125	-	hypothetical protein	0.39862	8.1156	2.2385	0.0724498	-4.76
STM14_3143	yfhK	putative sensor kinase	0.397398	7.85281	1.88532	0.114904	-5.18781
STM14_1525	aadA	aminoglycoside resistance protein	0.397377	8.0981	2.13403	0.0829625	-4.89718
STM14_2060	yciT	putative regulatory protein	0.397334	6.25263	1.61793	0.163421	-5.15638
STM14_3383	ygaM	hypothetical protein	0.39708	6.74847	1.36299	0.228059	-5.58969
STM14_0504	phnV	2-aminoethylphosphonate transporter	0.396943	7.18445	2.18306	0.0778416	-4.65454
STM14_0858	sucD	succinyl-CoA synthetase subunit alpha	0.396931	5.41236	1.39005	0.220194	-5.20588
STM14_5500	radA	DNA repair protein RadA	0.39678	6.50816	1.53076	0.183247	-5.32882
STM14_2000	ydaO	C32 tRNA thiolase	0.395979	8.03308	2.62791	0.0441774	-4.23047
STM14_0910	ybhA	phosphotransferase	0.3959	7.89465	2.33827	0.0637194	-4.59333
STM14_1999	-	hypothetical protein	0.395866	4.89497	0.520873	0.623529	-5.83072
STM14_3114	hscA	chaperone protein HscA	0.395531	4.906	0.989414	0.365549	-5.48341
STM14_2666	yehW	putative ABC-type proline/glycine betaine transport system permease component	0.395307	6.72462	1.31127	0.24382	-5.64336
STM14_1839	marC	multiple drug resistance protein MarC	0.395266	6.31634	1.42774	0.209661	-5.40281
STM14_1333	yceB	hypothetical protein	0.395057	6.65329	0.809359	0.453176	-6.12881
STM14_2181	ycgB	hypothetical protein	0.394523	9.07466	2.91277	0.031156	-3.97131
STM14_2645	yegV	putative sugar kinase	0.394176	7.16832	1.65603	0.155427	-5.33674
STM14_2211	-	hypothetical protein	0.394051	6.40497	1.41971	0.211864	-5.43546
STM14_3825	exbB	biopolymer transport protein ExbB	0.393348	6.47279	1.47713	0.196573	-5.38461
STM14_2072	cysB	transcriptional regulator CysB	0.393166	7.82207	2.59789	0.045864	-4.23671
STM14_0816	-	hypothetical protein	0.392835	7.80235	2.12496	0.0839474	-4.86162
STM14_957	ybiI	hypothetical protein	0.391076	6.33065	1.49352	0.192405	-5.32832
STM14_1928	srfA	putative virulence protein	0.390836	7.42975	1.67321	0.15195	-5.37596
STM14_0545	mdlB	putative multidrug transporter membrane\ATP-binding component	0.390625	8.45342	1.83395	0.122945	-5.33882
STM14_2677	yohD	hypothetical protein	0.390324	7.27976	1.65703	0.155223	-5.36212
STM14_1069	-	hypothetical protein	0.389547	6.5325	1.58964	0.169613	-5.26298
STM14_0712	-	hypothetical protein	0.389524	7.35231	1.9838	0.100958	-4.95579
STM14_4771	-	hypothetical protein	0.38944	4.86884	1.01023	0.356354	-5.45402
STM14_2892	-	hypothetical protein	0.388905	5.60748	1.36076	0.22872	-5.2915
STM14_3747	yggV	putative deoxyribonucleotide triphosphate pyrophosphatase	0.388636	6.40831	0.92467	0.395377	-5.96266
STM14_1998	-	hypothetical protein	0.388352	7.49783	1.47876	0.196157	-5.63361
STM14_3301	-	hypothetical protein	0.388173	3.91545	0.551961	0.603495	-5.54657
STM14_4905	-	hypothetical protein	0.387828	8.17534	2.76569	0.0372573	-4.0689
STM14_2399	fliO	flagellar biosynthesis protein FliO	0.387717	6.34684	1.18529	0.286422	-5.68527
STM14_2214	manZ	mannose-specific PTS system protein IID	0.3876	7.4569	2.30774	0.0662654	-4.54995
STM14_0925	-	hypothetical protein	0.387441	7.49247	1.97075	0.102702	-5.00398
STM14_2904	-	hypothetical protein	0.386975	8.98837	2.58417	0.0466582	-4.39499
STM14_3623	-	hypothetical protein	0.386702	5.40339	1.08548	0.324699	-5.52994
STM14_0272	rnhB	ribonuclease HII	0.3864	5.17073	1.00906	0.356867	-5.53891
STM14_0512	thiJ	hypothetical protein	0.386359	7.31185	2.3324	0.0642004	-4.48592
STM14_0072	citF2	putative citrate lyase alpha chain/citrate-ACP transferase	0.386335	8.25503	2.47785	0.0533396	-4.45884
STM14_1598	celF	phospho-beta-glucosidase/cellobiose-6-phosphate hydrolase	0.385896	7.81142	2.56783	0.0476232	-4.27464
STM14_1708	ssaL	type III secretion system apparatus protein	0.385896	7.51726	1.86115	0.118618	-5.15309
STM14_1678	ttrC	tetrathionate reductase complex subunit C	0.385457	7.47528	2.10742	0.0858878	-4.81969
STM14_0804	citA	citrate-proton symporter	0.385092	8.65533	1.98175	0.10123	-5.16574
STM14_0372	pepD	aminoacyl-histidine dipeptidase	0.384865	8.99133	2.5459	0.0489523	-4.44621
STM14_1021	-	hypothetical protein	0.384847	8.37284	2.52444	0.0502922	-4.41041
STM14_2160	-	hypothetical protein	0.384773	5.77515	1.17348	0.290738	-5.54215
STM14_4957	argB	acetylglutamate kinase	0.384661	8.04549	1.80981	0.126917	-5.3183
STM14_1227	-	hypothetical protein	0.384446	6.99488	1.45456	0.202456	-5.54305
STM14_3247	yfiP	putative cytoplasmic protein	0.384219	6.92846	1.5453	0.179785	-5.41627
STM14_1080	trxB	thioredoxin reductase	0.384169	5.92204	0.897368	0.408519	-5.85293
STM14_1874	-	hypothetical protein	0.383908	7.48629	1.89473	0.113491	-5.10249
STM14_1944	-	hypothetical protein	0.383776	8.05819	1.9966	0.0992788	-5.07446
STM14_2670	bglX	periplasmic beta-D-glucoside glucohydrolase	0.383539	8.7676	2.20538	0.0756219	-4.87889
STM14_2852	-	hypothetical protein	0.383342	8.66418	2.08357	0.0886021	-5.03102
STM14_2154	ychM	putative sulfate transporter YchM	0.383058	7.61479	2.14585	0.0816961	-4.79815
STM14_2545	pduV	propanediol utilization protein	0.382883	5.57721	0.828327	0.443254	-5.81501
STM14_2731	-	hypothetical protein	0.382715	5.86181	0.722419	0.500718	-5.9797
STM14_3018	eutH	putative transport protein	0.38267	7.53047	1.6763	0.151332	-5.39459
STM14_2792	eco	ecotin precursor	0.382653	7.62995	2.05113	0.0924374	-4.92689
STM14_2789	napD	assembly protein for periplasmic nitrate reductase	0.382537	4.92582	0.905882	0.404385	-5.56376
STM14_0896	gpmA	phosphoglyceromutase	0.382026	5.8628	1.11765	0.311909	-5.6245
STM14_3827	metC	cystathionine beta-lyase	0.381792	8.9896	1.91077	0.111122	-5.29515
STM14_987	moeB	molybdopterin biosynthesis protein MoeB	0.380751	7.85725	1.89829	0.11296	-5.17189
STM14_0690	fepD	iron-enterobactin transporter membrane protein	0.380567	8.57224	2.12851	0.0835603	-4.96127
STM14_993	yliC	putative ABC transporter periplasmic binding protein	0.380285	7.77924	2.10101	0.0866091	-4.88954
STM14_1642	ydiS	hypothetical protein	0.380001	8.22668	1.53539	0.182136	-5.69407
STM14_0112	imp	organic solvent tolerance protein	0.379695	1.49336	0.347252	0.741799	-5.13544
STM14_948	ybhF	putative ABC-type multidrug transport system ATPase component	0.37944	7.76812	2.51785	0.0507119	-4.33322
STM14_3412	csrA	carbon storage regulator	0.379321	4.61209	0.983476	0.368207	-5.40981
STM14_2115	-	hypothetical protein	0.379309	6.13243	1.19783	0.281901	-5.61414
STM14_0424	-	hypothetical protein	0.378938	3.77368	0.672386	0.5296	-5.4392
STM14_1106	aroA	3-phosphoshikimate 1-carboxyvinyltransferase	0.378927	7.72825	2.2674	0.0697974	-4.65862
STM14_0076	-	hypothetical protein	0.378629	5.53861	1.31994	0.241111	-5.31899
STM14_5114	ssb	single-strand DNA-binding protein	0.37862	5.96653	1.35569	0.230227	-5.39363
STM14_1995	nifJ	putative pyruvate-flavodoxin oxidoreductase	0.378361	9.63845	2.44276	0.0557662	-4.64566
STM14_2674	-	hypothetical protein	0.377903	5.88909	1.24022	0.267089	-5.50174
STM14_3051	nlpB	lipoprotein	0.377681	7.28909	1.5968	0.168025	-5.44032
STM14_1673	orf48	putative amino acid permease	0.377641	8.72266	2.36933	0.0612351	-4.65447
STM14_0917	hutH	histidine ammonia-lyase	0.37682	8.22948	1.87168	0.116985	-5.26307
STM14_2891	-	hypothetical protein	0.376394	8.42161	2.42609	0.0569597	-4.54686
STM14_5508	creA	hypothetical protein	0.375761	7.74621	2.18751	0.0773938	-4.7684
STM14_2558	-	hypothetical protein	0.375565	7.01477	1.91986	0.109801	-4.96077
STM14_5373	pepA	leucyl aminopeptidase	0.37516	7.99713	2.45804	0.0546948	-4.45047
STM14_3849	ygiX	DNA-binding transcriptional regulator QseB	0.374748	7.72903	2.27005	0.0695597	-4.65534
STM14_5292	ytfK	putative cytoplasmic protein	0.374583	7.31118	1.87133	0.117039	-5.0941
STM14_2089	trpB	tryptophan synthase subunit beta	0.374473	8.44334	2.6422	0.0433982	-4.26208
STM14_0908	modB	molybdate ABC transporter permease protein	0.374079	7.65132	1.50217	0.19024	-5.63841
STM14_1184	sodC_1	superoxide dismutase precursor	0.373864	4.69092	0.859243	0.427433	-5.53848
STM14_2035	ycjX	putative ATPase	0.373655	8.20962	2.30792	0.0662505	-4.68012
STM14_2819	glpA	sn-glycerol-3-phosphate dehydrogenase subunit A	0.373645	7.20592	1.60597	0.166012	-5.40903
STM14_5273	-	hypothetical protein	0.373107	3.97234	0.759713	0.479909	-5.42872
STM14_2683	-	hypothetical protein	0.372882	7.34739	1.59993	0.167336	-5.44996
STM14_0584	ybaP	putative cytoplasmic protein	0.372827	8.55666	2.33435	0.0640399	-4.68407
STM14_2107	oppD	oligopeptide transporter ATP-binding component	0.372303	7.97549	2.37644	0.0606817	-4.55581
STM14_3441	hycG	hydrogenase	0.3722	7.91808	1.77055	0.133657	-5.34933
STM14_1095	ycaM	putative amino-acid transporter	0.372133	8.63016	2.41704	0.0576195	-4.58114
STM14_1561	-	hypothetical protein	0.371446	8.16359	2.28704	0.0680534	-4.70201
STM14_1739	-	hypothetical protein	0.371266	8.64183	2.16142	0.08006	-4.92461
STM14_1250	hpaG	4-hydroxyphenylacetate catabolism	0.370562	8.23232	2.24029	0.0722833	-4.77348
STM14_2885	-	hypothetical protein	0.370553	7.67319	2.05382	0.0921127	-4.93209
STM14_0762	ybeQ	TPR repeat-containing protein	0.370533	9.12752	2.7367	0.0386086	-4.20681
STM14_1583	astA	arginine succinyltransferase	0.370435	7.81852	2.1029	0.0863959	-4.89426
STM14_2712	-	hypothetical protein	0.370291	8.70278	2.45093	0.0551905	-4.54332
STM14_2957	-	hypothetical protein	0.37025	6.66526	1.84122	0.121773	-4.9785
STM14_1680	ttrS	sensory histidine kinase	0.370195	7.90229	2.04116	0.0936512	-4.99106
STM14_1956	-	hypothetical protein	0.369877	6.83058	1.20376	0.279788	-5.79093
STM14_3289	recN	recombination and repair protein	0.369762	8.29754	1.6088	0.165396	-5.61082
STM14_3736	sprT	hypothetical protein	0.369629	6.98343	1.45755	0.201666	-5.53685
STM14_2919	flk	flagella biosynthesis regulator	0.369528	7.91677	2.13518	0.0828386	-4.86844
STM14_4920	hslV	ATP-dependent protease peptidase subunit	0.369161	8.01141	2.03489	0.0944222	-5.01684
STM14_2874	yfbQ	aminotransferase AlaT	0.368808	8.69864	2.10065	0.08665	-5.01183
STM14_1562	-	hypothetical protein	0.368718	7.59417	1.87379	0.116661	-5.15345
STM14_2974	xapR	DNA-binding transcriptional activator XapR	0.368674	7.78461	1.6905	0.148528	-5.42847
STM14_2613	wza	putative outer membrane polysaccharide export protein	0.368606	7.8888	1.93707	0.107346	-5.12658
STM14_2310	yebC	hypothetical protein	0.368395	5.30408	0.978646	0.37038	-5.60533
STM14_1798	ynfL	putative transcriptional regulator	0.368145	6.30076	1.35496	0.230443	-5.48407
STM14_1338	mviM	putative virulence protein	0.366972	7.10938	1.7834	0.131412	-5.1605
STM14_1101	ycaO	putative cytoplasmic protein	0.366927	7.89749	1.96597	0.103348	-5.08995
STM14_3149	yfhB	hypothetical protein	0.366692	7.12666	2.04049	0.0937326	-4.82958
STM14_3440	hycH	hydrogenase 3 large subunit processing protein	0.366609	7.05974	1.62566	0.161766	-5.34891
STM14_3275	yfiN	hypothetical protein	0.366304	8.69358	1.58684	0.17024	-5.68317
STM14_3521	ygbI	putative regulatory protein	0.366171	7.72559	1.74521	0.138197	-5.34712
STM14_0194	-	hypothetical protein	0.36606	7.76481	2.26999	0.0695649	-4.66219
STM14_4269	-	hypothetical protein	0.366046	3.86781	0.729521	0.496707	-5.42439
STM14_1094	ycaD	MFS family transporter	0.365984	8.4102	1.51319	0.187514	-5.74383
STM14_1613	-	hypothetical protein	0.365695	4.30288	0.902243	0.406148	-5.4006
STM14_1930	srfC	putative virulence protein	0.365135	9.01062	2.29105	0.0677036	-4.78925
STM14_0467	sbcC	exonuclease subunit SbcC	0.365031	8.69398	1.81454	0.126128	-5.39043
STM14_2155	ychH	hypothetical protein	0.364814	5.85322	1.0542	0.33756	-5.68617
STM14_2358	-	hypothetical protein	0.364752	9.21444	2.83811	0.0341032	-4.08196
STM14_2172	treA	trehalase	0.364726	7.88596	1.99923	0.0989363	-5.04401
STM14_3499	invH	needle complex outer membrane lipoprotein precursor	0.36443	5.47844	1.21133	0.277108	-5.42131
STM14_2978	yfeN	hypothetical protein	0.363909	8.32299	1.71401	0.143996	-5.47965
STM14_1025	mdaA	nitroreductase A	0.363632	7.15625	1.86134	0.118588	-5.07098
STM14_1020	-	hypothetical protein	0.363384	6.7365	1.66736	0.153126	-5.2172
STM14_0193	kdgT	2-keto-3-deoxygluconate permease	0.3632	7.30468	2.0247	0.0956897	-4.89174
STM14_2795	ada	O6-methylguanine-DNA methyltransferase/transcription activator/repressor	0.363102	7.44947	1.71035	0.144694	-5.33359
STM14_1147	-	hypothetical protein	0.362686	2.67769	0.470718	0.656624	-5.27878
STM14_1681	ttrR	response regulator	0.362516	7.27105	1.88786	0.114521	-5.06359
STM14_2238	-	hypothetical protein	0.362268	5.71669	1.34326	0.233958	-5.34083
STM14_2680	-	hypothetical protein	0.361916	6.00573	1.35883	0.229292	-5.40094
STM14_0176	ampE	regulatory protein AmpE	0.361783	8.03636	1.97463	0.10218	-5.10079
STM14_2002	zntB	zinc transporter	0.361524	8.2379	2.58998	0.0463198	-4.30829
STM14_1141	-	hypothetical protein	0.361367	5.77221	1.19598	0.282565	-5.51778
STM14_1819	rspB	putative dehydrogenase	0.361364	6.82297	1.79494	0.129429	-5.07637
STM14_1752	nth	endonuclease III	0.361188	6.93734	1.95823	0.104403	-4.89253
STM14_1809	-	hypothetical protein	0.361152	9.5881	2.48579	0.0528067	-4.58341
STM14_3270	tyrA	bifunctional chorismate mutase/prephenate dehydrogenase	0.361129	7.01739	1.25604	0.261742	-5.78026
STM14_4288	livM	leucine/isoleucine/valine transporter permease subunit	0.360757	8.44854	2.4488	0.0553397	-4.5195
STM14_1486	-	hypothetical protein	0.360726	6.10815	1.4277	0.209672	-5.34843
STM14_984	pflF	putative pyruvate formate lyase	0.360508	9.18707	2.29099	0.0677085	-4.80681
STM14_2711	-	hypothetical protein	0.360354	5.43966	0.981994	0.368873	-5.64074
STM14_4114	-	hypothetical protein	0.360314	6.25441	1.57793	0.172245	-5.20668
STM14_2797	ompC	outer membrane porin protein C	0.359833	7.52602	1.82164	0.124954	-5.20692
STM14_0692	fepB	iron-enterobactin transporter periplasmic binding protein	0.359195	8.59501	1.81725	0.125678	-5.37633
STM14_3968	rbfA	ribosome-binding factor A	0.359166	7.65267	1.53638	0.1819	-5.59672
STM14_2546	pduW	propionate kinase	0.358725	8.23582	2.16599	0.0795854	-4.87337
STM14_0371	prfH	peptide chain release factor-like protein	0.358632	7.08044	1.99202	0.0998763	-4.88238
STM14_2910	cvpA	colicin V production protein	0.35844	7.24569	1.73764	0.139581	-5.25205
STM14_3271	aroF	phospho-2-dehydro-3-deoxyheptonate aldolase	0.358269	7.9615	2.31421	0.0657168	-4.63685
STM14_2040	pspA	phage shock protein PspA	0.35824	6.02511	1.02674	0.349197	-5.76129
STM14_2112	ychE	hypothetical protein	0.358105	6.45506	1.46764	0.199027	-5.39204
STM14_1026	rimK	ribosomal protein S6 modification protein	0.357727	6.54404	1.52675	0.184211	-5.34343
STM14_2227	-	hypothetical protein	0.357619	5.18408	0.96089	0.378459	-5.58787
STM14_3053	gcvR	glycine cleavage system transcriptional repressor	0.357619	8.53719	1.84642	0.120941	-5.3319
STM14_3600	-	hypothetical protein	0.35737	3.81187	0.69317	0.517469	-5.43536
STM14_0605	allA	ureidoglycolate hydrolase	0.357059	7.69999	1.43815	0.206837	-5.7266
STM14_2612	wzb	tyrosine phosphatase	0.356615	4.01385	0.579647	0.585975	-5.55652
STM14_1658	-	hypothetical protein	0.35572	4.78119	0.633227	0.552962	-5.73118
STM14_5353	pyrB	aspartate carbamoyltransferase catalytic subunit	0.355647	7.05704	1.33376	0.236846	-5.70162
STM14_1686	ssrB	transcriptional activator	0.355365	8.19441	1.27183	0.256501	-6.00515
STM14_3997	yrbB	hypothetical protein	0.355345	7.21271	1.83829	0.122244	-5.1144
STM14_4164	yheS	putative ABC transporter ATP-binding protein	0.355227	8.03764	2.5058	0.051488	-4.39356
STM14_4433	sgbU	putative L-xylulose 5-phosphate 3-epimerase	0.354869	5.97839	1.05714	0.336333	-5.71822
STM14_1897	-	hypothetical protein	0.354416	5.77707	1.3424	0.234217	-5.35806
STM14_4021	gltD	glutamate synthase subunit beta	0.353859	8.22416	2.41161	0.0580192	-4.54382
STM14_0686	entF	enterobactin synthase subunit F	0.353651	9.86837	2.03059	0.0949548	-5.22056
STM14_2849	elaB	hypothetical protein	0.353582	6.27053	0.919849	0.397673	-5.93028
STM14_2061	-	hypothetical protein	0.353425	6.25532	1.07437	0.329219	-5.77718
STM14_5285	ytfG	putative reductase	0.352672	7.89217	1.78998	0.130278	-5.32017
STM14_1582	argD_1	bifunctional succinylornithine transaminase/acetylornithine transaminase	0.352487	8.73132	2.63733	0.0436623	-4.29843
STM14_1010	-	hypothetical protein	0.352465	5.47017	1.16323	0.294528	-5.4699
STM14_0741	lipB	lipoyltransferase	0.352166	5.47003	1.15987	0.295779	-5.47336
STM14_3057	perM	putative permease	0.351934	7.96471	2.29062	0.0677404	-4.66894
STM14_4174	yhfK	putative inner membrane protein	0.351851	9.28574	1.99846	0.0990361	-5.20842
STM14_1152	-	hypothetical protein	0.351017	6.69719	1.64583	0.157529	-5.23468
STM14_2356	yecA	hypothetical protein	0.350789	4.96402	0.868631	0.422715	-5.60674
STM14_2698	mglB	galactose transport protein	0.350677	7.4769	2.19186	0.0769582	-4.70859
STM14_3523	-	hypothetical protein	0.350633	6.3182	1.44952	0.203792	-5.37842
STM14_0204	yadG	putative ABC-type multidrug transport system ATPase component	0.350361	7.82585	1.33326	0.237002	-5.87551
STM14_3459	sitB	putative ATP-binding protein	0.349981	6.90651	1.37139	0.225591	-5.62023
STM14_0234	stfA	putative fimbrial subunit	0.349784	6.1562	1.52928	0.183602	-5.24043
STM14_2215	-	hypothetical protein	0.348681	6.58357	1.65151	0.156355	-5.19941
STM14_0095	-	hypothetical protein	0.348663	6.85689	1.61832	0.163337	-5.30851
STM14_1428	-	hypothetical protein	0.348357	8.52159	1.65393	0.155858	-5.57955
STM14_1895	-	hypothetical protein	0.347731	4.71253	0.715969	0.50438	-5.65543
STM14_3007	-	hypothetical protein	0.347615	6.90023	1.46708	0.199173	-5.50496
STM14_4079	panF	sodium/panthothenate symporter	0.347345	9.49601	2.00277	0.0984786	-5.22285
STM14_0228	fhuA	ferrichrome outer membrane transporter	0.347192	9.60319	2.33443	0.0640337	-4.78792
STM14_2039	pspB	phage shock protein B	0.347031	5.04236	0.900248	0.407117	-5.60189
STM14_1665	sufC	cysteine desulfurase ATPase component	0.346845	5.46901	0.961869	0.37801	-5.66784
STM14_3432	ygbD	nitric oxide reductase	0.346694	7.70857	1.77382	0.133082	-5.30711
STM14_4259	-	hypothetical protein	0.34614	6.13361	1.46993	0.198434	-5.30558
STM14_3516	-	hypothetical protein	0.345802	5.74118	1.24305	0.266126	-5.4589
STM14_1748	pdxY	pyridoxamine kinase	0.345632	6.94151	1.11392	0.31337	-5.91575
STM14_2687	-	hypothetical protein	0.345603	7.55787	1.66505	0.153592	-5.4156
STM14_2672	dld	D-lactate dehydrogenase	0.345438	8.65677	1.67597	0.151399	-5.56604
STM14_4800	-	hypothetical protein	0.344638	2.64082	0.425969	0.686917	-5.28866
STM14_5238	yjeE	putative ATPase	0.34463	5.58014	0.938291	0.388946	-5.72082
STM14_1597	celD	DNA-binding transcriptional regulator ChbR	0.344345	7.52399	1.59013	0.169505	-5.50258
STM14_0316	-	hypothetical protein	0.343383	7.20957	1.56463	0.175279	-5.46187
STM14_0560	acrA	acridine efflux pump	0.343266	6.56121	1.33696	0.235871	-5.57293
STM14_1985	hrpA	ATP-dependent RNA helicase HrpA	0.343199	9.33961	2.3866	0.0598996	-4.69314
STM14_5280	ytfB	putative cell envelope opacity-associated protein A	0.343095	5.78086	0.780115	0.468789	-5.9126
STM14_4166	-	hypothetical protein	0.342288	7.17525	1.5666	0.174828	-5.45112
STM14_1267	scsB	suppression of copper sensitivity protein	0.341973	8.56385	2.19192	0.0769528	-4.87557
STM14_1774	rstB	sensor protein RstB	0.341025	7.26385	1.3132	0.243215	-5.77681
STM14_1779	rstA	DNA-binding transcriptional regulator RstA	0.33993	7.92462	1.75838	0.135818	-5.3668
STM14_1676	orf408	putative regulatory protein	0.33932	7.16806	1.85195	0.120064	-5.08629
STM14_3213	-	hypothetical protein	0.33916	6.34971	1.18968	0.284831	-5.68231
STM14_3237	nadB	L-aspartate oxidase	0.338828	8.88589	2.16633	0.0795508	-4.94377
STM14_1797	ynfM	putative transport protein	0.33855	7.89012	1.96059	0.104081	-5.09649
STM14_0921	bioF	8-amino-7-oxononanoate synthase	0.338518	7.08331	1.62823	0.161221	-5.35189
STM14_4836	yihU	putative oxidoreductase	0.338109	6.89367	1.33817	0.235503	-5.65582
STM14_1599	celG	hypothetical protein	0.337571	7.20687	1.81094	0.126727	-5.14865
STM14_2410	yedI	hypothetical protein	0.337459	7.08639	1.74131	0.138908	-5.20934
STM14_1666	sufD	cysteine desulfurase activator complex subunit SufD	0.337409	8.55852	1.71919	0.143018	-5.49985
STM14_4181	yhfC	hypothetical protein	0.336967	8.68186	2.21934	0.0742672	-4.85125
STM14_2195	minE	cell division topological specificity factor MinE	0.336786	5.68688	0.821082	0.447025	-5.85283
STM14_4090	acrE	acriflavine resistance protein E precursor	0.336707	8.06075	1.6713	0.152332	-5.50048
STM14_0806	-	hypothetical protein	0.336461	8.37761	1.86221	0.118453	-5.29351
STM14_0699	cstA	carbon starvation protein	0.336248	9.88742	2.09573	0.0872075	-5.13509
STM14_1891	adhP	alcohol dehydrogenase	0.335573	7.84714	1.96628	0.103307	-5.08123
STM14_0410	-	hypothetical protein	0.335534	7.43053	1.8559	0.119441	-5.14186
STM14_2330	cheZ	chemotaxis regulator CheZ	0.335274	6.16543	1.19311	0.283597	-5.62901
STM14_0167	yacF	hypothetical protein	0.33516	6.95363	1.59954	0.167422	-5.35602
STM14_3494	invB	secretion chaperone	0.3347	7.58608	1.52686	0.184184	-5.59521
STM14_0760	-	hypothetical protein	0.334377	9.00847	1.71876	0.143099	-5.54864
STM14_0727	dpiB	sensory histidine kinase	0.334257	8.74166	1.89183	0.113924	-5.29409
STM14_1230	yccA	hypothetical protein	0.334006	7.7053	1.77593	0.132712	-5.3039
STM14_0698	-	hypothetical protein	0.333713	6.01091	0.983023	0.36841	-5.79985
STM14_2682	-	hypothetical protein	0.333698	8.08446	2.16443	0.0797476	-4.85573
STM14_4198	aroB	3-dehydroquinate synthase	0.333388	6.57971	1.32278	0.240229	-5.59406
STM14_0526	-	hypothetical protein	0.333383	5.34533	1.08621	0.324403	-5.51397
STM14_1536	-	hypothetical protein	0.333265	6.67755	0.885252	0.414459	-6.07045
STM14_1253	hpaF	4-hydroxyphenylacetate catabolism	0.333203	4.98533	0.587591	0.581006	-5.81905
STM14_1664	sufB	cysteine desulfurase activator complex subunit SufB	0.333152	8.36346	1.79849	0.128824	-5.37528
STM14_1584	astD	succinylglutamic semialdehyde dehydrogenase	0.333067	7.74242	1.26627	0.258334	-5.93722
STM14_3615	ppdA	hypothetical protein	0.332233	4.50501	0.716106	0.504302	-5.59859
STM14_928	slrP	leucine-rich repeat-containing protein	0.332209	9.56463	2.36993	0.0611885	-4.73667
STM14_0811	ybfE	LexA regulated protein	0.332102	5.38556	0.736726	0.492662	-5.83369
STM14_2300	znuA	high-affinity zinc transporter periplasmic component	0.33205	8.15879	1.41612	0.212857	-5.83134
STM14_1303	csgG	putative curli operon transcriptional regulator	0.331739	7.37774	1.75352	0.136691	-5.26247
STM14_1981	-	hypothetical protein	0.331483	8.62251	1.9079	0.111542	-5.26014
STM14_1343	flgA	flagellar basal body P-ring biosynthesis protein FlgA	0.331307	7.54093	1.79336	0.129698	-5.24733
STM14_3602	ygdL	putative enzyme	0.331135	7.62882	2.12742	0.0836788	-4.82624
STM14_2049	-	hypothetical protein	0.330885	5.97329	0.743723	0.488755	-5.99603
STM14_4821	-	hypothetical protein	0.33082	6.64646	1.31223	0.243517	-5.62324
STM14_1718	ssaU	secretion system apparatus protein SsaU	0.330785	7.04538	1.81507	0.12604	-5.10466
STM14_0683	-	hypothetical protein	0.330772	6.97248	1.51882	0.186136	-5.46035
STM14_3142	yfhG	hypothetical protein	0.330644	6.99708	1.63642	0.159493	-5.32058
STM14_2516	cbiG	cobalamin biosynthesis protein CbiG	0.329866	6.8359	1.62125	0.162709	-5.29993
STM14_2431	-	hypothetical protein	0.32983	8.07941	1.8556	0.119488	-5.26449
STM14_2729	-	hypothetical protein	0.329824	4.93407	0.91716	0.398958	-5.55693
STM14_1316	-	hypothetical protein	0.32979	6.41115	1.35673	0.229916	-5.51165
STM14_2543	pduT	polyhedral body protein	0.329766	5.03678	0.935238	0.39038	-5.5698
STM14_1408	phoQ	sensor protein PhoQ	0.329723	7.91018	1.23548	0.268711	-6.00331
STM14_1564	-	hypothetical protein	0.329607	5.60388	0.738954	0.491415	-5.89471
STM14_946	-	hypothetical protein	0.329566	6.72891	1.65158	0.156341	-5.2355
STM14_0011	yaaI	hypothetical protein	0.329381	6.75234	1.37878	0.223441	-5.57303
STM14_5137	-	hypothetical protein	0.329301	7.12348	1.86893	0.117409	-5.05385
STM14_1363	yceD	hypothetical protein	0.329127	4.85505	0.785136	0.466081	-5.64389
STM14_2449	-	hypothetical protein	0.32909	6.76814	1.67984	0.150628	-5.20968
STM14_3148	yfhC	tRNA-specific adenosine deaminase	0.328067	3.28002	0.565897	0.594638	-5.37926
STM14_4946	pflD	putative formate acetyltransferase 2	0.327975	8.90314	2.11679	0.0848458	-5.01197
STM14_3346	iroD	enterochelin esterase=-like protein	0.327746	7.05802	1.0915	0.32227	-5.96881
STM14_1984	ydcF	putative inner membrane protein	0.32726	5.13929	0.710597	0.507443	-5.78154
STM14_2939	yfcZ	putative cytoplasmic protein	0.327185	5.71292	1.12351	0.309625	-5.57799
STM14_4880	-	hypothetical protein	0.326658	7.91171	2.07858	0.0891808	-4.94383
STM14_1918	-	hypothetical protein	0.326582	8.04578	1.73696	0.139706	-5.41416
STM14_2291	-	hypothetical protein	0.326442	4.30579	0.783101	0.467177	-5.49658
STM14_2203	yoaA	putative DNA helicase	0.326262	7.55782	2.02364	0.0958225	-4.94932
STM14_2668	yehY	putative ABC-type proline/glycine betaine transport system permease component	0.326021	7.44323	1.65011	0.156643	-5.4095
STM14_0226	mrcB	penicillin-binding protein 1b	0.326018	9.41633	2.08061	0.0889456	-5.11124
STM14_1098	-	hypothetical protein	0.325743	6.29744	0.73969	0.491004	-6.09037
STM14_1963	-	hypothetical protein	0.325714	8.49491	2.18216	0.0779325	-4.88127
STM14_0489	tsx	nucleoside channel	0.325613	9.19594	1.53627	0.181926	-5.79963
STM14_2378	fliC	flagellin	0.324537	8.73282	1.49401	0.192282	-5.8032
STM14_4050	-	hypothetical protein	0.323775	8.40608	1.78241	0.131583	-5.40105
STM14_4031	yhcK	transcriptional regulator NanR	0.323761	2.56299	0.370178	0.725617	-5.29149
STM14_3108	-	hypothetical protein	0.323647	7.38486	1.87114	0.117069	-5.1118
STM14_2174	ycgR	putative inner membrane protein	0.323186	8.0226	1.4736	0.197483	-5.74211
STM14_3100	-	hypothetical protein	0.322309	7.30625	1.63371	0.160062	-5.39885
STM14_2763	-	hypothetical protein	0.32211	6.47074	1.16974	0.292114	-5.73587
STM14_2981	-	hypothetical protein	0.321699	4.47241	0.732574	0.49499	-5.57804
STM14_3973	argG	argininosuccinate synthase	0.321579	9.34021	1.85917	0.118927	-5.39843
STM14_0886	-	hypothetical protein	0.321299	6.33344	1.34119	0.234586	-5.50952
STM14_2713	cirA	colicin I receptor	0.321128	8.37429	2.33083	0.0643298	-4.66922
STM14_4380	-	hypothetical protein	0.320811	7.3084	1.58042	0.171683	-5.46615
STM14_0169	guaC	guanosine 5'-monophosphate oxidoreductase	0.320447	8.16665	1.48148	0.19546	-5.7533
STM14_0735	-	hypothetical protein	0.320431	4.5299	0.694779	0.516538	-5.62039
STM14_2212	manX	mannose-specific enzyme IIAB	0.320374	8.18846	1.7603	0.135474	-5.40391
STM14_3298	-	hypothetical protein	0.320306	7.89483	1.89975	0.112743	-5.17784
STM14_0286	rcsF	outer membrane lipoprotein	0.319357	4.85606	0.72419	0.499716	-5.69014
STM14_4854	-	hypothetical protein	0.319352	6.66842	1.21122	0.277147	-5.74204
STM14_977	ybiS	hypothetical protein	0.319199	8.12336	2.08683	0.0882263	-4.96469
STM14_1822	ydfI	putative mannitol dehydrogenase	0.318998	8.0299	1.89798	0.113006	-5.20175
STM14_943	ybhP	putative cytoplasmic protein	0.318557	7.11641	1.62658	0.161572	-5.36242
STM14_2082	yciL	23S rRNA pseudouridylate synthase B	0.3184	5.57302	1.02068	0.351812	-5.64204
STM14_2302	znuB	high-affinity zinc transporter membrane component	0.318071	6.92673	1.27125	0.25669	-5.7409
STM14_2408	-	hypothetical protein	0.317879	9.63184	1.64001	0.15874	-5.71119
STM14_1437	-	hypothetical protein	0.317796	6.34412	1.47024	0.198352	-5.36117
STM14_3156	yfhL	putative ferredoxin	0.317698	5.2879	0.651873	0.541756	-5.86639
STM14_1400	sifA	secreted effector protein	0.317462	7.37294	1.50627	0.18922	-5.57277
STM14_3393	proX	glycine betaine transporter periplasmic subunit	0.316853	8.74721	1.69101	0.148429	-5.55656
STM14_1492	msgA	macrophage survival protein	0.316622	6.35685	1.28552	0.252033	-5.57904
STM14_4867	-	hypothetical protein	0.316161	5.07041	0.869182	0.422439	-5.63696
STM14_0850	-	hypothetical protein	0.316125	7.16663	1.26261	0.259547	-5.81082
STM14_3512	-	hypothetical protein	0.315631	5.90508	1.12169	0.310332	-5.63298
STM14_1260	-	hypothetical protein	0.315562	5.31423	0.935963	0.390039	-5.64819
STM14_0685	ybdZ	putative cytoplasmic protein	0.315475	7.0593	1.555	0.177512	-5.43746
STM14_3078	shdA	AIDA autotransporter-like protein	0.315001	10.5829	1.62248	0.162444	-5.81814
STM14_5468	-	hypothetical protein	0.314736	7.0183	1.48095	0.195595	-5.51796
STM14_2937	fadJ	multifunctional fatty acid oxidation complex subunit alpha	0.314421	9.17786	2.01681	0.0966835	-5.17352
STM14_2470	-	hypothetical protein	0.31426	4.60499	0.819057	0.448083	-5.54842
STM14_3062	upp	uracil phosphoribosyltransferase	0.314095	7.65172	1.35789	0.22957	-5.8129
STM14_2323	-	hypothetical protein	0.314067	6.5918	1.2091	0.277895	-5.72468
STM14_2629	baeR	DNA-binding transcriptional regulator BaeR	0.31394	6.42511	0.903297	0.405636	-5.98794
STM14_1736	ydhL	putative oxidoreductase	0.313594	4.53048	0.821094	0.447019	-5.52678
STM14_0248	dgt	deoxyguanosinetriphosphate triphosphohydrolase	0.313297	9.07162	1.8343	0.122888	-5.40462
STM14_0473	brnQ	branched-chain amino acid transporter	0.31291	7.18278	1.46245	0.20038	-5.58092
STM14_1921	yncC	putative DNA-binding transcriptional regulator	0.312887	7.70416	1.41947	0.211931	-5.75063
STM14_0463	rdgC	recombination associated protein	0.312856	5.73081	0.924267	0.395569	-5.77609
STM14_1573	sppA	protease 4	0.312361	7.42604	0.909281	0.402743	-6.23794
STM14_4647	yieH	6-phosphogluconate phosphatase	0.312211	7.77172	1.81904	0.125382	-5.26109
STM14_3696	ygfB	hypothetical protein	0.312191	7.14256	0.911528	0.401661	-6.16664
STM14_1986	acpD	azoreductase	0.312074	6.13698	1.16777	0.292842	-5.64861
STM14_1203	-	hypothetical protein	0.311946	7.27217	1.40881	0.214892	-5.66724
STM14_0202	hpt	hypoxanthine-guanine phosphoribosyltransferase	0.311602	7.6969	1.66443	0.153717	-5.44568
STM14_0300	dkgB	2,5-diketo-D-gluconate reductase B	0.311586	7.49026	1.01215	0.355517	-6.15436
STM14_1157	-	hypothetical protein	0.311412	6.85125	1.5362	0.181944	-5.40915
STM14_1359	rluC	23S rRNA pseudouridylate synthase C	0.311287	7.17865	1.01999	0.352111	-6.07193
STM14_4702	ilvA	threonine dehydratase	0.311161	8.94371	1.70652	0.145425	-5.55775
STM14_1273	-	hypothetical protein	0.311121	7.06854	1.67894	0.150808	-5.28469
STM14_2428	-	hypothetical protein	0.310901	7.0638	1.21614	0.275416	-5.83706
STM14_2102	-	hypothetical protein	0.310636	4.55976	0.61177	0.566039	-5.68344
STM14_3101	-	hypothetical protein	0.31056	6.82148	1.32437	0.239735	-5.65395
STM14_5481	-	hypothetical protein	0.310559	6.20503	1.09314	0.321613	-5.74526
STM14_3948	yraO	DnaA initiator-associating protein DiaA	0.310253	7.27522	1.53391	0.182491	-5.51632
STM14_1270	agp	glucose-1-phosphatase/inositol phosphatase	0.310187	7.81299	1.56694	0.17475	-5.59099
STM14_4053	-	hypothetical protein	0.309697	5.87747	1.16627	0.293399	-5.57896
STM14_0802	ybfM	putative outer membrane protein	0.309633	8.64863	1.76743	0.134206	-5.4471
STM14_1879	-	hypothetical protein	0.309607	8.36372	1.90616	0.111797	-5.2342
STM14_4940	talC	fructose-6-phosphate aldolase	0.309175	7.08854	1.45087	0.203434	-5.57183
STM14_1212	lonH	putative protease	0.308744	8.09806	2.15162	0.0810854	-4.87501
STM14_2247	-	hypothetical protein	0.308679	6.19558	1.20907	0.277904	-5.62049
STM14_2374	fliA	flagellar biosynthesis sigma factor	0.308184	7.88087	2.01521	0.0968864	-5.02307
STM14_0818	speF	ornithine decarboxylase	0.307999	9.00206	2.16609	0.0795752	-4.95627
STM14_0282	yaeJ	hypothetical protein	0.307904	7.01971	1.2553	0.261991	-5.78242
STM14_3011	-	hypothetical protein	0.307845	8.5457	1.55595	0.17729	-5.70599
STM14_3170	-	hypothetical protein	0.307195	8.20737	1.40871	0.214921	-5.84731
STM14_3284	yfjD	hypothetical protein	0.306923	8.75361	1.85152	0.120133	-5.34854
STM14_5479	-	hypothetical protein	0.306367	4.97014	0.843622	0.435374	-5.62988
STM14_3322	-	hypothetical protein	0.306191	7.17243	1.6485	0.156975	-5.34846
STM14_4106	yrdD	putative DNA topoisomerase	0.305669	6.90699	1.43821	0.206821	-5.54179
STM14_4026	yhcH	putative cytoplasmic protein	0.305512	8.10741	1.53736	0.181667	-5.67631
STM14_4020	gltB	glutamate synthase subunit alpha	0.305066	9.92347	1.957	0.104572	-5.32394
STM14_2383	amyA	cytoplasmic alpha-amylase	0.30505	8.05125	1.86887	0.117418	-5.24356
STM14_4879	yiiM	hypothetical protein	0.305031	7.24262	1.32808	0.238591	-5.75487
STM14_4156	yheO	putative regulatory protein	0.304818	6.7322	1.17548	0.290003	-5.79725
STM14_2226	yobG	hypothetical protein	0.304789	5.41885	0.89309	0.410609	-5.71631
STM14_4924	rpmE	50S ribosomal protein L31	0.304714	4.01124	0.680315	0.52495	-5.49404
STM14_1204	ycbY	23S rRNA m(2)G2445 methyltransferase	0.304695	7.63953	1.84385	0.121351	-5.20277
STM14_0459	aroL	shikimate kinase II	0.304644	7.59723	1.91821	0.11004	-5.09699
STM14_2637	-	hypothetical protein	0.304558	4.54891	0.778437	0.469697	-5.56492
STM14_2818	glpT	sn-glycerol-3-phosphate transporter	0.304345	8.20939	1.9249	0.109076	-5.19138
STM14_0801	-	hypothetical protein	0.303982	6.14463	0.971824	0.373468	-5.84813
STM14_3852	mdaB	NADPH-specific quinone oxidoreductase	0.303816	8.6095	1.82071	0.125108	-5.3734
STM14_1571	ansA	cytoplasmic asparaginase I	0.303526	8.11901	2.12255	0.0842115	-4.9167
STM14_5336	-	hypothetical protein	0.303207	8.44698	1.40545	0.215834	-5.87944
STM14_3033	talA	transaldolase A	0.303042	8.4839	1.94615	0.106073	-5.19466
STM14_1979	-	hypothetical protein	0.302973	7.18551	0.881063	0.416528	-6.20509
STM14_1443	-	hypothetical protein	0.302328	3.54487	0.452493	0.668877	-5.50292
STM14_975	-	hypothetical protein	0.302187	6.47983	1.34591	0.233157	-5.54245
STM14_3367	gabD	succinate-semialdehyde dehydrogenase I	0.302107	8.25998	1.91506	0.110496	-5.21034
STM14_2371	yedO	D-cysteine desulfhydrase	0.302047	6.92704	1.30403	0.246104	-5.70392
STM14_3024	eutD	phosphotransacetylase	0.301616	6.37944	0.902523	0.406012	-5.97665
STM14_1479	-	hypothetical protein	0.301175	5.76295	0.653975	0.540501	-6.00203
STM14_1871	-	hypothetical protein	0.301105	5.89617	0.688805	0.520001	-6.01556
STM14_2459	-	hypothetical protein	0.300916	5.16117	0.614159	0.564574	-5.85433
STM14_1537	-	hypothetical protein	0.300015	6.53024	1.178	0.28908	-5.74283
STM14_1489	-	hypothetical protein	0.299361	3.2925	0.33186	0.752748	-5.48398
STM14_3826	-	hypothetical protein	0.299314	7.58262	0.893365	0.410474	-6.28854
STM14_0031	bcfD	fimbrial subunit	0.299175	8.69372	1.27411	0.255751	-6.06075
STM14_4312	nikR	nickel responsive regulator	0.299156	6.167	1.17613	0.289763	-5.6482
STM14_2824	sseL	deubiquitinase	0.299111	6.7351	1.3013	0.24697	-5.65846
STM14_4207	-	hypothetical protein	0.298939	3.74611	0.615395	0.563816	-5.46883
STM14_3875	-	hypothetical protein	0.298924	6.67888	1.13755	0.304212	-5.82418
STM14_3847	-	hypothetical protein	0.298867	6.20717	0.959392	0.379147	-5.87735
STM14_0302	-	hypothetical protein	0.298817	7.56014	1.54478	0.179907	-5.56787
STM14_4685	yieP	putative regulatory protein	0.298684	8.649	1.525	0.184636	-5.75578
STM14_2397	fliM	flagellar motor switch protein FliM	0.298669	8.91665	2.2246	0.0737641	-4.86902
STM14_980	ybiV(2)	putative hydrolase	0.298028	7.03892	1.20345	0.279897	-5.84487
STM14_0529	tig	trigger factor	0.297968	8.10937	2.03472	0.0944438	-5.03245
STM14_0716	ybdR	putative dehydrogenase	0.297697	8.07925	1.96049	0.104094	-5.12679
STM14_4956	argC	N-acetyl-gamma-glutamyl-phosphate reductase	0.297338	9.23028	1.65383	0.155878	-5.65463
STM14_1693	-	hypothetical protein	0.297208	6.25497	0.5315	0.616638	-6.22057
STM14_0222	ligT	2'-5' RNA ligase	0.296873	6.80013	1.30001	0.24738	-5.67655
STM14_2985	cysK	cysteine synthase A	0.296511	6.34994	1.33319	0.237023	-5.52345
STM14_3031	maeB	malic enzyme	0.296147	9.13731	1.68329	0.149946	-5.60767
STM14_1912	-	hypothetical protein	0.296082	8.67435	1.70167	0.146358	-5.535
STM14_0121	araA	L-arabinose isomerase	0.296054	8.68574	1.71556	0.143703	-5.51834
STM14_1848	-	hypothetical protein	0.295805	7.69449	1.87883	0.115889	-5.16823
STM14_5347	-	hypothetical protein	0.295542	5.7462	0.796712	0.45988	-5.89016
STM14_0558	ybaJ	hypothetical protein	0.2949	7.65519	1.59472	0.168486	-5.5255
STM14_2854	-	hypothetical protein	0.294808	3.97368	0.351538	0.738763	-5.65469
STM14_2306	-	hypothetical protein	0.294752	3.55935	0.341759	0.745698	-5.55081
STM14_2709	-	hypothetical protein	0.294285	7.79504	1.47047	0.198293	-5.70696
STM14_1089	dmsA	anaerobic dimethyl sulfoxide reductase subunit A	0.294279	9.06483	1.64899	0.156875	-5.64421
STM14_983	ybiV(1)	putative hydrolase	0.29394	7.9529	1.8143	0.126168	-5.2995
STM14_2918	pdxB	erythronate-4-phosphate dehydrogenase	0.293692	8.91362	1.92512	0.109044	-5.26858
STM14_0781	miaB	rRNA modification protein	0.29357	8.11729	1.68674	0.149266	-5.48925
STM14_0796	nagB	glucosamine-6-phosphate deaminase	0.293487	5.61484	0.808637	0.453556	-5.84335
STM14_1688	ssaB	secreted effector protein	0.292924	2.91144	0.334702	0.750721	-5.38503
STM14_2828	yfaW	putative galactonate dehydratase	0.292784	8.68946	1.24697	0.264796	-6.09117
STM14_1043	artP	arginine transporter ATP-binding subunit	0.29254	6.58566	0.859293	0.427408	-6.0698
STM14_2564	yeeZ	putative dehydratase	0.292115	7.2054	1.0624	0.334148	-6.03621
STM14_2355	tyrP	tyrosine-specific transport protein	0.292046	8.10971	1.70391	0.145927	-5.46619
STM14_0507	phnS	2-aminoethylphosphonate transporter	0.291853	8.25503	1.51442	0.187211	-5.72443
STM14_0667	-	hypothetical protein	0.291645	9.79702	2.21511	0.074675	-4.96648
STM14_3345	iroC	putative ABC transporter protein	0.29157	10.1999	1.24666	0.264901	-6.24102
STM14_2114	tdk_2	thymidine kinase	0.290661	8.28686	1.33266	0.237184	-5.94714
STM14_2435	-	hypothetical protein	0.290493	6.68596	0.725762	0.498827	-6.20563
STM14_960	ybiO	hypothetical protein	0.290275	8.49687	1.22215	0.273316	-6.09783
STM14_2646	yegW	putative regulatory protein	0.28987	5.67919	0.918656	0.398243	-5.76691
STM14_0555	ylaC	putative inner membrane protein	0.289813	6.96328	1.55206	0.178196	-5.41775
STM14_0593	ybbO	short chain dehydrogenase	0.289387	7.02716	1.02628	0.349395	-6.02768
STM14_4336	-	hypothetical protein	0.289291	4.50419	0.626349	0.557133	-5.65924
STM14_2748	yejH	putative ATP-dependent helicase	0.289277	8.32934	1.18378	0.28697	-6.12118
STM14_0108	apaG	ApaG	0.289233	7.38965	1.39773	0.218008	-5.70813
STM14_1415	ymfC	putative ribosomal large subunit pseudouridine synthase	0.289217	6.53732	1.35752	0.229681	-5.54384
STM14_0897	-	hypothetical protein	0.289214	5.36135	0.94103	0.387663	-5.6574
STM14_1960	-	hypothetical protein	0.288727	5.72843	0.92072	0.397258	-5.77893
STM14_3021	eutE	putative aldehyde oxidoreductase	0.288641	7.0224	1.27256	0.25626	-5.76389
STM14_5290	ytfJ	putative transcriptional regulator	0.288553	8.50914	1.85404	0.119734	-5.31895
STM14_0197	speD	S-adenosylmethionine decarboxylase	0.288392	8.37665	1.33326	0.237	-5.95703
STM14_0205	yadH	putative transport protein	0.288372	7.56095	1.36768	0.22668	-5.78258
STM14_3822	-	hypothetical protein	0.288243	7.98296	1.40173	0.21688	-5.82313
STM14_2529	pduC	propanediol dehydratase large subunit	0.288191	7.93349	1.39604	0.218488	-5.82186
STM14_1335	yceL	multidrug resistance protein MdtH	0.288149	8.63563	1.94368	0.106417	-5.21423
STM14_3453	hypD	putative hydrogenase formation protein	0.287957	7.16333	1.14083	0.302961	-5.94402
STM14_0627	cysS	cysteinyl-tRNA synthetase	0.28795	9.2339	1.81894	0.1254	-5.44105
STM14_3194	-	hypothetical protein	0.287539	6.34245	0.988181	0.3661	-5.88714
STM14_1667	sufS	selenocysteine lyase	0.287447	7.63397	1.70197	0.146301	-5.38534
STM14_4486	kdtA	3-deoxy-D-manno-octulosonic-acid transferase	0.287228	3.67339	0.511639	0.629551	-5.5078
STM14_0383	-	hypothetical protein	0.287118	5.73505	0.767142	0.475839	-5.91071
STM14_0598	-	hypothetical protein	0.287026	8.03548	1.50593	0.189306	-5.70512
STM14_5010	yjaG	putative cytoplasmic protein	0.286884	6.35871	1.01134	0.35587	-5.86913
STM14_2788	napA	nitrate reductase	0.286721	9.28627	1.70945	0.144865	-5.58872
STM14_2341	flhD	transcriptional activator FlhD	0.286705	7.09376	1.17008	0.29199	-5.89528
STM14_0861	cydA	cytochrome d terminal oxidase polypeptide subunit I	0.286468	1.36771	0.31453	0.765153	-5.12972
STM14_1107	ycaL	putative Zn-dependent protease	0.286369	7.80493	1.84683	0.120876	-5.23135
STM14_1865	-	hypothetical protein	0.286323	9.04429	1.95358	0.105043	-5.24442
STM14_1824	ydfH	putative regulatory protein	0.285823	6.68291	1.32862	0.238425	-5.61416
STM14_4245	glpE	thiosulfate sulfurtransferase	0.285441	7.78562	1.79835	0.128848	-5.291
STM14_3061	uraA	uracil transporter	0.285344	7.4613	1.51478	0.187124	-5.58307
STM14_1586	astE	succinylglutamate desuccinylase	0.285224	6.61663	0.92	0.397601	-6.02362
STM14_1727	purR	DNA-binding transcriptional repressor PurR	0.285176	7.009	1.46945	0.198559	-5.52997
STM14_4378	-	hypothetical protein	0.285089	6.28163	1.21958	0.274213	-5.63243
STM14_1279	-	hypothetical protein	0.284665	4.5043	0.704972	0.510665	-5.60676
STM14_0034	bcfG	fimbrial chaparone	0.284383	7.7625	1.39532	0.218694	-5.79163
STM14_3628	-	hypothetical protein	0.283959	4.81226	0.621113	0.560321	-5.74869
STM14_4856	-	hypothetical protein	0.283935	4.6495	0.442348	0.675748	-5.80184
STM14_1035	ulaA_1	ascorbate-specific PTS system enzyme IIC	0.283497	8.46006	1.54579	0.17967	-5.70924
STM14_0235	stfC	putative fimbrial outer membrane usher	0.283306	10.2353	1.612	0.1647	-5.80207
STM14_4065	maf_2	Maf-like protein	0.282981	8.458	2.09403	0.0874007	-4.99515
STM14_3088	yfgJ	putative cytoplasmic protein	0.282953	4.56585	0.72979	0.496556	-5.60583
STM14_2159	-	hypothetical protein	0.282722	7.86205	1.78197	0.131659	-5.32637
STM14_1264	cbpA	curved DNA-binding protein CbpA	0.282683	6.59612	1.13219	0.306268	-5.80869
STM14_1854	-	hypothetical protein	0.282187	4.42587	0.520815	0.623567	-5.69974
STM14_0333	-	hypothetical protein	0.281834	9.47334	1.67829	0.150937	-5.64696
STM14_3244	ung	uracil-DNA glycosylase	0.281508	8.18851	1.63089	0.160657	-5.57044
STM14_3228	-	hypothetical protein	0.281502	8.99538	1.78662	0.130856	-5.45939
STM14_1357	rne	ribonuclease E	0.281416	5.81105	0.97709	0.371083	-5.75007
STM14_4146	bfr	bacterioferritin, iron storage and detoxification protein	0.281364	6.66656	1.31104	0.243892	-5.63021
STM14_3574	yqcC	putative cytoplasmic protein	0.281237	7.15956	0.833296	0.440683	-6.24083
STM14_4900	ydeY	putative sugar transport protein	0.281072	8.86604	1.88453	0.115024	-5.31725
STM14_0855	kgd	alpha-ketoglutarate decarboxylase	0.281065	5.4219	0.758854	0.480382	-5.82819
STM14_5319	-	hypothetical protein	0.280896	7.21972	1.44446	0.205141	-5.61207
STM14_1301	ycdY	putative oxidoreductase component	0.280855	6.5789	0.742713	0.489318	-6.16449
STM14_3066	ppk	polyphosphate kinase	0.280799	9.05937	1.56996	0.174057	-5.7438
STM14_0663	pheP	phenylalanine transporter	0.279323	9.79449	2.32912	0.0644717	-4.8129
STM14_1218	yccS	putative transporter	0.278916	9.38503	1.95106	0.105391	-5.2812
STM14_3762	-	hypothetical protein	0.278894	6.44779	0.896195	0.409091	-6.00096
STM14_0145	yabB	cell division protein MraZ	0.278467	6.47552	0.607963	0.56838	-6.23418
STM14_1360	-	hypothetical protein	0.278187	8.19308	1.72514	0.1419	-5.4505
STM14_2833	ais	aluminum-inducible protein	0.278146	6.4462	0.989162	0.365662	-5.91398
STM14_0632	folD	bifunctional 5,10-methylene-tetrahydrofolate dehydrogenase/ 5,10-methylene-tetrahydrofolate cyclohydrolase	0.277986	8.7797	1.60149	0.166993	-5.67431
STM14_0357	-	hypothetical protein	0.277869	6.34748	1.18588	0.286207	-5.68679
STM14_999	-	hypothetical protein	0.277801	3.57943	0.3301	0.754004	-5.56017
STM14_2956	glk	glucokinase	0.27737	8.18263	1.875	0.116476	-5.25394
STM14_2644	yegU	putative glycohydrolase	0.277353	6.92825	1.39102	0.219917	-5.60345
STM14_4354	-	hypothetical protein	0.276993	5.20747	0.816257	0.449549	-5.7208
STM14_0864	-	hypothetical protein	0.276712	6.30059	0.749123	0.485755	-6.08478
STM14_1355	flgL	flagellar hook-associated protein FlgL	0.276689	7.86969	1.55261	0.178069	-5.61996
STM14_972	ybiP	putative integral membrane protein	0.276573	8.71366	1.76153	0.135254	-5.46189
STM14_1356	-	hypothetical protein	0.276028	6.01027	0.682422	0.523719	-6.05312
STM14_2414	dcm	DNA cytosine methylase	0.275957	8.01645	1.6957	0.147513	-5.4634
STM14_1724	cfa	cyclopropane fatty acyl phospholipid synthase	0.275293	8.36434	1.99738	0.0991764	-5.11364
STM14_5459	dnaT	primosomal protein I	0.275225	3.99867	0.369859	0.725842	-5.65453
STM14_0451	-	hypothetical protein	0.274842	4.52495	0.496241	0.639665	-5.74029
STM14_0319	-	hypothetical protein	0.274715	8.89424	2.00001	0.0988361	-5.16719
STM14_1651	ydiN	putative transport protein	0.274532	7.90888	1.84846	0.120617	-5.24812
STM14_5445	yjiY	putative carbon starvation protein	0.274473	9.077	2.17032	0.0791398	-4.95825
STM14_1033	rumB	23S rRNA methyluridine methyltransferase	0.274307	7.9978	1.73695	0.139709	-5.40738
STM14_0708	ahpF	alkyl hydroperoxide reductase F52a subunit	0.273927	7.85164	1.74004	0.13914	-5.37883
STM14_3042	narQ	nitrate/nitrite sensor protein NarQ	0.273776	9.02371	1.95272	0.105161	-5.24352
STM14_1198	-	hypothetical protein	0.273733	4.85169	0.472822	0.655217	-5.84506
STM14_3543	ygcH	putative cytoplasmic protein	0.27351	5.51707	0.766529	0.476173	-5.84946
STM14_2899	hisQ	histidine/lysine/arginine/ornithine transport protein	0.273428	7.91922	1.16042	0.295573	-6.0886
STM14_2381	fliS	flagellar protein FliS	0.273286	6.48469	0.847119	0.433587	-6.05417
STM14_3746	yggU	hypothetical protein	0.273276	5.88739	0.970683	0.373986	-5.77764
STM14_5374	-	hypothetical protein	0.273135	6.68671	1.25022	0.263698	-5.70401
STM14_4422	ysaA	putative oxidoreductase	0.272912	6.64021	1.36233	0.228256	-5.56457
STM14_1166	gtgA	bacteriophage virulence determinant	0.272651	6.40449	0.846309	0.434	-6.03332
STM14_2848	menF	menaquinone-specific isochorismate synthase	0.272489	8.13549	1.25315	0.262712	-6.01934
STM14_1140	-	hypothetical protein	0.272324	8.85024	2.11044	0.0855505	-5.01515
STM14_4840	yihX	phosphatase	0.272238	8.74924	1.41401	0.213443	-5.90257
STM14_3967	truB	tRNA pseudouridine synthase B	0.272072	8.39861	1.8261	0.124222	-5.34336
STM14_3241	yfiE	putative transcriptional regulator	0.271767	8.31867	1.02052	0.351879	-6.29156
STM14_1907	narW	nitrate reductase 2 delta subunit	0.271207	5.87958	0.818312	0.448472	-5.9105
STM14_5453	-	hypothetical protein	0.270764	7.99243	1.70563	0.145597	-5.4469
STM14_4698	ilvG	acetolactate synthase 2 catalytic subunit	0.27075	8.86521	1.34603	0.233122	-5.99624
STM14_968	ybiF	threonine and homoserine efflux system	0.270628	8.35394	1.93173	0.108102	-5.19953
STM14_4857	yiiG	putative cytoplasmic protein	0.270274	7.88952	1.5916	0.169178	-5.57483
STM14_1916	ansP	L-asparagine transport protein	0.27022	8.26244	1.18877	0.28516	-6.10773
STM14_1953	-	hypothetical protein	0.270164	8.18738	0.812331	0.45161	-6.46827
STM14_5228	yjeP	hypothetical protein	0.270052	9.51069	2.15515	0.0807147	-5.0203
STM14_1434	-	hypothetical protein	0.26975	7.28843	1.44307	0.205512	-5.63054
STM14_2401	fliQ	flagellar biosynthesis protein FliQ	0.269724	6.50035	1.09114	0.322418	-5.82686
STM14_2884	yfcC	hypothetical protein	0.269602	8.45663	1.68982	0.14866	-5.52655
STM14_991	yliA	glutathione transporter ATP-binding protein	0.269421	9.03476	1.99458	0.0995411	-5.189
STM14_0432	prpC	methylcitrate synthase	0.26936	8.39496	1.79593	0.12926	-5.38237
STM14_0734	ybeM	putative hydrolase	0.268794	7.96167	1.6347	0.159855	-5.5325
STM14_2290	edd	phosphogluconate dehydratase	0.268648	7.72025	1.60262	0.166745	-5.52923
STM14_1725	ydhC	inner membrane transport protein YdhC	0.268573	7.90382	1.72301	0.1423	-5.41016
STM14_1221	mgsA	methylglyoxal synthase	0.268229	7.0124	1.1376	0.304193	-5.90969
STM14_1042	artI	arginine transport system	0.268166	7.33063	1.03101	0.347366	-6.09888
STM14_1841	yneJ	putative transcriptional regulator	0.268141	7.90868	0.80726	0.454283	-6.42955
STM14_2015	-	hypothetical protein	0.268075	6.51249	0.638685	0.549666	-6.2235
STM14_0174	nadC	quinolinate phosphoribosyltransferase	0.267976	6.87127	1.33269	0.237175	-5.65726
STM14_2514	cbiJ	cobalt-precorrin-6x reductase	0.267962	7.10914	1.08738	0.323933	-5.98684
STM14_2988	-	hypothetical protein	0.267908	5.26774	0.779885	0.468913	-5.76748
STM14_964	glnH	glutamine ABC transporter periplasmic protein	0.267877	6.47696	1.15856	0.296269	-5.75026
STM14_3150	-	hypothetical protein	0.267676	8.46992	1.13762	0.304188	-6.18744
STM14_3894	aer	aerotaxis sensor receptor	0.267614	8.85674	1.66996	0.152601	-5.59562
STM14_1277	-	hypothetical protein	0.267225	5.84703	0.870248	0.421906	-5.85719
STM14_1576	topB	DNA topoisomerase III	0.26674	8.10499	1.46897	0.198683	-5.76077
STM14_2544	pduU	polyhedral body protein	0.266731	4.83118	0.576044	0.588238	-5.78222
STM14_1886	osmC	putative envelope protein	0.266555	5.4418	0.856121	0.429011	-5.75513
STM14_3435	-	hypothetical protein	0.26653	4.78278	0.643396	0.546832	-5.72606
STM14_4211	hslO	Hsp33-like chaperonin	0.266437	7.53473	0.77217	0.473097	-6.38239
STM14_5097	yjbJ	putative stress-response protein	0.265566	5.95318	0.954462	0.381419	-5.8113
STM14_1285	-	hypothetical protein	0.265557	8.26321	1.80205	0.128222	-5.35934
STM14_2962	mntH	manganese transport protein MntH	0.265524	7.16668	1.27747	0.254652	-5.79468
STM14_0356	ybeJ	putative xylanase/chitin deacetylase	0.265225	6.80178	0.788597	0.464221	-6.18634
STM14_2894	yfcF	putative glutathione S-transferase	0.265218	7.24498	0.931117	0.392323	-6.17478
STM14_3900	ygjP	putative metal-dependent hydrolase	0.264756	8.59655	1.32394	0.239868	-5.99247
STM14_2001	dbpA	ATP-dependent RNA helicase DbpA	0.264723	7.85873	1.57642	0.172586	-5.5884
STM14_5254	-	hypothetical protein	0.264398	9.07919	1.6454	0.157619	-5.65038
STM14_2595	wcaK	putative pyruvyl transferase	0.263554	7.42379	1.26161	0.259882	-5.87436
STM14_1451	-	hypothetical protein	0.263449	7.28831	0.918185	0.398468	-6.19747
STM14_1786	-	hypothetical protein	0.263174	4.21697	0.611277	0.566342	-5.59149
STM14_1191	-	hypothetical protein	0.262979	6.29901	0.901188	0.40666	-5.9566
STM14_4027	nanK	N-acetylmannosamine kinase	0.26278	7.9838	1.65104	0.156452	-5.51541
STM14_1982	-	hypothetical protein	0.262767	8.0837	0.931501	0.392141	-6.34716
STM14_0854	sdhB	succinate dehydrogenase iron-sulfur subunit	0.262473	5.96451	0.934335	0.390805	-5.8331
STM14_1783	-	hypothetical protein	0.262339	3.44771	0.428674	0.685066	-5.48896
STM14_3446	hycB	hydrogenase-3 iron-sulfur subunit	0.262267	5.91321	0.93532	0.390341	-5.81781
STM14_954	ybiB	hypothetical protein	0.262255	7.37827	1.22864	0.271064	-5.90071
STM14_2557	sopA	secreted effector protein	0.262132	8.53691	1.92525	0.109026	-5.22808
STM14_2967	yfeC	putative negative regulator	0.262017	5.38891	0.554415	0.60193	-5.95891
STM14_2463	-	hypothetical protein	0.261881	6.08275	1.06137	0.334573	-5.74431
STM14_1805	-	hypothetical protein	0.261702	7.35495	1.39342	0.219233	-5.70551
STM14_1398	potC	spermidine/putrescine ABC transporter membrane protein	0.261689	7.71817	1.56051	0.176232	-5.58161
STM14_3755	mutY	adenine DNA glycosylase	0.261592	8.08033	1.67493	0.151606	-5.4997
STM14_5264	yjfR	putative L-ascorbate 6-phosphate lactonase	0.26157	8.61349	1.69152	0.148328	-5.54142
STM14_1433	-	hypothetical protein	0.261512	3.18956	0.315904	0.764167	-5.46251
STM14_2900	hisJ	histidine transport protein	0.260764	8.11517	1.47182	0.197943	-5.7588
STM14_4841	rbn	ribonuclease BN	0.260706	8.93153	1.73955	0.13923	-5.51395
STM14_2715	lysP	lysine transporter	0.260598	8.01074	1.33205	0.237371	-5.91046
STM14_2946	pgtE	outer membrane protease	0.260474	7.78144	1.23825	0.267761	-5.97746
STM14_3677	fldB	flavodoxin FldB	0.26045	6.65006	0.670599	0.530651	-6.23747
STM14_3395	-	hypothetical protein	0.26037	8.78332	1.70288	0.146126	-5.54536
STM14_4906	tpiA	triosephosphate isomerase	0.260109	5.07211	0.672588	0.529481	-5.78978
STM14_4490	rpmB	50S ribosomal protein L28	0.259887	2.63521	0.299411	0.776041	-5.32976
STM14_0449	-	hypothetical protein	0.25941	6.97266	1.20622	0.278914	-5.82559
STM14_0922	bioC	biotin biosynthesis protein BioC	0.259238	7.51415	1.36473	0.227545	-5.77593
STM14_4187	cysG	siroheme synthase	0.25923	7.63771	1.1102	0.31483	-6.08757
STM14_3034	tktB	transketolase	0.259025	8.96151	1.66581	0.153438	-5.61215
STM14_1943	ydcN	putative repressor	0.258879	7.92463	1.53005	0.183417	-5.65787
STM14_1059	ybjZ	macrolide transporter ATP-binding /permease protein	0.258844	8.49177	1.7632	0.134958	-5.43574
STM14_3492	invI	needle complex assembly protein	0.258456	4.90454	0.571148	0.591321	-5.80636
STM14_1252	hpaD	4-hydroxyphenylacetate catabolism	0.258357	8.04562	1.51828	0.186267	-5.69173
STM14_2022	-	hypothetical protein	0.258345	5.9338	1.05051	0.339104	-5.71363
STM14_1548	yeaM	putative regulatory protein	0.25809	6.88863	1.01141	0.355839	-6.00725
STM14_0895	-	hypothetical protein	0.257781	7.22343	1.26276	0.2595	-5.82541
STM14_0447	yaiZ	putative inner membrane protein	0.257739	7.10607	0.954986	0.381177	-6.11751
STM14_1735	ydhM	putative transcriptional repressor	0.257715	6.95554	1.27386	0.255833	-5.7459
STM14_3685	-	hypothetical protein	0.257669	7.44147	1.18106	0.28796	-5.96798
STM14_3591	fucK	L-fuculokinase	0.257423	6.48048	1.00712	0.357718	-5.90598
STM14_3039	-	hypothetical protein	0.257059	9.21058	1.63379	0.160045	-5.67837
STM14_2178	dadX	alanine racemase	0.256433	6.6867	1.19778	0.281921	-5.76193
STM14_4801	-	hypothetical protein	0.256344	3.36768	0.45213	0.669122	-5.45804
STM14_2994	ptsJ	putative regulatory protein	0.256279	7.7708	1.61943	0.163098	-5.51813
STM14_1092	-	hypothetical protein	0.256119	5.64643	0.805621	0.45515	-5.85512
STM14_2009	ynaJ	putative inner membrane protein	0.255905	6.52053	0.822915	0.446069	-6.08438
STM14_1072	-	hypothetical protein	0.25562	6.89686	1.15444	0.297813	-5.86239
STM14_3146	-	hypothetical protein	0.255445	6.32947	0.898934	0.407756	-5.96706
STM14_2093	yciE	putative cytoplasmic protein	0.255366	5.45165	0.590874	0.57896	-5.95499
STM14_2921	-	hypothetical protein	0.25528	1.56601	0.272356	0.795666	-5.16325
STM14_0113	-	hypothetical protein	0.25524	6.49696	1.08327	0.325595	-5.83417
STM14_1225	yccW	putative SAM-dependent methyltransferase	0.255201	8.15402	1.63236	0.160346	-5.56422
STM14_0203	yadF	carbonic anhydrase	0.254972	3.69522	0.434012	0.681421	-5.5503
STM14_5414	-	hypothetical protein	0.254954	7.38739	1.03999	0.34354	-6.10347
STM14_2272	-	hypothetical protein	0.254669	6.22743	0.957544	0.379998	-5.88531
STM14_0411	-	hypothetical protein	0.254573	3.7629	0.525783	0.62034	-5.52355
STM14_0894	-	hypothetical protein	0.254422	7.68603	1.42466	0.210504	-5.7415
STM14_2691	sanA	hypothetical protein	0.254287	7.3781	1.23734	0.268074	-5.89109
STM14_1009	-	hypothetical protein	0.253839	7.13378	1.22072	0.273814	-5.85027
STM14_1337	yceH	hypothetical protein	0.253678	6.4384	0.93377	0.391071	-5.96456
STM14_2201	slp	putative outer membrane protein	0.253491	6.96467	0.895372	0.409493	-6.13654
STM14_1262	-	hypothetical protein	0.253488	4.93446	0.754712	0.482663	-5.69052
STM14_0317	-	hypothetical protein	0.253429	7.32961	0.859732	0.427187	-6.26034
STM14_944	ybhQ	putative inner membrane protein	0.253345	6.66468	1.12633	0.30853	-5.83278
STM14_1749	gst	glutathionine S-transferase	0.252934	6.80177	1.32325	0.240082	-5.65072
STM14_1295	-	hypothetical protein	0.25206	7.90255	1.37535	0.224435	-5.84169
STM14_0139	ilvI	acetolactate synthase 3 catalytic subunit	0.251896	9.49392	1.36906	0.226273	-6.03282
STM14_3074	-	hypothetical protein	0.251845	6.05202	0.708899	0.508414	-6.04593
STM14_0764	ybeS	putative molecular chaperone	0.251542	7.98052	1.2811	0.253465	-5.96455
STM14_1947	tehA	potassium-tellurite ethidium and proflavin transporter	0.251443	7.99492	1.7675	0.134196	-5.3678
STM14_0201	gcd	glucose dehydrogenase	0.251424	9.44431	1.98989	0.100155	-5.23522
STM14_5067	-	hypothetical protein	0.25142	6.7226	1.28371	0.252618	-5.67568
STM14_4061	yhcS	putative DNA-binding transcriptional regulator	0.251413	7.03932	1.21633	0.27535	-5.83142
STM14_3737	endA	DNA-specific endonuclease I	0.251397	7.73322	1.51448	0.187199	-5.64174
STM14_1187	-	hypothetical protein	0.251378	7.62624	1.04454	0.341615	-6.15308
STM14_3619	-	hypothetical protein	0.251117	7.54302	1.20666	0.278757	-5.9631
STM14_1988	ydbL	putative periplasmic protein	0.250435	7.08686	1.08477	0.324986	-5.9841
STM14_3720	speB	agmatinase	0.249718	7.75032	1.02119	0.351591	-6.20225
STM14_3112	yfhJ	hypothetical protein	0.249445	6.07535	0.701522	0.512647	-6.05815
STM14_5381	-	hypothetical protein	0.249435	3.94718	0.426331	0.686669	-5.61823
STM14_4761	recQ	ATP-dependent DNA helicase RecQ	0.249379	9.12842	1.707	0.145334	-5.57637
STM14_0739	ybeF	putative DNA-binding transcriptional regulator	0.249191	7.37014	1.10857	0.315474	-6.02894
STM14_4591	dsdA	D-serine dehydratase	0.249096	9.14759	1.38583	0.221405	-5.97877
STM14_3640	ygeA	putative racemase	0.248831	8.93335	1.16781	0.292828	-6.20608
STM14_3274	yfiR	putative periplasmic protein	0.248702	6.16597	0.866896	0.423584	-5.95033
STM14_4194	gph	phosphoglycolate phosphatase	0.248538	8.5403	1.22119	0.273652	-6.1037
STM14_2898	hisM	histidine/lysine/arginine/ornithine transport protein	0.248472	8.81625	1.56174	0.175946	-5.7284
STM14_0361	-	hypothetical protein	0.248381	5.34311	0.571904	0.590844	-5.9351
STM14_0006	yaaJ	putative alanine/glycine transport protein	0.24822	9.43148	1.64542	0.157614	-5.68507
STM14_1722	ydhE	multidrug efflux protein	0.247465	8.01843	1.26225	0.259669	-5.99225
STM14_2694	yeiA	dihydropyrimidine dehydrogenase	0.247098	8.51043	1.66714	0.153169	-5.56155
STM14_3689	gcvT	glycine cleavage system aminomethyltransferase T	0.24674	8.40916	1.50313	0.19	-5.75649
STM14_4747	yifL	putative outer membrane lipoprotein	0.246665	4.28059	0.412557	0.696129	-5.71279
STM14_2177	ycgO	potassium/proton antiporter	0.246579	7.77498	1.18292	0.287282	-6.03777
STM14_3797	-	hypothetical protein	0.246537	9.08181	1.87997	0.115716	-5.34581
STM14_1738	sodC_2	superoxide dismutase	0.246439	5.50534	0.667831	0.532283	-5.91949
STM14_1966	trg	methyl-accepting chemotaxis protein III	0.246342	7.83049	1.47651	0.196734	-5.707
STM14_2837	yfbG	bifunctional UDP-glucuronic acid decarboxylase/UDP-4-amino-4-deoxy-L-arabinose formyltransferase	0.246248	9.08428	1.64257	0.158206	-5.65458
STM14_3163	lepA	GTP-binding protein LepA	0.246239	7.39847	1.45574	0.202146	-5.64121
STM14_1510	-	hypothetical protein	0.246017	-0.393365	0.0989923	0.924789	-4.97478
STM14_2786	napH	quinol dehydrogenase membrane component	0.24574	7.53136	1.30085	0.247113	-5.85433
STM14_0829	ybgH	POT family transport protein	0.245667	8.44802	1.4205	0.211647	-5.86163
STM14_1610	pfkB	6-phosphofructokinase 2	0.244657	8.35719	1.46887	0.198708	-5.79278
STM14_4701	ilvD	dihydroxy-acid dehydratase	0.244532	8.492	1.70602	0.14552	-5.50969
STM14_1287	-	hypothetical protein	0.24392	7.94827	1.07695	0.328165	-6.18232
STM14_2551	sbmC	DNA gyrase inhibitor	0.243751	6.59985	0.687755	0.520611	-6.21203
STM14_3111	pepB	aminopeptidase B	0.243281	7.99872	1.4395	0.206474	-5.78108
STM14_2380	fliD	flagellar capping protein	0.243254	8.55864	1.68143	0.150314	-5.54845
STM14_3252	kgtP	alpha-ketoglutarate transporter	0.242668	9.64781	1.5693	0.174208	-5.80247
STM14_4878	sodA	superoxide dismutase	0.242588	6.65916	0.831912	0.441398	-6.11312
STM14_1934	ydcW	gamma-aminobutyraldehyde dehydrogenase	0.242065	9.16658	1.93094	0.108214	-5.28683
STM14_0725	citC	citrate lyase synthetase	0.241815	8.41799	1.23034	0.270479	-6.07981
STM14_4056	-	hypothetical protein	0.241712	7.40854	1.14584	0.301056	-5.99856
STM14_1646	ydiP	putative transcriptional regulator	0.241707	7.55201	1.15114	0.299055	-6.02572
STM14_2726	-	hypothetical protein	0.241584	4.90651	0.415487	0.694111	-5.88868
STM14_1110	rpsA	30S ribosomal protein S1	0.241417	2.2814	0.172718	0.869291	-5.28217
STM14_0468	sbcD	exonuclease subunit SbcD	0.241328	8.00439	1.3943	0.218983	-5.8363
STM14_4033	sspA	stringent starvation protein A	0.240959	7.60202	1.17499	0.290181	-6.0108
STM14_3962	deaD	ATP-dependent RNA helicase DeaD	0.24054	7.44055	0.729341	0.496809	-6.39493
STM14_0251	yaeH	hypothetical protein	0.240482	7.46576	1.17562	0.28995	-5.97974
STM14_2842	pmrD	polymyxin resistance protein B	0.240384	5.34375	0.795537	0.460507	-5.77742
STM14_4032	sspB	ClpXP protease specificity-enhancing factor	0.240105	7.77647	1.11381	0.313411	-6.11244
STM14_2596	wzxC	colanic acid exporter	0.240038	7.56846	1.35045	0.231791	-5.80499
STM14_2959	-	hypothetical protein	0.240011	7.03912	1.02488	0.35	-6.03277
STM14_0798	nagE	N-acetyl glucosamine specific PTS system components IIABC	0.239865	8.81441	1.72176	0.142534	-5.52444
STM14_0242	-	hypothetical protein	0.23983	5.42803	0.541415	0.610249	-5.97817
STM14_0097	-	hypothetical protein	0.239822	2.9309	0.335346	0.750263	-5.39008
STM14_1023	grxA	glutaredoxin 1	0.239524	5.10666	0.629556	0.555185	-5.82918
STM14_4063	yhdP	hypothetical protein	0.239184	9.49879	1.59225	0.169034	-5.75914
STM14_1029	potG	putrescine transporter ATP-binding subunit	0.239051	8.14655	1.4457	0.20481	-5.79529
STM14_2385	yedE	putative inner membrane protein	0.23887	8.25401	1.22292	0.273048	-6.06914
STM14_1563	yeaD	aldose 1-epimerase	0.238758	6.41626	1.0249	0.349989	-5.87173
STM14_0825	kdpA	potassium-transporting ATPase subunit A	0.238632	7.66289	1.28643	0.251738	-5.8992
STM14_4081	-	hypothetical protein	0.238382	6.95521	1.02268	0.350946	-6.01343
STM14_1226	-	hypothetical protein	0.238243	5.4449	0.640871	0.54835	-5.9207
STM14_4201	yrfA	putative inner membrane protein	0.23818	6.76963	1.09261	0.321824	-5.89494
STM14_2218	-	hypothetical protein	0.238016	8.56509	1.41974	0.211857	-5.87542
STM14_1648	ydiF	putative acetyl-CoA/acetoacetyl-CoA transferase beta subunit	0.237891	7.8808	1.15896	0.296118	-6.08373
STM14_1591	-	hypothetical protein	0.237728	5.66256	0.728994	0.497005	-5.92
STM14_2237	yebU	rRNA (cytosine-C(5)-)-methyltransferase RsmF	0.237698	7.8874	1.20728	0.278538	-6.03201
STM14_2924	-	hypothetical protein	0.23713	8.44632	1.5768	0.172501	-5.66902
STM14_5004	thiE	thiamine-phosphate pyrophosphorylase	0.23664	6.99767	1.08694	0.324108	-5.95935
STM14_2960	-	hypothetical protein	0.236421	7.12288	1.12763	0.308028	-5.94848
STM14_4092	yhdV	putative outer membrane lipoprotein	0.236302	7.05127	1.23707	0.268166	-5.81162
STM14_2566	hisD	histidinol dehydrogenase	0.236153	7.76978	1.5088	0.188595	-5.65612
STM14_1894	fdnG	formate dehydorgenase-N alpha subunit	0.235841	8.80745	1.6387	0.159014	-5.63025
STM14_3637	-	hypothetical protein	0.234922	7.18435	1.11975	0.311089	-5.9722
STM14_1177	-	hypothetical protein	0.23475	8.14593	1.11089	0.31456	-6.17715
STM14_1817	ynfA	hypothetical protein	0.234655	7.59184	1.27263	0.256237	-5.89994
STM14_3404	yqaA	putative inner membrane protein	0.23461	7.28712	1.1699	0.292054	-5.9439
STM14_1840	ydeA	sugar efflux transporter	0.234475	8.26413	1.17087	0.291696	-6.12787
STM14_2999	cysA	sulfate/thiosulfate transporter subunit	0.234429	8.51965	1.35311	0.230998	-5.94988
STM14_1506	-	hypothetical protein	0.23407	5.15137	0.554753	0.601714	-5.88908
STM14_0674	nfnB	dihydropteridine reductase	0.233848	7.52896	1.44967	0.203752	-5.67829
STM14_0378	proB	gamma-glutamyl kinase	0.233567	7.94884	1.38381	0.221986	-5.83987
STM14_2600	manC	mannose-1-phosphate guanylyltransferase	0.233354	6.60111	1.0757	0.328675	-5.86908
STM14_3667	-	hypothetical protein	0.23324	8.01157	1.30252	0.246583	-5.94527
STM14_2761	-	hypothetical protein	0.233219	8.65017	1.59223	0.169038	-5.67185
STM14_0471	phoR	phosphate regulon sensor protein	0.232842	8.80509	1.1722	0.291206	-6.18724
STM14_1909	yddE	hypothetical protein	0.232756	6.97566	1.25236	0.262978	-5.77543
STM14_2746	bcr	bicyclomycin/multidrug efflux system	0.232705	8.89755	1.69579	0.147497	-5.56696
STM14_2803	-	hypothetical protein	0.232525	6.90816	1.23401	0.269213	-5.77872
STM14_0170	hofC	type IV pilin biogenesis protein	0.232519	7.34712	1.25689	0.261456	-5.86212
STM14_1900	smvA	methyl viologen resistance	0.232372	7.63962	1.36583	0.227224	-5.80224
STM14_2373	fliZ	protein FliZ	0.232281	6.90935	1.19185	0.284049	-5.8254
STM14_2605	wcaF	putative colanic acid biosynthesis acetyltransferase WcaF	0.232181	7.54925	1.23518	0.268813	-5.93299
STM14_5368	ytgA	putative inner membrane protein	0.232153	3.87749	0.336713	0.749288	-5.63554
STM14_2011	-	hypothetical protein	0.231796	6.53598	0.664329	0.534353	-6.21216
STM14_2185	-	hypothetical protein	0.231591	5.85237	0.741947	0.489745	-5.9642
STM14_3000	cysW	sulfate/thiosulfate transporter permease subunit	0.231366	7.01749	1.04053	0.343313	-6.01172
STM14_2176	ldcA	L,D-carboxypeptidase A	0.231358	6.65691	0.693267	0.517413	-6.223
STM14_2784	napC	cytochrome c-type protein NapC	0.231122	7.95272	0.860792	0.426652	-6.39143
STM14_2829	yfaX	putative transcriptional regulator	0.230888	7.70563	1.29268	0.249722	-5.90093
STM14_3801	-	hypothetical protein	0.230828	4.7006	0.599702	0.573479	-5.73105
STM14_1202	ycbW	putative cytoplasmic protein	0.230689	5.60055	0.465427	0.660169	-6.06963
STM14_1633	ydiU	hypothetical protein	0.230644	7.49796	1.37219	0.225357	-5.76393
STM14_0707	ahpC	alkyl hydroperoxide reductase subunit C	0.230522	7.0864	1.05461	0.337387	-6.01502
STM14_0109	ksgA	dimethyladenosine transferase	0.230488	7.82412	0.907179	0.403758	-6.32633
STM14_0200	cueO	multicopper oxidase	0.230433	8.96556	1.15275	0.298449	-6.22595
STM14_982	-	hypothetical protein	0.230311	7.03676	1.05721	0.336303	-5.99979
STM14_3729	speA	arginine decarboxylase	0.230163	9.54924	0.994454	0.363305	-6.44866
STM14_0412	-	hypothetical protein	0.230106	9.82681	1.21413	0.276123	-6.24387
STM14_1334	grxB	glutaredoxin 2	0.23005	6.13177	0.976415	0.371388	-5.84118
STM14_2696	mglA	galactose/methyl galaxtoside transporter ATP-binding protein	0.229755	7.11	1.10102	0.318463	-5.97324
STM14_2138	ychP	hypothetical protein	0.229542	8.36342	1.31414	0.242921	-5.97806
STM14_4954	ppc	phosphoenolpyruvate carboxylase	0.229502	8.60201	1.07007	0.330981	-6.27318
STM14_0475	malZ	maltodextrin glucosidase	0.229471	9.17848	1.68139	0.150321	-5.61437
STM14_0389	-	hypothetical protein	0.229412	7.99076	1.06219	0.334235	-6.20479
STM14_3804	yghU	putative glutathione S-transferase YghU	0.228254	7.50811	1.26959	0.257236	-5.88501
STM14_4186	nirC	nitrite transporter NirC	0.227906	7.27979	1.0142	0.354624	-6.10375
STM14_0771	gltK	glutamate/aspartate transporter	0.227771	7.98696	1.02388	0.35043	-6.24302
STM14_1135	-	hypothetical protein	0.227541	5.02785	0.444258	0.674452	-5.91133
STM14_0745	-	hypothetical protein	0.227329	4.67606	0.42011	0.690934	-5.8201
STM14_5478	prfC	peptide chain release factor 3	0.227012	8.65619	1.27183	0.256499	-6.05926
STM14_1523	-	hypothetical protein	0.226896	7.25995	0.915157	0.399918	-6.1936
STM14_3151	murQ	N-acetylmuramic acid-6-phosphate etherase	0.226874	7.76478	1.16176	0.295073	-6.05896
STM14_0190	acnB	bifunctional aconitate hydratase 2/2-methylisocitrate dehydratase	0.226809	7.62165	1.30964	0.244332	-5.86405
STM14_0570	ybaB	hypothetical protein	0.226643	6.42768	1.03689	0.344856	-5.86308
STM14_1381	ycfM	putative outer membrane lipoprotein	0.225918	5.75531	0.693269	0.517412	-5.97292
STM14_0525	yajG	hypothetical protein	0.225905	7.13029	1.21142	0.277077	-5.85992
STM14_3436	hydN	electron transport protein HydN	0.225905	5.61198	0.600535	0.572964	-5.99531
STM14_0409	-	hypothetical protein	0.225609	9.29974	1.67281	0.152031	-5.63728
STM14_3846	parC	DNA topoisomerase IV subunit A	0.225424	3.14466	0.329298	0.754577	-5.44685
STM14_1247	hpaB	4-hydroxyphenylacetate catabolism	0.225304	8.59813	1.37507	0.224517	-5.93246
STM14_1058	ybjY	macrolide transporter subunit MacA	0.225283	7.70187	1.32752	0.238765	-5.86
STM14_4733	-	hypothetical protein	0.225236	6.73115	0.733576	0.494428	-6.212
STM14_4168	yheT	putative hydrolase	0.224964	8.77139	1.52242	0.18526	-5.77256
STM14_2627	yegB	multidrug efflux system protein MdtE	0.224774	9.42231	1.66002	0.154612	-5.66553
STM14_2508	cbiO	cobalt transporter ATP-binding subunit	0.224482	7.71478	1.47522	0.197067	-5.68647
STM14_1341	flgN	putative FlgK/FlgL export chaperone	0.22429	7.3487	0.966445	0.375917	-6.16705
STM14_0715	-	hypothetical protein	0.223925	5.97716	0.884226	0.414965	-5.88218
STM14_4188	bigA	putative surface-exposed virulence protein	0.223773	10.8147	1.35504	0.23042	-6.16757
STM14_0014	dnaJ	chaperone protein DnaJ	0.223622	6.99006	0.551144	0.604017	-6.40599
STM14_1259	-	hypothetical protein	0.223122	8.30585	1.16729	0.293019	-6.13693
STM14_3135	hmpA	nitric oxide dioxygenase	0.222976	7.40639	1.24129	0.266726	-5.89363
STM14_3285	-	hypothetical protein	0.222944	7.36394	1.20446	0.279539	-5.92466
STM14_4315	yhiI	hypothetical protein	0.222568	7.59707	1.38702	0.221064	-5.76819
STM14_5505	yjjX	NTPase	0.222517	6.79152	1.02556	0.349707	-5.96857
STM14_4694	yifE	hypothetical protein	0.222421	6.88282	0.817179	0.449066	-6.18399
STM14_0889	-	hypothetical protein	0.22241	3.85156	0.437215	0.679239	-5.58913
STM14_959	ybiN	putative SAM-dependent methyltransferase	0.221823	7.24207	1.04923	0.339644	-6.0595
STM14_0340	-	hypothetical protein	0.221736	10.3388	1.69772	0.147122	-5.70114
STM14_1385	ndh	respiratory NADH dehydrogenase 2	0.22158	7.31641	0.563038	0.596449	-6.4818
STM14_0680	ybdK	carboxylate-amine ligase	0.221556	9.67942	1.68066	0.150465	-5.66381
STM14_2928	mnmC	5-methylaminomethyl-2-thiouridine methyltransferase	0.22108	8.7744	1.56784	0.174542	-5.71623
STM14_4649	pstB	phosphate transporter subunit	0.221078	6.80619	0.615208	0.563931	-6.31699
STM14_0777	-	hypothetical protein	0.220871	6.22573	0.791591	0.462616	-6.03097
STM14_1892	fdnI	formate dehydrogenase-N subunit gamma	0.22078	8.55927	1.53613	0.181959	-5.73218
STM14_0759	-	hypothetical protein	0.220317	7.71396	1.00535	0.358493	-6.21091
STM14_4721	rffH	glucose-1-phosphate thymidyl transferase	0.220235	3.95471	0.309575	0.768715	-5.6648
STM14_5425	yjiO	putative transport protein	0.220095	7.53084	1.01908	0.352502	-6.1581
STM14_5480	osmY	periplasmic protein	0.219776	6.69936	0.758306	0.480683	-6.18437
STM14_2497	-	hypothetical protein	0.219775	6.85305	1.06776	0.331934	-5.94205
STM14_1441	-	hypothetical protein	0.219535	7.29462	0.777809	0.470037	-6.32164
STM14_4167	-	hypothetical protein	0.219425	6.70597	1.01423	0.354612	-5.9577
STM14_1533	-	hypothetical protein	0.219394	5.95664	0.615648	0.563661	-6.08432
STM14_2887	ulaA_2	ascorbate-specific PTS system enzyme IIC	0.219259	7.98109	1.2181	0.274732	-6.03636
STM14_2281	holE	DNA polymerase III subunit theta	0.219249	5.58537	0.476346	0.652864	-6.05974
STM14_5236	yjeS	putative FeS protein	0.219245	8.5383	1.23299	0.269566	-6.09026
STM14_2643	yegT	putative transport protein	0.21899	7.95868	1.05595	0.33683	-6.20605
STM14_4095	-	hypothetical protein	0.218848	3.81152	0.402851	0.702832	-5.59356
STM14_4030	nanA	N-acetylneuraminate lyase	0.218825	7.80552	0.981827	0.368948	-6.25233
STM14_1705	ssaJ	needle complex inner membrane lipoprotein	0.218011	6.66427	0.623512	0.558859	-6.27422
STM14_5399	-	hypothetical protein	0.217817	5.06045	0.451159	0.669778	-5.91773
STM14_1208	ymbA	putative outer membrane protein	0.217721	5.53825	0.657654	0.538312	-5.93638
STM14_0553	rpmE2	50S ribosomal protein L31 type B	0.217717	5.98471	0.560873	0.597822	-6.12714
STM14_0312	-	hypothetical protein	0.217139	4.27877	0.256332	0.807371	-5.76779
STM14_3906	ygjU	serine/threonine transporter SstT	0.216659	8.95021	1.5583	0.176744	-5.74728
STM14_4960	udhA	soluble pyridine nucleotide transhydrogenase	0.216588	7.35617	1.20478	0.279424	-5.92255
STM14_4435	-	hypothetical protein	0.216093	6.0765	0.859608	0.42725	-5.9319
STM14_2240	yebW	putative inner membrane lipoprotein	0.216043	4.74952	0.501185	0.636408	-5.80159
STM14_2006	ogt	O-6-alkylguanine-DNA:cysteine-protein methyltransferase	0.21558	6.61535	0.786783	0.465195	-6.13964
STM14_4278	yhhA	hypothetical protein	0.215531	7.49432	1.29053	0.250415	-5.85823
STM14_0833	ybgL	hypothetical protein	0.215299	7.52469	1.08699	0.324087	-6.0877
STM14_4163	-	hypothetical protein	0.21511	5.41959	0.504738	0.634073	-5.99664
STM14_0441	-	hypothetical protein	0.215049	4.90374	0.629435	0.555259	-5.77017
STM14_1851	-	hypothetical protein	0.21495	8.2849	0.951611	0.382738	-6.35529
STM14_5000	thiH	thiamine biosynthesis protein ThiH	0.214822	8.53628	1.21397	0.276177	-6.11131
STM14_1051	hcr	HCP oxidoreductase, NADH-dependent	0.214716	8.16915	1.29268	0.249723	-5.97956
STM14_4510	-	hypothetical protein	0.214526	6.7941	1.11294	0.313754	-5.88027
STM14_0717	rnk	nucleoside diphosphate kinase regulator	0.214484	4.18829	0.409952	0.697925	-5.68916
STM14_4713	trxA	thioredoxin	0.214336	3.60818	0.380316	0.718512	-5.55034
STM14_2776	ccmH_1	putative heme lyase subunit	0.214197	3.52076	0.272014	0.795915	-5.56332
STM14_2020	-	hypothetical protein	0.213992	6.96081	0.783636	0.466889	-6.23213
STM14_2086	trpE	anthranilate synthase component I	0.213939	7.93265	1.42892	0.20934	-5.78339
STM14_4640	-	hypothetical protein	0.213903	4.74222	0.560104	0.59831	-5.76675
STM14_5003	thiF	thiamine biosynthesis protein ThiF	0.213748	7.77576	1.06515	0.33301	-6.16323
STM14_2567	hisC	histidinol-phosphate aminotransferase	0.213595	8.3589	1.15053	0.299285	-6.16114
STM14_5223	frdA	fumarate reductase flavoprotein subunit	0.213583	8.87566	1.64279	0.15816	-5.63256
STM14_3582	sdaB	L-serine dehydratase/L-threonine deaminase 2	0.213505	8.9631	1.1453	0.301262	-6.23378
STM14_2301	znuC	high-affinity zinc transporter ATPase	0.213333	6.8584	0.912333	0.401274	-6.09403
STM14_992	yliB	putative ABC transporter periplasmic binding protein	0.213104	8.18015	1.17964	0.288479	-6.10793
STM14_1024	ybjC	hypothetical protein	0.212572	5.0453	0.516638	0.626287	-5.87939
STM14_2548	yeeX	hypothetical protein	0.212417	4.74751	0.604325	0.570622	-5.74158
STM14_1517	-	hypothetical protein	0.212017	6.78483	1.04141	0.342942	-5.95111
STM14_0515	yajR	putative transport protein	0.212005	8.64384	0.991853	0.364462	-6.35671
STM14_2525	pocR	transcriptional regulator	0.211996	8.02463	1.36829	0.226501	-5.87061
STM14_2520	cbiD	cobalt-precorrin-6A synthase	0.211964	8.62384	0.914615	0.400178	-6.42825
STM14_3744	yggS	hypothetical protein	0.211675	8.15971	1.33665	0.235965	-5.92737
STM14_0600	sfbA	putative ABC-type transport system ATPase component	0.211657	8.16069	1.3932	0.219296	-5.86069
STM14_3844	sufI	repressor protein for FtsI	0.211552	8.55855	1.3211	0.240749	-5.99162
STM14_3916	yhaH	putative inner membrane protein	0.211193	6.53613	0.967504	0.375434	-5.95904
STM14_3236	-	hypothetical protein	0.211168	6.60459	0.967848	0.375277	-5.97656
STM14_2354	yecH	putative cytoplasmic protein	0.211043	4.64951	0.455868	0.666599	-5.79606
STM14_4882	cpxR	DNA-binding transcriptional regulator CpxR	0.210994	7.90117	0.607594	0.568607	-6.57991
STM14_4108	smf	hypothetical protein	0.210925	8.52757	1.2866	0.251682	-6.02816
STM14_0323	-	hypothetical protein	0.210861	6.88986	1.10632	0.316361	-5.9118
STM14_4058	yhcP	p-hydroxybenzoic acid efflux subunit AaeB	0.210778	10.0215	1.61283	0.164521	-5.78241
STM14_3809	hybE	hydrogenase 2-specific chaperone	0.2107	5.75711	0.553237	0.602681	-6.06627
STM14_2441	-	hypothetical protein	0.21064	8.55365	1.45267	0.202955	-5.83429
STM14_3155	-	hypothetical protein	0.210398	7.74609	1.10704	0.316077	-6.11374
STM14_2052	ycjE	putative cytoplasmic protein	0.210062	6.66043	0.635455	0.551615	-6.26517
STM14_3699	serA	D-3-phosphoglycerate dehydrogenase	0.209924	8.29233	1.12348	0.309636	-6.18255
STM14_0236	stfD	putative periplasmic fimbrial chaperone	0.209714	7.06986	0.806889	0.454479	-6.24119
STM14_2559	sbcB	exonuclease I	0.209533	8.22545	1.44101	0.206067	-5.8113
STM14_3810	hybD	hydrogenase 2 maturation endopeptidase	0.20921	7.09972	0.894009	0.410159	-6.17286
STM14_1115	ycaQ	putative cytoplasmic protein	0.208745	7.77457	0.756909	0.481452	-6.44639
STM14_3692	visC	hypothetical protein	0.208408	6.99367	0.917251	0.398915	-6.12452
STM14_0029	bcfB	fimbrial chaparone	0.208394	8.82388	1.49005	0.193282	-5.81837
STM14_3811	hybC	hydrogenase 2 large subunit	0.208346	8.53473	1.54325	0.180268	-5.72066
STM14_0223	hrpB	ATP-dependent RNA helicase HrpB	0.207951	8.92597	1.06158	0.334485	-6.31805
STM14_5239	amiB	N-acetylmuramoyl-l-alanine amidase II	0.207904	8.66436	1.45342	0.202757	-5.84557
STM14_2625	yegN	multidrug efflux system subunit MdtB	0.207588	9.56816	1.42162	0.21134	-5.9771
STM14_0003	thrB	homoserine kinase	0.20753	7.72902	1.14611	0.300955	-6.06881
STM14_2707	fghA	S-formylglutathione hydrolase	0.206659	7.73146	1.19086	0.284405	-6.02071
STM14_2569	hisH	imidazole glycerol phosphate synthase subunit HisH	0.206511	6.2745	0.645036	0.545847	-6.15524
STM14_0805	citB	citrate utilization protein b	0.205879	7.64091	0.893607	0.410356	-6.30196
STM14_3503	-	hypothetical protein	0.205847	4.13257	0.398596	0.705781	-5.67908
STM14_1207	pqiB	paraquat-inducible protein B	0.20577	8.16017	1.33092	0.237718	-5.93418
STM14_4769	metE	5-methyltetrahydropteroyltriglutamate-- homocysteine methyltransferase	0.205607	9.53713	1.51814	0.186302	-5.85575
STM14_5486	-	hypothetical protein	0.205385	6.30645	0.684024	0.522784	-6.13647
STM14_4835	yihT	putative aldolase	0.20526	7.57719	1.0399	0.343579	-6.14752
STM14_0641	fimZ	transcriptional regulator FimZ	0.204468	7.00963	0.719685	0.502268	-6.29554
STM14_4258	glgB	glycogen branching enzyme	0.204427	8.94098	1.24522	0.265387	-6.12102
STM14_4941	ptsA	PEP-protein phosphotransferase	0.204071	9.50866	1.51282	0.187605	-5.8596
STM14_2333	cheR	chemotaxis methyltransferase CheR	0.204056	7.36743	1.03361	0.346254	-6.10584
STM14_1068	-	hypothetical protein	0.204051	7.0297	1.01286	0.355205	-6.04268
STM14_1085	lolA	outer-membrane lipoprotein carrier protein	0.203931	5.47648	0.63398	0.552506	-5.93485
STM14_5516	-	hypothetical protein	0.203821	7.48303	0.934626	0.390668	-6.22902
STM14_2938	fadI	3-ketoacyl-CoA thiolase	0.203652	7.61809	1.02513	0.349892	-6.17132
STM14_4244	glpG	intramembrane serine protease GlpG	0.203214	7.98426	0.948667	0.384103	-6.31641
STM14_3824	exbD	biopolymer transport protein ExbD	0.203202	6.69195	0.585273	0.582454	-6.3067
STM14_3038	yffH	putative pyrophosphohydrolase	0.202976	7.76901	0.723307	0.500215	-6.47173
STM14_1246	hpaC	4-hydroxyphenylacetate catabolism	0.202565	8.29706	1.41179	0.21406	-5.85536
STM14_2382	fliT	flagellar biosynthesis protein FliT	0.202532	4.32766	0.33538	0.750238	-5.75647
STM14_4919	hslU	ATP-dependent protease ATP-binding subunit	0.202443	8.05281	1.25541	0.261952	-6.00563
STM14_2192	ycgL	putative cytoplasmic protein	0.20243	5.4846	0.725868	0.498768	-5.87217
STM14_1108	-	hypothetical protein	0.202364	6.40121	0.731668	0.4955	-6.12681
STM14_1802	-	hypothetical protein	0.202263	6.90672	0.930366	0.392677	-6.08995
STM14_0387	-	hypothetical protein	0.20223	9.18773	1.64052	0.158634	-5.66767
STM14_0751	cobC	alpha ribazole-5'-P phosphatase	0.201942	7.76414	1.19837	0.28171	-6.01907
STM14_1589	-	hypothetical protein	0.20164	7.02604	0.909246	0.40276	-6.14034
STM14_3739	gshB	glutathione synthetase	0.201521	8.10973	1.1203	0.310875	-6.16253
STM14_2236	-	hypothetical protein	0.201218	9.11614	1.1777	0.289188	-6.21456
STM14_0231	fhuB	iron-hydroxamate transporter permease subunit	0.201102	8.73887	0.763572	0.477792	-6.57268
STM14_1661	ydiH	putative cytoplasmic protein	0.201045	6.83225	0.757908	0.480902	-6.21949
STM14_0209	stiA	putative fimbrial subunit	0.200769	6.69684	0.962244	0.377839	-6.00569
STM14_3634	aas	bifunctional acyl-[acyl carrier protein] synthetase/2-acylglycerophosphoethanolamine acyltransferase	0.200371	9.63639	1.36684	0.226924	-6.0494
STM14_0433	prpD	2-methylcitrate dehydratase	0.199985	7.44405	1.23	0.270597	-5.91519
STM14_3884	-	hypothetical protein	0.199732	7.45409	1.14272	0.302241	-6.01291
STM14_2634	yegQ	putative protease	0.199566	8.12297	1.3699	0.226028	-5.88339
STM14_3350	pipB2	secreted effector protein	0.199283	7.85871	1.11135	0.314376	-6.13105
STM14_3641	araE	L-arabinose/proton symport protein	0.198801	8.84234	1.52658	0.184253	-5.77525
STM14_3593	fucR	DNA-binding transcriptional activator FucR	0.198723	8.06651	0.872867	0.420599	-6.399
STM14_4239	-	hypothetical protein	0.198602	8.56843	0.838871	0.43781	-6.49021
STM14_5298	ytfP	putative cytoplasmic protein	0.198386	9.04483	1.20154	0.280578	-6.18098
STM14_0719	citT	citrate/succinate transport antiport protein	0.198357	8.05626	0.780157	0.468766	-6.47704
STM14_5343	nrdD	anaerobic ribonucleoside triphosphate reductase	0.198335	9.41718	1.46036	0.200928	-5.91533
STM14_0773	gltI	glutamate and aspartate transporter subunit	0.198002	7.18528	0.819716	0.447738	-6.25983
STM14_1045	orfB	hypothetical protein	0.197966	4.16872	0.295918	0.778564	-5.72623
STM14_0425	-	hypothetical protein	0.197488	8.28358	1.43053	0.2089	-5.83122
STM14_0503	thiI	thiamine biosynthesis protein ThiI	0.197441	8.07012	0.716027	0.504346	-6.53006
STM14_1040	artM	arginine transporter permease subunit ArtM	0.197379	7.86032	0.95043	0.383285	-6.293
STM14_2877	yfbT	putative phosphatase	0.197376	4.61993	0.241238	0.818448	-5.8681
STM14_3013	eutK	putative carboxysome structural protein	0.197234	3.94261	0.353545	0.737342	-5.64664
STM14_0010	htgA	hypothetical protein	0.196886	6.65999	0.605867	0.569671	-6.285
STM14_4297	ftsX	cell division protein FtsX	0.196358	4.52525	0.395318	0.708056	-5.78844
STM14_1596	celC	N,N'-diacetylchitobiose-specific PTS system transporter subunit IIA	0.196282	4.3247	0.356574	0.735201	-5.74796
STM14_1710	ssaV	secretion system apparatus protein SsaV	0.196187	8.68942	1.10995	0.314928	-6.24134
STM14_5469	-	hypothetical protein	0.196173	4.40906	0.321196	0.760372	-5.78415
STM14_2549	-	hypothetical protein	0.19576	5.54426	0.546169	0.607199	-6.00955
STM14_3912	yqjE	putative inner membrane protein	0.195705	6.40439	0.659371	0.537292	-6.18096
STM14_3632	tas	putative aldo-keto reductase	0.195666	8.34097	1.29276	0.249699	-6.0004
STM14_0390	-	hypothetical protein	0.195485	7.93746	1.07322	0.329688	-6.18494
STM14_5159	phnA	hypothetical protein	0.194842	4.56814	0.323027	0.75906	-5.8284
STM14_0673	-	hypothetical protein	0.194783	8.65435	1.17805	0.28906	-6.16408
STM14_3097	yfgB	hypothetical protein	0.194768	8.78692	1.37111	0.225673	-5.95817
STM14_0729	dcuC	C4-dicarboxylate transporter DcuC	0.193754	8.23926	0.990634	0.365005	-6.31202
STM14_1063	clpS	ATP-dependent Clp protease adaptor protein ClpS	0.192453	7.00088	1.03337	0.346359	-6.01495
STM14_4000	yrbE	putative transport protein	0.192449	5.82598	0.690803	0.518841	-5.99518
STM14_0123	araC	DNA-binding transcriptional regulator AraC	0.192363	8.51313	0.988204	0.366089	-6.34579
STM14_1243	-	hypothetical protein	0.192334	7.37185	0.880421	0.416846	-6.25277
STM14_1037	-	hypothetical protein	0.192304	8.86444	1.38451	0.221783	-5.9508
STM14_4072	-	hypothetical protein	0.192053	9.48097	1.23042	0.270452	-6.19211
STM14_4175	argD_2	bifunctional N-succinyldiaminopimelate-aminotransferase/acetylornithine transaminase protein	0.191948	8.30905	1.1802	0.288273	-6.12338
STM14_1929	srfB	putative virulence protein	0.191853	9.66404	1.44573	0.204802	-5.95717
STM14_0821	kdpE	DNA-binding transcriptional activator KdpE	0.191837	7.15867	0.87122	0.421421	-6.20839
STM14_0543	ybaO	putative transcriptional regulator	0.19179	5.8274	0.674637	0.528277	-6.00719
STM14_1269	scsD	suppression of copper sensitivity protein	0.191782	5.92104	0.510558	0.630259	-6.13832
STM14_2827	yfaV	putative transport protein	0.191473	8.42291	1.23396	0.269231	-6.07644
STM14_0306	gloB	hydroxyacylglutathione hydrolase	0.191235	6.80408	0.607151	0.56888	-6.32197
STM14_2654	stcB	putative periplasmic chaperone protein	0.1907	6.14608	0.524805	0.620974	-6.19511
STM14_3723	-	hypothetical protein	0.190436	6.22306	0.642313	0.547482	-6.14278
STM14_4943	-	hypothetical protein	0.190377	5.274	0.442999	0.675306	-5.98575
STM14_0797	-	hypothetical protein	0.190352	3.33371	0.232718	0.824722	-5.52407
STM14_2288	purT	phosphoribosylglycinamide formyltransferase 2	0.190084	7.74102	1.07111	0.330553	-6.15028
STM14_3065	purN	phosphoribosylglycinamide formyltransferase	0.190034	6.39028	0.712823	0.506172	-6.13825
STM14_3915	yqjG	putative glutathione S-transferase	0.189948	8.19122	1.05659	0.33656	-6.23988
STM14_0518	-	hypothetical protein	0.189899	7.3855	1.15245	0.298559	-5.98664
STM14_4705	ilvY	DNA-binding transcriptional regulator IlvY	0.189521	6.05384	0.529888	0.61768	-6.16566
STM14_2256	pagO	integral membrane protein	0.188841	5.67413	0.530155	0.617508	-6.05619
STM14_2005	ydaL	hypothetical protein	0.188658	7.4938	1.06399	0.33349	-6.10474
STM14_5320	-	hypothetical protein	0.188224	7.05925	0.740238	0.490698	-6.29264
STM14_2539	pduO	propanediol utilization protein	0.188208	7.19279	0.8408	0.43682	-6.24378
STM14_0118	-	hypothetical protein	0.188019	7.58693	0.922103	0.396598	-6.26405
STM14_0688	fepC	iron-enterobactin transporter ATP-binding protein	0.187493	8.97052	1.3378	0.235614	-6.01747
STM14_2252	-	hypothetical protein	0.187272	7.4481	1.04379	0.341932	-6.11457
STM14_2409	-	hypothetical protein	0.186959	5.21637	0.603464	0.571153	-5.87898
STM14_3104	pbpC	penicillin-binding protein 1C	0.186952	7.59543	0.851746	0.431231	-6.32947
STM14_4238	rtcB	putative cytoplasmic protein	0.186941	8.79463	0.878168	0.417963	-6.48088
STM14_3715	-	hypothetical protein	0.186913	6.63584	0.759025	0.480287	-6.16748
STM14_0509	-	hypothetical protein	0.186898	5.37851	0.547751	0.606186	-5.96076
STM14_3130	-	hypothetical protein	0.186809	8.50303	1.13244	0.306173	-6.19671
STM14_2663	yehU	putative sensor kinase	0.186684	9.11992	1.35537	0.23032	-6.01229
STM14_0392	stbE	putative fimbrial chaparone	0.186612	6.47501	0.859461	0.427324	-6.04174
STM14_4264	gntU	low affinity gluconate transporter	0.186175	7.15143	0.996329	0.362473	-6.08981
STM14_5446	tsr	methyl-accepting chemotaxis protein I	0.186135	9.43654	1.2394	0.267367	-6.17765
STM14_0677	-	hypothetical protein	0.185874	6.78643	0.622233	0.559638	-6.30734
STM14_4862	yiiL	putative cytoplasmic protein	0.185629	7.11629	0.914271	0.400343	-6.15875
STM14_4117	rplQ	50S ribosomal protein L17	0.185534	1.93454	0.205126	0.845138	-5.22252
STM14_3003	ucpA	short chain dehydrogenase	0.185115	7.25772	0.495774	0.639973	-6.50699
STM14_2175	emtA	membrane-bound lytic murein transglycosylase E	0.184664	7.32788	0.833611	0.44052	-6.2834
STM14_2402	fliR	flagellar biosynthesis protein FliR	0.184426	8.1315	1.27473	0.255547	-5.9955
STM14_2695	mglC	beta-methylgalactoside transporter inner membrane component	0.184256	8.54858	0.858498	0.42781	-6.47078
STM14_1028	potF	putrescine ABC transporter periplasmic substrate-binding protein	0.183767	8.03822	1.19226	0.283902	-6.07414
STM14_2095	ompW	outer membrane protein W	0.182998	7.60537	1.06203	0.334301	-6.13136
STM14_1178	-	hypothetical protein	0.182808	8.55603	0.645146	0.545782	-6.64165
STM14_5013	zraP	zinc resistance protein	0.182619	7.90741	1.02061	0.351841	-6.23312
STM14_3891	yqjH	putative transporter	0.182538	7.42459	0.948591	0.384138	-6.20234
STM14_1924	yncB	putative NADP-dependent oxidoreductase	0.182528	8.5064	1.08061	0.326672	-6.25173
STM14_5260	yjfN	putative inner membrane protein	0.182272	6.52374	0.886155	0.414014	-6.03097
STM14_0171	hofB	hypothetical protein	0.182197	8.33389	1.28983	0.250641	-6.00303
STM14_3829	yqhC	putative transcriptional regulator	0.182168	8.51461	1.29989	0.247419	-6.01143
STM14_5179	-	hypothetical protein	0.182033	8.32285	1.12307	0.309795	-6.18664
STM14_5078	yjbG	putative periplasmic protein	0.181923	6.93476	0.653481	0.540796	-6.32471
STM14_4093	-	hypothetical protein	0.181844	5.89329	0.496358	0.639588	-6.13815
STM14_3205	-	hypothetical protein	0.181668	3.70088	0.339777	0.747108	-5.58938
STM14_953	dinG	ATP-dependent DNA helicase DinG	0.181377	9.04719	1.17804	0.289064	-6.2072
STM14_4415	-	hypothetical protein	0.181072	6.72999	0.714286	0.505338	-6.22677
STM14_3848	ygiW	putative outer membrane protein	0.180925	6.33604	0.823114	0.445965	-6.03563
STM14_5068	-	hypothetical protein	0.180894	6.54338	0.855355	0.4294	-6.06328
STM14_1248	hpaR	4-hydroxyphenylacetate catabolism	0.180692	6.84299	0.879956	0.417076	-6.11944
STM14_1743	slyB	putative outer membrane lipoprotein	0.180677	6.66652	0.602631	0.571668	-6.28896
STM14_0884	aroG	phospho-2-dehydro-3-deoxyheptonate aldolase	0.180586	7.67867	0.792301	0.462236	-6.39831
STM14_2026	-	hypothetical protein	0.180267	7.24795	0.747982	0.486388	-6.33432
STM14_2048	-	hypothetical protein	0.18018	5.9319	0.69613	0.515757	-6.02166
STM14_4953	-	hypothetical protein	0.180064	6.17457	0.535223	0.614235	-6.19722
STM14_2671	-	hypothetical protein	0.17967	4.7334	0.474881	0.653842	-5.81081
STM14_1679	ttrB	tetrathionate reductase complex subunit B	0.179534	5.64856	0.599968	0.573315	-6.0066
STM14_1339	-	hypothetical protein	0.179526	6.23466	0.447646	0.672155	-6.26188
STM14_5192	-	hypothetical protein	0.179513	6.76232	0.655396	0.539655	-6.27822
STM14_0454	psiF	hypothetical protein	0.179211	4.77991	0.375157	0.722124	-5.86946
STM14_2908	-	hypothetical protein	0.179151	8.87805	0.913232	0.400842	-6.45819
STM14_1173	-	hypothetical protein	0.179047	9.09668	1.05373	0.337757	-6.3442
STM14_3140	glnB	nitrogen regulatory protein P-II 1	0.179018	6.55392	0.718065	0.503187	-6.17792
STM14_1980	-	hypothetical protein	0.178873	5.82335	0.634292	0.552318	-6.03405
STM14_3299	-	hypothetical protein	0.178569	8.84469	1.25049	0.263606	-6.10461
STM14_2820	glpB	anaerobic glycerol-3-phosphate dehydrogenase subunit B	0.178532	7.92073	0.890436	0.411909	-6.3598
STM14_1514	-	hypothetical protein	0.178459	4.7639	0.442577	0.675592	-5.8353
STM14_1627	btuC	vtamin B12-transporter permease	0.178328	7.07879	0.96063	0.378579	-6.10597
STM14_3603	mltA	murein transglycosylase A	0.178161	9.88171	1.10993	0.314937	-6.36266
STM14_0782	ubiF	2-octaprenyl-3-methyl-6-methoxy-1,4-benzoquinol hydroxylase	0.178062	5.22315	0.586234	0.581853	-5.89185
STM14_0527	bolA	transcriptional regulator BolA	0.177605	7.94874	1.10994	0.314934	-6.14883
STM14_2858	nuoM	NADH dehydrogenase subunit M	0.177518	7.52252	0.972558	0.373135	-6.20228
STM14_2758	oafA	O-antigen acetylase	0.177288	8.12309	0.922888	0.396224	-6.36206
STM14_4855	-	hypothetical protein	0.177141	9.55277	0.93699	0.389557	-6.50459
STM14_2626	yegO	multidrug efflux system subunit MdtC	0.177138	9.48878	0.974414	0.372293	-6.46239
STM14_4057	yhcO	putative cytoplasmic protein	0.17665	5.55592	0.532708	0.615858	-6.02084
STM14_0125	thiQ	thiamine transporter ATP-binding subunit	0.176367	7.61785	0.59297	0.577656	-6.5332
STM14_3344	iroB	putative glycosyl transferase	0.17623	7.92239	1.0521	0.338437	-6.20409
STM14_0546	glnK	nitrogen regulatory protein P-II 2	0.175901	5.38115	0.536136	0.613646	-5.96836
STM14_1456	-	hypothetical protein	0.175604	2.16251	0.176487	0.866473	-5.26031
STM14_0617	allC	allantoate amidohydrolase	0.175487	8.5955	1.09201	0.322065	-6.24965
STM14_2500	yeeO	hypothetical protein	0.175459	7.94335	1.1434	0.301982	-6.11228
STM14_2465	-	hypothetical protein	0.175331	8.49348	1.06542	0.332898	-6.26603
STM14_3340	-	hypothetical protein	0.175009	6.14578	0.582375	0.584266	-6.16048
STM14_4838	yihV	putative sugar kinase	0.174945	8.07195	0.893536	0.41039	-6.38139
STM14_0664	ybdG	hypothetical protein	0.174677	8.99055	1.26652	0.258252	-6.10215
STM14_2979	yfeR	putative transcriptional regulator	0.174573	7.79684	1.08361	0.325457	-6.14879
STM14_1493	envE	putative envelope protein	0.174402	7.27734	0.621164	0.56029	-6.43471
STM14_3427	-	hypothetical protein	0.174355	7.96735	1.16793	0.292784	-6.09005
STM14_2743	yejF	putative ABC-type transport system ATPase component	0.17417	7.55601	0.898109	0.408158	-6.27946
STM14_1835	ydeD	O-acetylserine/cysteine export protein	0.174015	8.14058	1.10137	0.318325	-6.18716
STM14_1255	hpaH	4-hydroxyphenylacetate catabolism	0.173927	6.83251	0.556611	0.600531	-6.36168
STM14_4103	yrdB	putative periplasmic protein	0.173919	6.04908	0.46726	0.658939	-6.19866
STM14_2675	yohC	putative transport protein	0.173884	7.14822	0.683722	0.52296	-6.35821
STM14_3872	-	hypothetical protein	0.173554	4.84726	0.274606	0.794027	-5.92462
STM14_4993	-	hypothetical protein	0.17288	3.93938	0.386275	0.71435	-5.63345
STM14_2935	yfcN	hypothetical protein	0.17257	6.1789	0.540471	0.610855	-6.19547
STM14_2299	yebA	hypothetical protein	0.171949	7.70602	0.780346	0.468664	-6.41379
STM14_1404	pepT	peptidase T	0.171852	8.15714	0.976389	0.371399	-6.31567
STM14_5293	ytfL	putative hemolysin-like protein	0.17174	9.66547	1.38182	0.22256	-6.03442
STM14_1793	-	hypothetical protein	0.171634	6.4169	0.566697	0.594132	-6.246
STM14_1734	nemA	N-ethylmaleimide reductase	0.171532	7.63533	0.883873	0.415139	-6.30982
STM14_2913	folC	bifunctional folylpolyglutamate synthase/ dihydrofolate synthase	0.17148	4.71734	0.461044	0.663114	-5.81313
STM14_1825	ydfG	3-hydroxy acid dehydrogenase	0.17099	6.56954	0.62103	0.560372	-6.25151
STM14_1662	-	hypothetical protein	0.170509	7.43078	1.02034	0.35196	-6.1342
STM14_2495	amn	AMP nucleosidase	0.170378	8.72133	1.20767	0.2784	-6.13897
STM14_1099	pflB	pyruvate formate lyase I	0.170229	8.11542	0.633282	0.552929	-6.59758
STM14_0568	apt	adenine phosphoribosyltransferase	0.170156	4.49099	0.419922	0.691063	-5.76836
STM14_2655	stcA	putative fimbrial-like protein	0.17008	0.289955	0.0572961	0.956412	-5.04456
STM14_0669	-	hypothetical protein	0.169789	7.68985	0.877021	0.418532	-6.32752
STM14_929	ybhK	putative cytoplasmic protein	0.169693	7.23748	0.849398	0.432425	-6.2475
STM14_0625	lpxH	UDP-2,3-diacylglucosamine hydrolase	0.169647	7.27923	0.639811	0.548988	-6.42244
STM14_1329	solA	N-methyltryptophan oxidase	0.169607	8.38346	1.02015	0.352041	-6.29975
STM14_4673	asnC	DNA-binding transcriptional regulator AsnC	0.169121	7.35481	0.744801	0.488155	-6.36338
STM14_1138	-	hypothetical protein	0.169105	6.91667	0.614345	0.56446	-6.3469
STM14_0585	-	hypothetical protein	0.169048	6.81164	0.580316	0.585556	-6.34145
STM14_0435	hemB	delta-aminolevulinic acid dehydratase	0.168936	-0.845746	0.076809	0.941598	-4.93674
STM14_2029	ycjG	putative chloromuconate cycloisomerase	0.168818	7.66249	0.928698	0.393466	-6.27463
STM14_2853	yfbK	hypothetical protein	0.168787	8.96672	1.02182	0.351318	-6.36289
STM14_2165	-	hypothetical protein	0.168696	5.59742	0.548631	0.605623	-6.02351
STM14_4772	-	hypothetical protein	0.168441	9.3064	1.37832	0.223574	-6.00362
STM14_3083	ratA	putative outer membrane protein	0.168132	10.3344	1.05982	0.335217	-6.45548
STM14_1516	-	hypothetical protein	0.167842	7.47394	0.643695	0.546652	-6.46667
STM14_4680	rbsC	ribose ABC transporter permease protein	0.16776	8.00452	0.701247	0.512805	-6.53161
STM14_0668	-	hypothetical protein	0.167698	9.84645	1.44049	0.206205	-5.98103
STM14_4931	-	hypothetical protein	0.167489	8.06034	0.768038	0.475349	-6.48785
STM14_1868	-	hypothetical protein	0.167464	6.86546	0.505874	0.633328	-6.40022
STM14_1595	celB	N,N'-diacetylchitobiose-specific PTS system transporter subunit IIC	0.167232	7.91787	0.59753	0.574825	-6.59001
STM14_3869	ribB	3,4-dihydroxy-2-butanone 4-phosphate synthase	0.167225	0.998586	0.157722	0.880523	-5.11582
STM14_4934	-	hypothetical protein	0.167092	6.95679	0.579546	0.586039	-6.38007
STM14_1520	-	hypothetical protein	0.167076	9.09882	0.96863	0.374921	-6.42923
STM14_4763	rhtB	homoserine/homoserine lactone efflux protein	0.166994	8.21514	1.00569	0.358346	-6.2943
STM14_3518	ygbL	putative aldolase	0.166732	6.67482	0.810724	0.452456	-6.13559
STM14_1808	-	hypothetical protein	0.166659	5.64193	0.563865	0.595925	-6.02726
STM14_3136	cadC	DNA-binding transcriptional activator CadC	0.166178	8.69155	1.19228	0.283896	-6.15265
STM14_0426	foxA	ferrioxamine receptor	0.165669	10.1461	1.26374	0.259174	-6.21705
STM14_2622	yegD	putative chaperone	0.16561	7.81041	0.982089	0.36883	-6.25375
STM14_2180	-	hypothetical protein	0.165457	3.61802	0.331953	0.752681	-5.57074
STM14_3212	-	hypothetical protein	0.165178	7.33193	0.888053	0.41308	-6.23655
STM14_2075	topA	DNA topoisomerase I	0.165076	11.9184	0.292422	0.781093	-7.13885
STM14_0487	-	hypothetical protein	0.16506	6.28427	0.598165	0.574431	-6.18977
STM14_2611	wzc	tyrosine kinase	0.165053	9.12224	0.88007	0.417019	-6.5145
STM14_4183	nirB	nitrite reductase large subunit	0.164937	9.41937	0.938132	0.38902	-6.4904
STM14_1977	-	hypothetical protein	0.164881	6.80282	0.550674	0.604317	-6.35753
STM14_1272	wraB	TrpR binding protein WrbA	0.164804	7.01942	0.870998	0.421532	-6.17335
STM14_5294	msrA	methionine sulfoxide reductase A	0.164635	8.80437	1.01108	0.355984	-6.35582
STM14_1974	sseJ	secreted effector protein	0.16457	5.92272	0.449768	0.670719	-6.17107
STM14_4327	gor	glutathione reductase	0.164458	8.7101	1.084	0.325299	-6.27095
STM14_5001	thiG	thiazole synthase	0.16424	8.13529	1.01928	0.352416	-6.2707
STM14_1427	-	hypothetical protein	0.164121	5.98985	0.464665	0.66068	-6.18299
STM14_1139	pncB	nicotinate phosphoribosyltransferase	0.163486	8.01173	1.11965	0.311126	-6.14883
STM14_1585	astB	succinylarginine dihydrolase	0.163051	5.807	0.536941	0.613127	-6.09067
STM14_4023	-	hypothetical protein	0.162873	5.86027	0.532855	0.615763	-6.10829
STM14_0658	-	hypothetical protein	0.162753	9.14158	1.11916	0.311318	-6.28047
STM14_2604	gmd	GDP-D-mannose dehydratase	0.162727	8.11954	0.323102	0.759007	-6.7646
STM14_0245	yadS	hypothetical protein	0.162661	7.02704	0.684197	0.522683	-6.32698
STM14_2866	nuoE	NADH dehydrogenase subunit E	0.162175	4.98444	0.383189	0.716504	-5.92623
STM14_1572	-	hypothetical protein	0.162155	5.24682	0.397128	0.706799	-5.99896
STM14_2607	wcaD	putative colanic acid biosynthesis protein	0.162112	7.11436	0.88754	0.413332	-6.18277
[truncated: 3,007 more rows]
