# Supplementary material for: Disruption of sulfur transferase complex increases bacterial intramacrophage persistence
Source: PLoS Pathog. 2025 May 14;21(5):e1013136. doi: 10.1371/journal.ppat.1013136 (PMC12077765; doi:10.1371/journal.ppat.1013136)
Supplement: S2 Dataset — (XLSX) [file ppat.1013136.s010.xlsx]

## Sheet: Group_control-VS-experimental_D
Gene ID	Exonic.gene.sizes	wt1_Count	wt1_FPKM	wt2_Count	wt2_FPKM	yhem1_Count	yhem1_FPKM	yhem2_Count	yhem2_FPKM	baseMean	log2FoldChange	lfcSE	stat	pvalue	padj	GeneName	Chr	Start	End	Product	KEGG	GO_Biological_Process	GO_Cellular_Component	GO_Molecular_Function	COG
STM14_0001	66	144	161.48	105	147.39	108	151.88	142	159.68	123.833	-0.393637	0.257638	-1.52787	0.126545	0.194876	thrL	CP001363.1	190	255	thr operon leader peptide	-	-	-	-	-
STM14_0002	2463	1530	45.97	1076	40.47	1596	60.14	2142	64.54	1533.41	0.114412	0.127204	0.899437	0.36842	0.473599	thrA	CP001363.1	337	2799	bifunctional aspartokinase I%2Fhomeserine dehydrogenase I	K12524	GO:0009090:homoserine biosynthetic process;GO:0009089:lysine biosynthetic process via diaminopimelate;GO:0009088:threonine biosynthetic process	-	GO:0004072:aspartate kinase activity;GO:0005524:ATP binding;GO:0004412:homoserine dehydrogenase activity;GO:0050661:NADP binding	gnl|CDD|223601;COG0527, LysC, Aspartokinases [Amino acid transport and metabolism].
STM14_0003	930	750	59.68	514	51.21	702	70.06	850	67.83	690.433	-0.0976033	0.153288	-0.636729	0.524301	0.620116	thrB	CP001363.1	2801	3730	homoserine kinase	K00872	GO:0009088:threonine biosynthetic process	GO:0005737:cytoplasm	GO:0005524:ATP binding;GO:0004413:homoserine kinase activity	gnl|CDD|223161;COG0083, ThrB, Homoserine kinase [Amino acid transport and metabolism].
STM14_0004	1287	1439	82.75	1065	76.67	1485	107.09	2058	118.68	1462.44	0.0888696	0.119873	0.741366	0.458472	0.559995	thrC	CP001363.1	3734	5020	threonine synthase	K01733	GO:0009088:threonine biosynthetic process	GO:0005829:cytosol	GO:0030170:pyridoxal phosphate binding;GO:0004795:threonine synthase activity	gnl|CDD|223572;COG0498, ThrC, Threonine synthase [Amino acid transport and metabolism].
STM14_0005	774	1307	124.97	970	116.11	1085	130.11	1484	142.29	1191.56	-0.235201	0.123234	-1.90857	0.0563176	0.0965371	yaaA	CP001363.1	5114	5887	hypothetical protein	-	-	-	-	gnl|CDD|225566;COG3022, COG3022, Uncharacterized protein conserved in bacteria [Function unknown].
STM14_0006	1431	721	37.29	627	40.59	602	39.05	904	46.88	702.184	-0.265565	0.131967	-2.01236	0.0441823	0.0779218	yaaJ	CP001363.1	5966	7396	putative alanine%2Fglycine transport protein	-	-	GO:0016021:integral component of membrane;GO:0005886:plasma membrane	GO:0015655:alanine:sodium symporter activity	gnl|CDD|224040;COG1115, AlsT, Na+/alanine symporter [Amino acid transport and metabolism].
STM14_0007	954	22371	1735.5	16236	1576.77	12194	1186.37	16981	1321.02	17120.9	-0.810711	0.123318	-6.57414	4.89e-11	2.74e-10	talB	CP001363.1	7665	8618	transaldolase B	K00616	GO:0005975:carbohydrate metabolic process;GO:0006098:pentose-phosphate shunt	GO:0005737:cytoplasm	GO:0004801:sedoheptulose-7-phosphate:D-glyceraldehyde-3-phosphate glyceronetransferase activity	gnl|CDD|223254;COG0176, MipB, Transaldolase [Carbohydrate transport and metabolism].
STM14_0008	591	1796	224.91	1387	217.43	1364	214.21	1957	245.75	1606.79	-0.354436	0.114188	-3.10397	0.00190944	0.00454335	mogA	CP001363.1	8729	9319	molybdenum cofactor biosynthesis protein	K03831	GO:0006777:Mo-molybdopterin cofactor biosynthetic process	-	GO:0005524:ATP binding;GO:0061598:molybdopterin adenylyltransferase activity	gnl|CDD|223595;COG0521, MoaB, Molybdopterin biosynthesis enzymes [Coenzyme metabolism].
STM14_0009	567	733	95.68	657	107.35	346	56.64	469	61.39	569.856	-1.18208	0.139734	-8.45948	2.69e-17	2.3e-16	yaaH	CP001363.1	9376	9942	hypothetical protein	-	GO:0006811:ion transport	GO:0016021:integral component of membrane;GO:0005886:plasma membrane	GO:0015293:symporter activity	gnl|CDD|224500;COG1584, COG1584, Predicted membrane protein [Function unknown].
STM14_0010	714	18	1.87	38	4.93	44	5.72	63	6.55	39.1732	0.442493	0.481935	0.918159	0.358536	0.463101	htgA	CP001363.1	10092	10805	hypothetical protein	-	-	-	-	gnl|CDD|227078;COG4735, COG4735, Uncharacterized protein conserved in bacteria [Function unknown].
STM14_0011	405	33	6.03	15	3.43	22	5.04	36	6.6	25.5281	-0.122756	0.538701	-0.227874	0.819744	0.867649	yaaI	CP001363.1	10841	11245	hypothetical protein	-	-	-	-	-
STM14_0012	168	10	4.41	5	2.76	24	13.26	37	16.35	17.0576	1.39093	0.636244	2.18615	0.0288045	0.0533653	STM14_0012	CP001363.1	11257	11424	hypothetical protein	-	-	-	-	-
STM14_0013	1917	18889	729.25	10388	502.05	18883	914.26	23182	897.48	17232	0.137509	0.317842	0.432634	0.665281	0.74373	dnaK	CP001363.1	11593	13509	molecular chaperone DnaK	K04043	GO:0006457:protein folding	-	GO:0005524:ATP binding;GO:0051082:unfolded protein binding	gnl|CDD|223520;COG0443, DnaK, Molecular chaperone [Posttranslational modification, protein turnover, chaperones].
STM14_0014	1140	1489	96.67	950	77.21	2324	189.21	2768	180.2	1783.04	0.670429	0.149204	4.49337	7.01e-06	2.37e-05	dnaJ	CP001363.1	13595	14734	chaperone protein DnaJ	-	GO:0006260:DNA replication;GO:0006457:protein folding;GO:0009408:response to heat	GO:0005737:cytoplasm	GO:0005524:ATP binding;GO:0031072:heat shock protein binding;GO:0051082:unfolded protein binding;GO:0008270:zinc ion binding	gnl|CDD|223560;COG0484, DnaJ, DnaJ-class molecular chaperone with C-terminal Zn finger domain [Posttranslational modification, protein turnover, chaperones].
STM14_0015	114	1	0.65	2	1.63	0	0	0	0	0.880199	-0.820047	0.779785	-1.05163	0.292969	NA	STM14_0015	CP001363.1	14845	14958	hypothetical protein	-	-	-	-	-
STM14_0016	948	73	5.7	52	5.08	140	13.71	143	11.19	97.0212	0.774392	0.305418	2.53551	0.0112283	0.0230745	STM14_0016	CP001363.1	15014	15961	putative transcriptional regulator	-	-	-	-	gnl|CDD|223656;COG0583, LysR, Transcriptional regulator [Transcription].
STM14_0017	345	2	0.43	2	0.54	4	1.08	13	2.8	4.5465	0.986159	0.898002	1.09817	0.27213	NA	STM14_0017	CP001363.1	16088	16432	putative bacteriophage protein	-	-	-	-	-
STM14_0018	534	1	0.14	3	0.52	3	0.52	13	1.81	4.33699	0.861976	0.909065	0.948201	0.343027	NA	STM14_0018	CP001363.1	16493	17026	hypothetical protein	-	-	-	-	gnl|CDD|226439;COG3926, zliS, Lysozyme family protein [General function prediction only].
STM14_0019	444	2	0.33	4	0.83	6	1.25	7	1.17	4.56527	0.43783	0.890106	0.491885	0.622801	NA	STM14_0019	CP001363.1	17043	17486	hypothetical protein	-	-	-	-	gnl|CDD|226233;COG3710, CadC, DNA-binding winged-HTH domains [Transcription].
STM14_0020	129	1	0.57	1	0.72	0	0	0	0	0.572303	-0.544111	0.682088	-0.797714	0.425037	NA	STM14_0020	CP001363.1	17613	17741	hypothetical protein	-	-	-	-	-
STM14_0021	123	0	0	0	0	0	0	1	0.6	0.183838	0.287074	0.55071	0.521281	0.602171	NA	STM14_0021	CP001363.1	17665	17787	hypothetical protein	-	-	-	-	-
STM14_0022	2100	91	3.21	85	3.75	237	10.47	348	12.3	174.169	1.2861	0.227048	5.66445	1.47e-08	6.71e-08	STM14_0022	CP001363.1	17867	19966	putative exochitinase	-	-	-	-	gnl|CDD|225862;COG3325, ChiA, Chitinase [Carbohydrate transport and metabolism].
STM14_0023	2997	93	2.3	100	3.09	140	4.34	257	6.36	138.046	0.57433	0.2655	2.1632	0.0305258	0.0561684	STM14_0023	CP001363.1	20058	23054	putative hydroxymethyltransferase	-	-	-	-	-
STM14_0024	150	0	0	2	1.24	0	0	0	0	0.615791	-0.473155	0.648017	-0.730158	0.465294	NA	STM14_0024	CP001363.1	23091	23240	hypothetical protein	-	-	-	-	-
STM14_0025	705	19	1.99	15	1.97	29	3.82	37	3.9	23.7812	0.499028	0.53437	0.933862	0.350375	0.454495	STM14_0025	CP001363.1	23335	24039	putative cytoplasmic protein	-	-	-	-	gnl|CDD|223736;COG0664, Crp, cAMP-binding proteins - catabolite gene activator and regulatory subunit of cAMP-dependent protein kinases [Signal transduction mechanisms].
STM14_0026	105	0	0	0	0	6	5.3	12	8.48	3.72406	2.29663	0.929454	2.47095	0.0134755	NA	STM14_0026	CP001363.1	24094	24198	hypothetical protein	-	-	-	-	-
STM14_0027	111	0	0	2	1.67	3	2.51	0	0	1.37479	0.0817226	0.83871	0.0974385	0.922378	NA	STM14_0027	CP001363.1	24316	24426	hypothetical protein	-	-	-	-	-
STM14_0028	543	47	6.41	38	6.48	47	8.03	88	12.03	52.196	0.214209	0.388898	0.550812	0.581763	0.671233	bcfA	CP001363.1	24469	25011	fimbrial subunit	-	-	-	-	gnl|CDD|226069;COG3539, FimA, P pilus assembly protein, pilin FimA [Cell motility and secretion / Intracellular trafficking and secretion].
STM14_0029	828	16	1.43	45	5.04	40	4.48	73	6.54	41.626	0.36415	0.508856	0.715624	0.474223	0.575182	bcfB	CP001363.1	24971	25798	fimbrial chaparone	K07347	GO:0071555:cell wall organization;GO:0061077:chaperone-mediated protein folding;GO:0043711:pilus organization	GO:0030288:outer membrane-bounded periplasmic space	-	gnl|CDD|225663;COG3121, FimC, P pilus assembly protein, chaperone PapD [Cell motility and secretion / Intracellular trafficking and secretion].
STM14_0030	2622	77	2.17	118	4.17	186	6.58	242	6.85	148.238	0.681485	0.28164	2.41971	0.0155331	0.03085	bcfC	CP001363.1	25803	28424	fimbrial usher	K07347	GO:0009297:pilus assembly;GO:0043711:pilus organization	GO:0009279:cell outer membrane;GO:0016021:integral component of membrane	GO:0015473:fimbrial usher porin activity;GO:0008201:heparin binding	gnl|CDD|225729;COG3188, FimD, P pilus assembly protein, porin PapC [Cell motility and secretion / Intracellular trafficking and secretion].
STM14_0031	1008	76	5.58	41	3.77	80	7.37	92	6.77	69.8718	0.166622	0.356788	0.467005	0.640496	0.724701	bcfD	CP001363.1	28425	29432	fimbrial subunit	-	-	-	-	gnl|CDD|226069;COG3539, FimA, P pilus assembly protein, pilin FimA [Cell motility and secretion / Intracellular trafficking and secretion].
STM14_0032	546	15	2.03	10	1.7	26	4.42	42	5.71	21.3443	0.912887	0.568211	1.6066	0.108143	0.169687	bcfE	CP001363.1	29433	29978	fimbrial subunit	-	-	-	-	gnl|CDD|226069;COG3539, FimA, P pilus assembly protein, pilin FimA [Cell motility and secretion / Intracellular trafficking and secretion].
STM14_0033	519	16	2.28	8	1.43	18	3.22	20	2.86	14.9245	0.244112	0.651368	0.374769	0.707832	0.778039	bcfF	CP001363.1	29994	30512	fimbrial subunit	-	-	-	-	gnl|CDD|226069;COG3539, FimA, P pilus assembly protein, pilin FimA [Cell motility and secretion / Intracellular trafficking and secretion].
STM14_0034	732	32	3.24	40	5.06	64	8.12	85	8.62	52.5951	0.591653	0.391174	1.51251	0.130405	0.199588	bcfG	CP001363.1	30478	31209	fimbrial chaparone	-	-	-	-	gnl|CDD|225663;COG3121, FimC, P pilus assembly protein, chaperone PapD [Cell motility and secretion / Intracellular trafficking and secretion].
STM14_0035	846	121	10.59	86	9.42	152	16.68	159	13.95	126.159	0.198309	0.269738	0.735192	0.462222	0.564009	bcfH	CP001363.1	31274	32119	putative thiol-disulfide isomerase	-	-	-	-	gnl|CDD|224565;COG1651, DsbG, Protein-disulfide isomerase [Posttranslational modification, protein turnover, chaperones].
STM14_0036	330	28	6.28	21	5.9	44	12.38	54	12.14	34.9285	0.558936	0.456748	1.22373	0.221054	0.312622	bcfH	CP001363.1	32116	32445	hypothetical protein	-	-	-	-	-
STM14_0037	450	4	0.66	0	0	2	0.41	4	0.66	2.29898	0.0942663	0.923518	0.102073	0.918699	NA	STM14_0037	CP001363.1	32545	32994	putative transcriptional regulator	-	-	-	-	gnl|CDD|226233;COG3710, CadC, DNA-binding winged-HTH domains [Transcription].
STM14_0038	1005	16	1.18	19	1.75	16	1.48	25	1.85	18.7245	-0.189429	0.589645	-0.321259	0.748014	0.81046	STM14_0038	CP001363.1	33364	34368	putative transcriptional regulator	-	-	-	-	gnl|CDD|223656;COG0583, LysR, Transcriptional regulator [Transcription].
STM14_0039	441	43	7.22	29	6.09	9	1.89	13	2.19	24.9654	-1.91387	0.549244	-3.48455	0.000492971	0.00129625	STM14_0039	CP001363.1	34376	34816	putative transcriptional regulator	-	-	-	-	gnl|CDD|226233;COG3710, CadC, DNA-binding winged-HTH domains [Transcription].
STM14_0040	147	0	0	1	0.63	2	1.26	3	1.51	1.36541	0.575826	0.878961	0.655121	0.51239	NA	STM14_0040	CP001363.1	34828	34974	hypothetical protein	-	-	-	-	-
STM14_0041	1719	40	1.72	40	2.16	94	5.08	147	6.35	73.6983	1.11675	0.335616	3.32747	0.000876398	0.00221564	STM14_0041	CP001363.1	35339	37057	putative arylsulfatase	-	-	-	-	-
STM14_0042	1572	54	2.54	64	3.77	155	9.15	217	10.24	113.091	1.19655	0.283049	4.22735	2.36e-05	7.5e-05	STM14_0042	CP001363.1	37103	38674	putative 5%27-nucleotidase	-	-	-	-	gnl|CDD|223808;COG0737, UshA, 5'-nucleotidase/2',3'-cyclic phosphodiesterase and related esterases [Nucleotide transport and metabolism].
STM14_0043	762	2	0.19	0	0	2	0.24	3	0.29	1.58633	0.352743	0.897316	0.393109	0.694239	NA	STM14_0043	CP001363.1	38773	39534	putative outer membrane%2Fexported protein	-	-	-	-	-
STM14_0044	1494	119	5.89	120	7.44	184	11.43	278	13.81	166.071	0.51008	0.229452	2.22304	0.0262132	0.0490323	STM14_0044	CP001363.1	40131	41624	putative arylsulfatase	-	-	-	-	gnl|CDD|225661;COG3119, AslA, Arylsulfatase A and related enzymes [Inorganic ion transport and metabolism].
STM14_0045	1191	51	3.17	45	3.5	56	4.36	112	6.98	62.098	0.340314	0.366951	0.927411	0.353713	0.458335	STM14_0045	CP001363.1	41723	42913	putative arylsulfatase regulator	-	-	-	-	gnl|CDD|223714;COG0641, AslB, Arylsulfatase regulator (Fe-S oxidoreductase) [General function prediction only].
STM14_0046	1254	22	1.3	17	1.26	44	3.26	58	3.43	32.8458	0.908835	0.472286	1.92433	0.0543128	0.09372	STM14_0046	CP001363.1	42932	44185	putative cytoplasmic protein	-	-	-	-	gnl|CDD|226202;COG3677, COG3677, Transposase and inactivated derivatives [DNA replication, recombination, and repair].
STM14_0047	1716	56	2.42	32	1.73	174	9.41	230	9.95	110.964	1.75009	0.297079	5.89098	3.84e-09	1.84e-08	STM14_0047	CP001363.1	44312	46027	putative arylsulfatase	-	-	-	-	-
STM14_0048	1167	588	37.29	522	41.44	1153	91.7	1851	117.71	948.187	0.995878	0.132505	7.51578	5.66e-14	3.9e-13	nhaA	CP001363.1	46190	47356	pH-dependent sodium%2Fproton antiporter	-	GO:0006885:regulation of pH	GO:0016021:integral component of membrane;GO:0005886:plasma membrane	GO:0015297:antiporter activity;GO:0015081:sodium ion transmembrane transporter activity	gnl|CDD|225549;COG3004, NhaA, Na+/H+ antiporter [Inorganic ion transport and metabolism].
STM14_0049	900	410	33.72	354	36.44	857	88.38	1183	97.55	651.704	0.993248	0.133932	7.41605	1.21e-13	8.11e-13	nhaR	CP001363.1	47418	48317	transcriptional activator NhaR	-	GO:2000144:positive regulation of DNA-templated transcription, initiation	GO:0005737:cytoplasm	GO:0003677:DNA binding;GO:0001216:bacterial-type RNA polymerase transcriptional activator activity, sequence-specific DNA binding	gnl|CDD|223656;COG0583, LysR, Transcriptional regulator [Transcription].
STM14_0050	2040	178	6.46	128	5.81	166	7.55	220	8	168.918	-0.0712054	0.226069	-0.314972	0.752783	0.814682	STM14_0050	CP001363.1	48372	50411	putative glycosyl hydrolase	-	GO:0005975:carbohydrate metabolic process	-	GO:0030246:carbohydrate binding;GO:0004553:hydrolase activity, hydrolyzing O-glycosyl compounds	gnl|CDD|224418;COG1501, COG1501, Alpha-glucosidases, family 31 of glycosyl hydrolases [Carbohydrate transport and metabolism].
STM14_0051	1374	25	1.35	19	1.28	8	0.54	25	1.35	19.0802	-0.781581	0.609661	-1.28199	0.199845	0.288	STM14_0051	CP001363.1	50451	51824	putative sodium galactoside symporter	-	-	-	-	gnl|CDD|225121;COG2211, MelB, Na+/melibiose symporter and related transporters [Carbohydrate transport and metabolism].
STM14_0052	264	10104	2832.54	9260	3249.7	9621	3382.5	9508	2672.89	9704.74	-0.398548	0.157584	-2.52912	0.0114348	0.0234493	rpsT	CP001363.1	52280	52543	30S ribosomal protein S20	K02968	GO:0006412:translation	GO:0005840:ribosome	GO:0019843:rRNA binding;GO:0003735:structural constituent of ribosome	gnl|CDD|223346;COG0268, RpsT, Ribosomal protein S20 [Translation, ribosomal structure and biogenesis].
STM14_0053	216	34	11.65	32	13.73	56	24.06	72	24.74	46.2469	0.513779	0.402611	1.27612	0.201914	0.290484	yaaY	CP001363.1	52649	52864	putative cytoplasmic protein	-	GO:0006974:cellular response to DNA damage stimulus	-	-	-
STM14_0054	939	3815	300.69	2834	279.62	2705	267.38	3172	250.71	3148.79	-0.568202	0.126498	-4.49178	7.06e-06	2.38e-05	ribF	CP001363.1	52872	53810	bifunctional riboflavin kinase%2FFMN adenylyltransferase	K11753	GO:0006747:FAD biosynthetic process;GO:0009398:FMN biosynthetic process;GO:0009231:riboflavin biosynthetic process	-	GO:0005524:ATP binding;GO:0003919:FMN adenylyltransferase activity;GO:0008531:riboflavin kinase activity	gnl|CDD|223274;COG0196, RibF, FAD synthase [Coenzyme metabolism].
STM14_0055	2835	21156	552.29	14898	486.87	13902	455.14	16946	443.62	16813.4	-0.615107	0.135234	-4.54847	5.4e-06	1.87e-05	ileS	CP001363.1	53855	56689	isoleucyl-tRNA synthetase	K01870	GO:0006428:isoleucyl-tRNA aminoacylation	GO:0005737:cytoplasm	GO:0002161:aminoacyl-tRNA editing activity;GO:0005524:ATP binding;GO:0004822:isoleucine-tRNA ligase activity;GO:0000049:tRNA binding;GO:0008270:zinc ion binding	gnl|CDD|223138;COG0060, IleS, Isoleucyl-tRNA synthetase [Translation, ribosomal structure and biogenesis].
STM14_0056	501	812	119.95	594	109.85	607	112.45	791	117.17	696.576	-0.411093	0.140353	-2.929	0.00340054	0.007724	lspA	CP001363.1	56689	57189	lipoprotein signal peptidase	K03101	-	GO:0016021:integral component of membrane;GO:0005886:plasma membrane	GO:0004190:aspartic-type endopeptidase activity	gnl|CDD|223670;COG0597, LspA, Lipoprotein signal peptidase [Cell envelope biogenesis, outer membrane / Intracellular trafficking and secretion].
STM14_0057	132	0	0	0	0	1	0.7	8	4.5	1.7237	1.31864	0.884119	1.49147	0.135838	NA	STM14_0057	CP001363.1	57203	57334	hypothetical protein	-	-	-	-	-
STM14_0058	450	435	71.54	310	63.82	449	92.61	525	86.59	420.577	-0.00705301	0.17046	-0.0413764	0.966996	0.975436	slpA	CP001363.1	57344	57793	FKBP-type peptidyl-prolyl cis-trans isomerase	-	-	-	GO:0003755:peptidyl-prolyl cis-trans isomerase activity	gnl|CDD|223976;COG1047, SlpA, FKBP-type peptidyl-prolyl cis-trans isomerases 2 [Posttranslational modification, protein turnover, chaperones].
STM14_0059	951	3406	265.06	2610	254.27	3448	336.52	3917	305.68	3296.62	-0.0983876	0.128042	-0.7684	0.442249	0.54429	ispH	CP001363.1	57796	58746	4-hydroxy-3-methylbut-2-enyl diphosphate reductase	K03527	GO:0050992:dimethylallyl diphosphate biosynthetic process;GO:0019288:isopentenyl diphosphate biosynthetic process, methylerythritol 4-phosphate pathway;GO:0016114:terpenoid biosynthetic process	-	GO:0051539:4 iron, 4 sulfur cluster binding;GO:0051745:4-hydroxy-3-methylbut-2-en-1-yl diphosphate reductase activity;GO:0046872:metal ion binding	gnl|CDD|223832;COG0761, lytB, 4-Hydroxy-3-methylbut-2-enyl diphosphate reductase IspH [Lipid metabolism].
STM14_0060	1203	658	40.48	503	38.74	688	53.08	893	55.09	667.083	0.0382159	0.137264	0.278412	0.780696	0.837714	STM14_0060	CP001363.1	58946	60148	putative nitrite reductase	-	-	-	-	-
STM14_0061	921	692	55.61	557	56.03	642	64.7	951	76.63	691.724	-0.0708105	0.133246	-0.531426	0.595123	0.683778	rihC	CP001363.1	60164	61084	ribonucleoside hydrolase RihC	-	GO:0006144:purine nucleobase metabolic process;GO:0006206:pyrimidine nucleobase metabolic process	-	GO:0016798:hydrolase activity, acting on glycosyl bonds	gnl|CDD|224868;COG1957, URH1, Inosine-uridine nucleoside N-ribohydrolase [Nucleotide transport and metabolism].
STM14_0062	687	163	17.56	117	15.78	122	16.48	217	23.44	149.881	-0.154667	0.249449	-0.620035	0.535235	0.629622	STM14_0062	CP001363.1	61106	61792	putative transcriptional regulator	K07702	GO:0000160:phosphorelay signal transduction system	GO:0005737:cytoplasm	GO:0003677:DNA binding;GO:0003700:DNA-binding transcription factor activity	gnl|CDD|226931;COG4565, CitB, Response regulator of citrate/malate metabolism [Transcription / Signal transduction mechanisms].
STM14_0063	1620	105	4.8	64	3.66	115	6.59	143	6.55	102.852	0.209907	0.292854	0.716763	0.473521	0.574474	STM14_0063	CP001363.1	61794	63413	putative transcriptional regulator	K07700	-	GO:0016021:integral component of membrane;GO:0005886:plasma membrane	GO:0005524:ATP binding;GO:0000155:phosphorelay sensor kinase activity	gnl|CDD|225827;COG3290, CitA, Signal transduction histidine kinase regulating citrate/malate metabolism [Signal transduction mechanisms].
STM14_0064	1302	7	0.4	40	2.85	13	0.93	52	2.96	27.0153	-0.0994658	0.671335	-0.148161	0.882216	0.91443	STM14_0064	CP001363.1	63548	64849	putative oxalacetate decarboxylase subunit beta	K01572	GO:0006814:sodium ion transport	GO:0016021:integral component of membrane;GO:0005886:plasma membrane	GO:0016829:lyase activity	gnl|CDD|224795;COG1883, OadB, Na+-transporting methylmalonyl-CoA/oxaloacetate decarboxylase, beta subunit [Energy production and conversion].
STM14_0065	1776	15	0.63	73	3.81	28	1.46	61	2.55	44.7406	-0.384776	0.824326	-0.466776	0.64066	0.724718	STM14_0065	CP001363.1	64862	66637	pyruvate carboxylase subunit B	K01571	GO:0006814:sodium ion transport	-	GO:0008948:oxaloacetate decarboxylase activity	gnl|CDD|227349;COG5016, COG5016, Pyruvate/oxaloacetate carboxyltransferase [Energy production and conversion].
STM14_0066	240	0	0	9	3.47	12	4.64	24	7.42	10.2192	1.04752	0.83335	1.257	0.208754	0.298467	STM14_0066	CP001363.1	66654	66893	oxaloacetate decarboxylase subunit gamma	K01573	GO:0036376:sodium ion export across plasma membrane	GO:0016021:integral component of membrane;GO:0005886:plasma membrane	GO:0008948:oxaloacetate decarboxylase activity;GO:0015081:sodium ion transmembrane transporter activity	gnl|CDD|226157;COG3630, OadG, Na+-transporting methylmalonyl-CoA/oxaloacetate decarboxylase, gamma subunit [Energy production and conversion].
STM14_0067	1341	11	0.61	13	0.9	13	0.9	18	1	13.5092	-0.0525907	0.666058	-0.0789582	0.937066	0.954769	STM14_0067	CP001363.1	67052	68392	putative citrate-sodium symporter	-	GO:0006101:citrate metabolic process	GO:0016021:integral component of membrane;GO:0005886:plasma membrane	GO:0008514:organic anion transmembrane transporter activity;GO:0015293:symporter activity	gnl|CDD|226024;COG3493, CitS, Na+/citrate symporter [Energy production and conversion].
STM14_0068	159	1	0.47	0	0	0	0	3	1.4	0.815922	0.211264	0.748545	0.282234	0.777764	NA	STM14_0068	CP001363.1	68513	68671	hypothetical protein	K01910	-	-	-	-
STM14_0069	1044	27	1.91	10	0.89	24	2.13	44	3.13	24.3788	0.417037	0.56402	0.739401	0.459663	0.561169	citC2	CP001363.1	68637	69680	putative citrate lyase synthetase	K01910	GO:0009058:biosynthetic process	-	GO:0008771:[citrate (pro-3S)-lyase] ligase activity;GO:0005524:ATP binding	gnl|CDD|225595;COG3053, CitC, Citrate lyase synthetase [Energy production and conversion].
STM14_0070	294	3	0.76	4	1.26	3	0.95	8	2.02	4.25451	0.101607	0.89699	0.113276	0.909812	NA	citD2	CP001363.1	69710	70003	citrate lyase subunit gamma	K01646	-	GO:0005737:cytoplasm	-	gnl|CDD|225594;COG3052, CitD, Citrate lyase, gamma subunit [Energy production and conversion].
STM14_0071	870	9	0.77	23	2.45	16	1.71	37	3.16	20.3113	0.191519	0.625385	0.306242	0.75942	0.81989	citE2	CP001363.1	70000	70869	putative citrate lyase beta chain	K01644	GO:0006084:acetyl-CoA metabolic process	GO:0009346:citrate lyase complex	GO:0008815:citrate (pro-3S)-lyase activity;GO:0008816:citryl-CoA lyase activity;GO:0046872:metal ion binding	gnl|CDD|225184;COG2301, CitE, Citrate lyase beta subunit [Carbohydrate transport and metabolism].
STM14_0072	1521	31	1.51	36	2.19	54	3.3	88	4.29	49.1206	0.607452	0.401866	1.51158	0.130641	0.199727	citF2	CP001363.1	70880	72400	putative citrate lyase alpha chain%2Fcitrate-ACP transferase	K01643	GO:0006084:acetyl-CoA metabolic process	GO:0009346:citrate lyase complex	GO:0008815:citrate (pro-3S)-lyase activity;GO:0008814:citrate CoA-transferase activity	gnl|CDD|225593;COG3051, CitF, Citrate lyase, alpha subunit [Energy production and conversion].
STM14_0073	552	6	0.8	14	2.35	6	1.01	12	1.61	9.62104	-0.500854	0.769714	-0.650701	0.515239	0.611186	citX2	CP001363.1	72400	72951	putative cytoplasmic protein	K05964	-	-	-	gnl|CDD|226221;COG3697, CitX, Phosphoribosyl-dephospho-CoA transferase (holo-ACP synthetase) [Coenzyme metabolism / Lipid metabolism].
STM14_0074	909	22	1.79	33	3.36	16	1.63	47	3.84	28.6659	-0.280955	0.54223	-0.518148	0.604355	0.691731	citG2	CP001363.1	72929	73837	triphosphoribosyl-dephospho-CoA synthase	K05966	GO:0016310:phosphorylation	-	GO:0005524:ATP binding;GO:0046917:triphosphoribosyl-dephospho-CoA synthase activity	gnl|CDD|224681;COG1767, CitG, Triphosphoribosyl-dephospho-CoA synthetase [Coenzyme metabolism].
STM14_0075	822	781	70.32	713	80.36	617	69.67	792	71.51	727.733	-0.496179	0.131097	-3.78481	0.000153824	0.000433603	dapB	CP001363.1	74017	74838	dihydrodipicolinate reductase	K00215	GO:0019877:diaminopimelate biosynthetic process;GO:0009089:lysine biosynthetic process via diaminopimelate	GO:0005737:cytoplasm	GO:0008839:4-hydroxy-tetrahydrodipicolinate reductase;GO:0051287:NAD binding;GO:0050661:NADP binding;GO:0016726:oxidoreductase activity, acting on CH or CH2 groups, NAD or NADP as acceptor	gnl|CDD|223366;COG0289, DapB, Dihydrodipicolinate reductase [Amino acid transport and metabolism].
STM14_0076	276	3	0.8	0	0	4	1.35	2	0.54	2.1729	0.319656	0.920145	0.347398	0.728292	NA	STM14_0076	CP001363.1	74964	75239	hypothetical protein	-	-	-	-	-
STM14_0077	1149	1218	78.45	881	71.04	820	66.24	908	58.65	967.69	-0.663503	0.14828	-4.47467	7.65e-06	2.57e-05	carA	CP001363.1	75881	77029	carbamoyl phosphate synthase small subunit	K01956	GO:0006207:'de novo' pyrimidine nucleobase biosynthetic process;GO:0044205:'de novo' UMP biosynthetic process;GO:0006526:arginine biosynthetic process;GO:0006541:glutamine metabolic process;GO:0006807:nitrogen compound metabolic process	GO:0005951:carbamoyl-phosphate synthase complex;GO:0005737:cytoplasm	GO:0005524:ATP binding;GO:0004088:carbamoyl-phosphate synthase (glutamine-hydrolyzing) activity	gnl|CDD|223579;COG0505, CarA, Carbamoylphosphate synthase small subunit [Amino acid transport and metabolism / Nucleotide transport and metabolism].
STM14_0078	3228	2736	62.73	1931	55.42	1325	38.1	1700	39.09	1965.72	-1.02129	0.126914	-8.04706	8.48e-16	6.6e-15	carB	CP001363.1	77048	80275	carbamoyl phosphate synthase large subunit	K01955	GO:0044205:'de novo' UMP biosynthetic process;GO:0006526:arginine biosynthetic process;GO:0006541:glutamine metabolic process;GO:0006807:nitrogen compound metabolic process	GO:0005737:cytoplasm	GO:0005524:ATP binding;GO:0004088:carbamoyl-phosphate synthase (glutamine-hydrolyzing) activity;GO:0046872:metal ion binding	gnl|CDD|223534;COG0458, CarB, Carbamoylphosphate synthase large subunit (split gene in MJ) [Amino acid transport and metabolism / Nucleotide transport and metabolism].
STM14_0079	189	7	2.74	3	1.47	12	5.89	16	6.28	8.75195	0.841676	0.780895	1.07784	0.281107	0.379765	STM14_0079	CP001363.1	80354	80542	hypothetical protein	-	-	-	-	-
STM14_0080	459	179	28.86	116	23.41	413	83.51	562	90.87	290.851	1.30346	0.195075	6.68187	2.36e-11	1.35e-10	tnpA_1	CP001363.1	80499	80957	transposase	-	GO:0006313:transposition, DNA-mediated	-	GO:0003677:DNA binding;GO:0004803:transposase activity	gnl|CDD|224854;COG1943, COG1943, Transposase and inactivated derivatives [DNA replication, recombination, and repair].
STM14_0081	396	1231	230.06	798	186.7	704	165.01	1049	196.6	942.145	-0.618954	0.151863	-4.07575	4.59e-05	0.000140395	caiF	CP001363.1	81260	81655	DNA-binding transcriptional activator CaiF	-	GO:0009437:carnitine metabolic process;GO:0006355:regulation of transcription, DNA-templated;GO:0006351:transcription, DNA-templated	-	GO:0003700:DNA-binding transcription factor activity	-
STM14_0082	597	61	7.56	58	9	96	14.93	109	13.55	78.3132	0.368752	0.320795	1.14949	0.250352	0.34651	caiE	CP001363.1	81732	82328	carnitine operon protein CaiE	-	GO:0009437:carnitine metabolic process	-	GO:0016740:transferase activity	gnl|CDD|223735;COG0663, PaaY, Carbonic anhydrases/acetyltransferases, isoleucine patch superfamily [General function prediction only].
STM14_0083	786	79	7.44	112	13.2	94	11.1	120	11.33	101.215	-0.260753	0.311902	-0.836008	0.403151	0.506836	caiD	CP001363.1	82437	83222	carnitinyl-CoA dehydratase	-	GO:0009437:carnitine metabolic process	-	GO:0016836:hydro-lyase activity	gnl|CDD|223955;COG1024, CaiD, Enoyl-CoA hydratase/carnithine racemase [Lipid metabolism].
STM14_0084	1554	287	13.67	232	13.83	280	16.72	312	14.9	275.514	-0.203696	0.191212	-1.06529	0.286745	0.385771	caiC	CP001363.1	83276	84829	putative crotonobetaine%2Fcarnitine-CoA ligase	-	GO:0009437:carnitine metabolic process	-	GO:0016878:acid-thiol ligase activity;GO:0051108:carnitine-CoA ligase activity;GO:0051109:crotonobetaine-CoA ligase activity	gnl|CDD|223395;COG0318, CaiC, Acyl-CoA synthetases (AMP-forming)/AMP-acid ligases II [Lipid metabolism / Secondary metabolites biosynthesis, transport, and catabolism].
STM14_0085	1218	339	20.6	242	18.41	250	19.05	317	19.32	285.672	-0.433242	0.186897	-2.31808	0.0204452	0.0395383	caiB	CP001363.1	84892	86109	crotonobetainyl-CoA:carnitine CoA-transferase	-	GO:0009437:carnitine metabolic process	GO:0005737:cytoplasm	GO:0008410:CoA-transferase activity	gnl|CDD|224717;COG1804, CaiB, Predicted acyl-CoA transferases/carnitine dehydratase [Energy production and conversion].
STM14_0086	138	2	1.07	0	0	0	0	0	0	0.528815	-0.40323	0.609935	-0.661103	0.508546	NA	caiB	CP001363.1	86109	86246	hypothetical protein	-	-	-	-	-
STM14_0087	1143	226	14.63	190	15.4	113	9.18	149	9.67	174.237	-1.06529	0.220072	-4.84064	1.29e-06	4.77e-06	caiA	CP001363.1	86221	87363	crotonobetainyl-CoA dehydrogenase	-	GO:0009437:carnitine metabolic process	GO:0005737:cytoplasm	GO:0003995:acyl-CoA dehydrogenase activity;GO:0050660:flavin adenine dinucleotide binding;GO:0052890:oxidoreductase activity, acting on the CH-CH group of donors, with a flavin as acceptor	gnl|CDD|224871;COG1960, CaiA, Acyl-CoA dehydrogenases [Lipid metabolism].
STM14_0088	1518	67	3.27	36	2.2	13	0.79	47	2.3	40.7289	-1.15405	0.497546	-2.31949	0.0203684	0.0394369	caiT	CP001363.1	87398	88915	L-carnitine%2Fgamma-butyrobetaine antiporter	-	GO:1900751:4-(trimethylammonio)butanoate transport;GO:0009437:carnitine metabolic process	GO:0016021:integral component of membrane;GO:0005886:plasma membrane	GO:0044667:(R)-carnitine:4-(trimethylammonio)butanoate antiporter activity	gnl|CDD|224211;COG1292, BetT, Choline-glycine betaine transporter [Cell envelope biogenesis, outer membrane].
STM14_0089	210	0	0	0	0	2	0.88	2	0.71	0.873677	0.779093	0.781598	0.996796	0.318864	NA	STM14_0089	CP001363.1	89119	89328	conserved hypothetical protein	-	-	-	-	-
STM14_0090	771	53	5.09	36	4.33	22	2.65	38	3.66	37.6497	-0.933175	0.448374	-2.08124	0.037412	0.0673083	fixA	CP001363.1	89396	90166	putative electron transfer flavoprotein FixA	-	GO:0009437:carnitine metabolic process	-	GO:0009055:electron transfer activity	gnl|CDD|224997;COG2086, FixA, Electron transfer flavoprotein, beta subunit [Energy production and conversion].
STM14_0091	942	47	3.69	59	5.8	15	1.48	54	4.25	44.3153	-1.04924	0.479893	-2.18641	0.0287859	0.0533512	fixB	CP001363.1	90182	91123	putative electron transfer flavoprotein FixB	-	GO:0009437:carnitine metabolic process	-	GO:0009055:electron transfer activity;GO:0050660:flavin adenine dinucleotide binding	gnl|CDD|224936;COG2025, FixB, Electron transfer flavoprotein, alpha subunit [Energy production and conversion].
STM14_0092	1287	55	3.16	54	3.89	35	2.52	73	4.21	53.444	-0.449951	0.392032	-1.14774	0.251075	0.347313	fixC	CP001363.1	91173	92459	putative oxidoreductase FixC	-	-	-	GO:0071949:FAD binding;GO:0016491:oxidoreductase activity	gnl|CDD|223717;COG0644, FixC, Dehydrogenases (flavoproteins) [Energy production and conversion].
STM14_0093	288	5	1.28	3	0.97	2	0.64	5	1.29	3.67092	-0.385854	0.91109	-0.423509	0.671924	NA	fixX	CP001363.1	92456	92743	putative ferredoxin	-	GO:0055114:oxidation-reduction process	-	GO:0051539:4 iron, 4 sulfur cluster binding;GO:0005506:iron ion binding	gnl|CDD|225289;COG2440, FixX, Ferredoxin-like protein [Energy production and conversion].
STM14_0094	1341	125	6.9	92	6.36	133	9.21	233	12.9	137.861	0.314002	0.256287	1.2252	0.220501	0.312044	yaaU	CP001363.1	92890	94230	putative transport protein	-	GO:0006979:response to oxidative stress	GO:0016021:integral component of membrane;GO:0005886:plasma membrane	GO:0022857:transmembrane transporter activity	gnl|CDD|223553;COG0477, ProP, Permeases of the major facilitator superfamily [Carbohydrate transport and metabolism / Amino acid transport and metabolism / Inorganic ion transport and metabolism / General function prediction only].
STM14_0095	231	52	16.66	49	19.65	75	30.13	75	24.1	61.599	0.17108	0.363647	0.470456	0.63803	0.722247	STM14_0095	CP001363.1	94319	94549	putative outer membrane lipoprotein	-	-	GO:0005886:plasma membrane	-	-
STM14_0096	417	306	54.31	202	44.88	433	96.38	467	83.11	338.505	0.438082	0.197838	2.21435	0.0268047	0.0500231	STM14_0096	CP001363.1	94843	95259	putative secreted protein	-	-	-	-	-
STM14_0097	117	5	3.16	2	1.58	14	11.11	16	10.15	8.42124	1.29156	0.799507	1.61544	0.106215	0.167013	STM14_0097	CP001363.1	95263	95379	hypothetical protein	-	-	-	-	-
STM14_0098	291	300	76.3	252	80.23	260	82.93	323	82.38	282.072	-0.325926	0.180098	-1.80971	0.0703406	0.116996	STM14_0098	CP001363.1	95483	95773	putative secreted protein	-	-	-	-	-
STM14_0099	195	4	1.52	2	0.95	13	6.19	16	6.09	7.90383	1.38637	0.811666	1.70805	0.0876268	0.141733	STM14_0099	CP001363.1	95983	96177	putative inner membrane protein	-	-	-	-	-
STM14_0100	1890	61	2.39	61	2.99	220	10.8	271	10.64	140.391	1.56561	0.256829	6.09593	1.09e-09	5.53e-09	STM14_0100	CP001363.1	96671	98560	putative sulfatase	-	-	-	-	gnl|CDD|225661;COG3119, AslA, Arylsulfatase A and related enzymes [Inorganic ion transport and metabolism].
STM14_0101	159	4	1.86	7	4.08	1	0.58	12	5.6	5.67196	-0.224301	0.885451	-0.253319	0.800022	NA	STM14_0101	CP001363.1	98644	98802	hypothetical protein	-	-	-	-	-
STM14_0102	282	3	0.79	5	1.64	9	2.96	23	6.05	8.83798	1.13875	0.792423	1.43705	0.150704	0.226196	STM14_0102	CP001363.1	98738	99019	hypothetical protein	-	-	-	-	-
STM14_0103	531	26	3.62	20	3.49	17	2.97	34	4.75	23.584	-0.268483	0.540598	-0.49664	0.619443	0.704823	yabF	CP001363.1	98967	99497	glutathione-regulated potassium-efflux system ancillary protein KefF	-	GO:0032414:positive regulation of ion transmembrane transporter activity;GO:1901381:positive regulation of potassium ion transmembrane transport;GO:0006813:potassium ion transport	GO:0005886:plasma membrane	GO:0009055:electron transfer activity;GO:0010181:FMN binding;GO:0003955:NAD(P)H dehydrogenase (quinone) activity	gnl|CDD|225158;COG2249, MdaB, Putative NADPH-quinone reductase (modulator of drug activity B) [General function prediction only].
STM14_0104	1863	175	6.95	197	9.8	249	12.41	393	15.66	242.172	0.34051	0.208916	1.62989	0.103125	0.162681	kefC	CP001363.1	99490	101352	glutathione-regulated potassium-efflux system protein KefC	-	GO:0051595:response to methylglyoxal	GO:0005887:integral component of plasma membrane;GO:0016020:membrane	GO:0019899:enzyme binding;GO:0015503:glutathione-regulated potassium exporter activity;GO:0015299:solute:proton antiporter activity;GO:0015643:toxic substance binding	gnl|CDD|223551;COG0475, KefB, Kef-type K+ transport systems, membrane components [Inorganic ion transport and metabolism].
STM14_0105	126	9	5.29	10	7.35	43	31.68	58	34.16	27.0002	1.80069	0.538217	3.34566	0.000820879	0.00207962	kefC	CP001363.1	101349	101474	hypothetical protein	-	-	-	-	-
STM14_0106	480	1182	182.25	976	188.38	709	137.1	875	135.29	953.271	-0.847888	0.125136	-6.77576	1.24e-11	7.22e-11	folA	CP001363.1	101551	102030	dihydrofolate reductase	K00287	GO:0006545:glycine biosynthetic process;GO:0006730:one-carbon metabolic process;GO:0046654:tetrahydrofolate biosynthetic process	-	GO:0004146:dihydrofolate reductase activity;GO:0050661:NADP binding	gnl|CDD|223340;COG0262, FolA, Dihydrofolate reductase [Coenzyme metabolism].
STM14_0107	849	1009	87.96	833	90.9	1165	127.36	1507	131.74	1095.05	0.126265	0.11776	1.07222	0.283621	0.382521	apaH	CP001363.1	102136	102984	diadenosine tetraphosphatase	K01525	-	-	GO:0008803:bis(5'-nucleosyl)-tetraphosphatase (symmetrical) activity	gnl|CDD|223712;COG0639, ApaH, Diadenosine tetraphosphatase and related serine/threonine protein phosphatases [Signal transduction mechanisms].
STM14_0108	378	440	86.15	323	79.17	403	98.95	668	131.15	440.553	0.0597324	0.167987	0.355578	0.722157	0.789671	apaG	CP001363.1	102995	103372	ApaG	-	-	-	-	gnl|CDD|225515;COG2967, ApaG, Uncharacterized protein affecting Mg2+/Co2+ transport [Inorganic ion transport and metabolism].
STM14_0109	822	4161	374.64	3214	362.25	3703	418.12	4495	405.84	3852.99	-0.244902	0.118287	-2.0704	0.0384153	0.0689599	ksgA	CP001363.1	103375	104196	dimethyladenosine transferase	-	-	GO:0005737:cytoplasm	GO:0052908:16S rRNA (adenine(1518)-N(6)/adenine(1519)-N(6))-dimethyltransferase activity;GO:0003723:RNA binding;GO:0000179:rRNA (adenine-N6,N6-)-dimethyltransferase activity	gnl|CDD|223109;COG0030, KsgA, Dimethyladenosine transferase (rRNA methylation) [Translation, ribosomal structure and biogenesis].
STM14_0110	990	3175	237.35	2466	230.78	2671	250.41	3465	259.76	2911.53	-0.284073	0.109913	-2.58453	0.00975124	0.0203231	pdxA_1	CP001363.1	104193	105182	4-hydroxythreonine-4-phosphate dehydrogenase	K00097	GO:0042823:pyridoxal phosphate biosynthetic process;GO:0008615:pyridoxine biosynthetic process	GO:0005737:cytoplasm	GO:0050570:4-hydroxythreonine-4-phosphate dehydrogenase activity;GO:0050897:cobalt ion binding;GO:0000287:magnesium ion binding;GO:0051287:NAD binding;GO:0008270:zinc ion binding	gnl|CDD|224906;COG1995, PdxA, Pyridoxal phosphate biosynthesis protein [Coenzyme metabolism].
STM14_0111	1287	9336	536.87	7414	533.72	6820	491.84	8027	462.88	7952.38	-0.567495	0.125623	-4.51746	6.26e-06	2.14e-05	surA	CP001363.1	105182	106468	peptidyl-prolyl cis-trans isomerase SurA	-	GO:0043165:Gram-negative-bacterium-type cell outer membrane assembly;GO:0060274:maintenance of stationary phase;GO:0006457:protein folding;GO:0050821:protein stabilization	GO:0030288:outer membrane-bounded periplasmic space	GO:0042277:peptide binding;GO:0003755:peptidyl-prolyl cis-trans isomerase activity;GO:0051082:unfolded protein binding	gnl|CDD|223831;COG0760, SurA, Parvulin-like peptidyl-prolyl isomerase [Posttranslational modification, protein turnover, chaperones].
STM14_0112	2361	16047	503.02	11208	439.81	11062	434.87	14008	440.33	13067.7	-0.515194	0.134537	-3.82937	0.000128471	0.000368123	imp	CP001363.1	106522	108882	organic solvent tolerance protein	-	GO:0043165:Gram-negative-bacterium-type cell outer membrane assembly;GO:0015920:lipopolysaccharide transport;GO:0010033:response to organic substance	GO:0009279:cell outer membrane	-	gnl|CDD|224369;COG1452, Imp, Organic solvent tolerance protein OstA [Cell envelope biogenesis, outer membrane].
STM14_0113	162	3	1.37	4	2.29	0	0	10	4.58	3.86319	-0.0526402	0.926826	-0.0567962	0.954708	NA	STM14_0113	CP001363.1	108892	109053	hypothetical protein	-	-	-	-	-
STM14_0114	813	1457	132.63	1219	138.92	1308	149.33	1735	158.38	1410.45	-0.226755	0.110309	-2.05563	0.0398186	0.0709544	djlA	CP001363.1	109136	109948	DNA-J like membrane chaperone protein	-	-	GO:0016021:integral component of membrane;GO:0005886:plasma membrane	GO:0051087:chaperone binding	gnl|CDD|224002;COG1076, DjlA, DnaJ-domain-containing proteins 1 [Posttranslational modification, protein turnover, chaperones].
STM14_0115	660	535	59.99	489	68.64	424	59.63	539	60.61	498.38	-0.498901	0.147032	-3.39314	0.000690967	0.00177083	rluA	CP001363.1	110043	110702	23S rRNA%2FtRNA pseudouridine synthase A	-	GO:0001522:pseudouridine synthesis;GO:0006364:rRNA processing;GO:0008033:tRNA processing	-	GO:0003723:RNA binding;GO:0120159:rRNA pseudouridine synthase activity;GO:0106029:tRNA pseudouridine synthase activity	gnl|CDD|223638;COG0564, RluA, Pseudouridylate synthases, 23S RNA-specific [Translation, ribosomal structure and biogenesis].
STM14_0116	2907	4726	120.32	4565	145.49	5033	160.7	5601	142.99	4958.16	-0.204535	0.134536	-1.5203	0.128436	0.197225	hepA	CP001363.1	110714	113620	ATP-dependent helicase HepA	-	GO:0006355:regulation of transcription, DNA-templated	-	GO:0005524:ATP binding;GO:0003677:DNA binding;GO:0004386:helicase activity	gnl|CDD|223627;COG0553, HepA, Superfamily II DNA/RNA helicases, SNF2 family [Transcription / DNA replication, recombination, and repair].
STM14_0117	2352	1206	37.95	987	38.88	1684	66.45	2080	65.63	1431.2	0.373554	0.117026	3.19207	0.00141256	0.00344378	polB	CP001363.1	113794	116145	DNA polymerase II	-	GO:0045004:DNA replication proofreading;GO:0006261:DNA-dependent DNA replication;GO:0009432:SOS response	-	GO:0008296:3'-5'-exodeoxyribonuclease activity;GO:0003677:DNA binding;GO:0003887:DNA-directed DNA polymerase activity;GO:0000166:nucleotide binding	gnl|CDD|223494;COG0417, PolB, DNA polymerase elongation subunit (family B) [DNA replication, recombination, and repair].
STM14_0118	753	70	6.88	52	6.4	152	18.74	200	19.71	109.743	1.09441	0.277357	3.94585	7.95e-05	0.000236216	STM14_0118	CP001363.1	116189	116941	putative secreted protein	-	-	-	-	gnl|CDD|224351;COG1434, COG1434, Uncharacterized conserved protein [Function unknown].
STM14_0119	420	124	21.85	90	19.85	76	16.8	89	15.73	96.0868	-0.752774	0.293249	-2.56701	0.010258	0.0212697	STM14_0119	CP001363.1	117528	117947	putative cytoplasmic protein	-	-	-	-	-
STM14_0120	696	8	0.85	22	2.93	13	1.73	49	5.22	21.186	0.424358	0.650734	0.652123	0.514322	0.610396	araD	CP001363.1	117953	118648	L-ribulose-5-phosphate 4-epimerase	-	GO:0019569:L-arabinose catabolic process to xylulose 5-phosphate;GO:0019323:pentose catabolic process	GO:0005829:cytosol	GO:0016832:aldehyde-lyase activity;GO:0008742:L-ribulose-phosphate 4-epimerase activity;GO:0008270:zinc ion binding	gnl|CDD|223313;COG0235, AraD, Ribulose-5-phosphate 4-epimerase and related epimerases and aldolases [Carbohydrate transport and metabolism].
STM14_0121	1503	57	2.81	62	3.82	64	3.95	149	7.36	77.7446	0.350116	0.355646	0.984452	0.324893	0.428425	araA	CP001363.1	118789	120291	L-arabinose isomerase	K01804	GO:0019569:L-arabinose catabolic process to xylulose 5-phosphate	GO:0005737:cytoplasm	GO:0008733:L-arabinose isomerase activity;GO:0030145:manganese ion binding	gnl|CDD|225071;COG2160, AraA, L-arabinose isomerase [Carbohydrate transport and metabolism].
STM14_0122	1710	45	1.95	128	6.94	53	2.88	147	6.38	91.7422	-0.273073	0.739317	-0.369359	0.71186	0.781228	araB	CP001363.1	120302	122011	ribulokinase	K00853	GO:0019569:L-arabinose catabolic process to xylulose 5-phosphate	-	GO:0005524:ATP binding;GO:0008741:ribulokinase activity	gnl|CDD|223995;COG1069, AraB, Ribulose kinase [Energy production and conversion].
STM14_0123	846	999	87.39	633	69.32	380	41.69	543	47.63	655.005	-1.21915	0.165327	-7.37417	1.65e-13	1.1e-12	araC	CP001363.1	122352	123197	DNA-binding transcriptional regulator AraC	-	GO:0019568:arabinose catabolic process	GO:0005737:cytoplasm	GO:0003700:DNA-binding transcription factor activity;GO:0043565:sequence-specific DNA binding	gnl|CDD|225117;COG2207, AraC, AraC-type DNA-binding domain-containing proteins [Transcription].
STM14_0124	768	275	26.5	237	28.59	223	26.95	366	35.37	269.387	-0.229405	0.188487	-1.21709	0.22357	0.315468	yabI	CP001363.1	123316	124083	hypothetical protein	-	GO:0043093:FtsZ-dependent cytokinesis;GO:0010212:response to ionizing radiation	GO:0016021:integral component of membrane;GO:0005886:plasma membrane	-	gnl|CDD|223659;COG0586, DedA, Uncharacterized membrane-associated protein [Function unknown].
STM14_0125	708	183	19.13	183	23.95	166	21.76	196	20.55	182.762	-0.420535	0.222097	-1.89347	0.058295	0.0995301	thiQ	CP001363.1	124122	124829	thiamine transporter ATP-binding subunit	K02062	GO:0071934:thiamine transmembrane transport;GO:0015888:thiamine transport	GO:0016021:integral component of membrane;GO:0005886:plasma membrane	GO:0005524:ATP binding;GO:0048502:thiamine-transporting ATPase activity	gnl|CDD|226360;COG3840, ThiQ, ABC-type thiamine transport system, ATPase component [Coenzyme metabolism].
STM14_0126	1611	344	15.8	407	23.41	295	17	365	16.81	358.006	-0.602509	0.192068	-3.13695	0.00170712	0.00411235	thiP	CP001363.1	124813	126423	thiamine transporter membrane protein	K02063	GO:0071934:thiamine transmembrane transport;GO:0015888:thiamine transport	GO:0016021:integral component of membrane;GO:0005886:plasma membrane	GO:0015234:thiamine transmembrane transporter activity	gnl|CDD|224099;COG1178, ThiP, ABC-type Fe3+ transport system, permease component [Inorganic ion transport and metabolism].
STM14_0127	984	278	20.91	236	22.22	177	16.7	294	22.17	244.998	-0.553545	0.196217	-2.82108	0.00478617	0.0105986	tbpA	CP001363.1	126399	127382	thiamine transporter substrate binding subunit	K02064	GO:0015888:thiamine transport;GO:0055085:transmembrane transport	GO:0030288:outer membrane-bounded periplasmic space	GO:0030975:thiamine binding;GO:0030976:thiamine pyrophosphate binding	gnl|CDD|226624;COG4143, TbpA, ABC-type thiamine transport system, periplasmic component [Coenzyme metabolism].
STM14_0128	120	0	0	0	0	0	0	1	0.62	0.183838	0.287074	0.55071	0.521281	0.602171	NA	STM14_0128	CP001363.1	127427	127546	putative lipoprotein	-	-	-	-	-
STM14_0129	1659	402	17.93	366	20.44	314	17.57	513	22.95	392.733	-0.326871	0.165939	-1.96983	0.0488583	0.0853394	yabN	CP001363.1	127560	129218	transcriptional regulator SgrR	-	GO:0045892:negative regulation of transcription, DNA-templated;GO:0045893:positive regulation of transcription, DNA-templated	GO:0030288:outer membrane-bounded periplasmic space	GO:0003677:DNA binding;GO:1904680:peptide transmembrane transporter activity	gnl|CDD|226909;COG4533, COG4533, ABC-type uncharacterized transport system, periplasmic component [General function prediction only].
STM14_0130	327	8	1.81	4	1.13	2	0.57	10	2.27	5.69122	-0.33363	0.868351	-0.384211	0.700822	NA	yabN	CP001363.1	129166	129492	hypothetical protein	-	-	-	-	-
STM14_0131	606	259	31.63	211	32.26	425	65.09	577	70.66	347.047	0.672092	0.1659	4.05118	5.1e-05	0.000155183	leuD	CP001363.1	129769	130374	isopropylmalate isomerase small subunit	K01704	GO:0009098:leucine biosynthetic process	GO:0009316:3-isopropylmalate dehydratase complex	GO:0003861:3-isopropylmalate dehydratase activity	gnl|CDD|223144;COG0066, LeuD, 3-isopropylmalate dehydratase small subunit [Amino acid transport and metabolism].
STM14_0132	1401	478	25.25	395	26.12	641	42.47	787	41.69	554.859	0.302955	0.144456	2.09721	0.035975	0.0650122	leuC	CP001363.1	130385	131785	isopropylmalate isomerase large subunit	K01703	GO:0009098:leucine biosynthetic process	-	GO:0003861:3-isopropylmalate dehydratase activity;GO:0051539:4 iron, 4 sulfur cluster binding;GO:0046872:metal ion binding	gnl|CDD|223143;COG0065, LeuC, 3-isopropylmalate dehydratase large subunit [Amino acid transport and metabolism].
STM14_0133	1092	531	35.99	379	32.16	639	54.31	720	48.93	551.123	0.187843	0.163255	1.15061	0.249893	0.346071	leuB	CP001363.1	131788	132879	3-isopropylmalate dehydrogenase	K00052	GO:0009098:leucine biosynthetic process	GO:0005737:cytoplasm	GO:0003862:3-isopropylmalate dehydrogenase activity;GO:0000287:magnesium ion binding;GO:0051287:NAD binding	gnl|CDD|223549;COG0473, LeuB, Isocitrate/isopropylmalate dehydrogenase [Amino acid transport and metabolism].
STM14_0134	1572	757	35.64	565	33.3	1520	89.75	2206	104.15	1164.22	1.0727	0.124766	8.59773	8.13e-18	7.15e-17	leuA	CP001363.1	132879	134450	2-isopropylmalate synthase	K01649	GO:0009098:leucine biosynthetic process	-	GO:0003852:2-isopropylmalate synthase activity	gnl|CDD|223197;COG0119, LeuA, Isopropylmalate/homocitrate/citramalate synthases [Amino acid transport and metabolism].
STM14_0135	87	3	2.55	5	5.32	11	11.74	16	13.65	8.05711	0.983476	0.799893	1.22951	0.218881	0.310044	leuL	CP001363.1	134538	134624	leu operon leader peptide	-	-	-	-	-
STM14_0136	105	0	0	0	0	3	2.65	0	0	0.759001	0.548988	0.69524	0.789638	0.429739	NA	STM14_0136	CP001363.1	134689	134793	hypothetical protein	-	-	-	-	-
STM14_0137	144	3	1.54	2	1.29	1	0.64	9	4.64	3.31656	0.254701	0.924946	0.275369	0.783033	NA	STM14_0137	CP001363.1	135067	135210	hypothetical protein	-	-	-	-	-
STM14_0138	945	69	5.4	59	5.78	47	4.62	78	6.13	62.6403	-0.450347	0.351457	-1.28137	0.200063	0.288077	leuO	CP001363.1	135281	136225	leucine transcriptional activator	-	GO:0045893:positive regulation of transcription, DNA-templated	GO:0032993:protein-DNA complex	GO:0001216:bacterial-type RNA polymerase transcriptional activator activity, sequence-specific DNA binding;GO:0000976:transcription regulatory region sequence-specific DNA binding	gnl|CDD|223656;COG0583, LysR, Transcriptional regulator [Transcription].
STM14_0139	1662	585	26.05	411	22.91	430	24.01	588	26.26	498.11	-0.374056	0.156792	-2.38568	0.0170475	0.0335292	ilvI	CP001363.1	136610	138271	acetolactate synthase 3 catalytic subunit	K01652	GO:0009097:isoleucine biosynthetic process;GO:0009099:valine biosynthetic process	-	GO:0003984:acetolactate synthase activity;GO:0050660:flavin adenine dinucleotide binding;GO:0000287:magnesium ion binding;GO:0030976:thiamine pyrophosphate binding	gnl|CDD|223107;COG0028, IlvB, Thiamine pyrophosphate-requiring enzymes [acetolactate synthase, pyruvate dehydrogenase (cytochrome), glyoxylate carboligase, phosphonopyruvate decarboxylase] [Amino acid transport and metabolism / Coenzyme metabolism].
STM14_0140	492	89	13.39	88	16.57	79	14.9	144	21.72	97.0868	-0.112201	0.297095	-0.377659	0.705684	0.776204	ilvH	CP001363.1	138274	138765	acetolactate synthase 3 regulatory subunit	K01653	GO:0009097:isoleucine biosynthetic process;GO:0009099:valine biosynthetic process	GO:0005948:acetolactate synthase complex;GO:0005829:cytosol	GO:0003984:acetolactate synthase activity	gnl|CDD|223517;COG0440, IlvH, Acetolactate synthase, small (regulatory) subunit [Amino acid transport and metabolism].
STM14_0141	123	13	7.82	26	19.58	21	15.85	43	25.95	24.6606	0.203468	0.567158	0.358749	0.719783	0.787785	ilvH	CP001363.1	138755	138877	hypothetical protein	-	-	-	-	-
STM14_0142	1005	4010	295.3	2725	251.21	1439	132.9	1718	126.87	2579.19	-1.47539	0.137863	-10.7019	9.97e-27	1.33e-25	fruR	CP001363.1	139049	140053	DNA-binding transcriptional regulator FruR	-	GO:0006355:regulation of transcription, DNA-templated;GO:0009750:response to fructose	-	GO:0003677:DNA binding	gnl|CDD|224525;COG1609, PurR, Transcriptional regulators [Transcription].
STM14_0143	135	3	1.64	1	0.69	6	4.13	8	4.4	4.08982	0.858821	0.906202	0.947715	0.343275	NA	STM14_0143	CP001363.1	140204	140338	hypothetical protein	-	-	-	-	-
STM14_0144	138	253	135.68	187	125.54	247	166.13	273	146.82	237.15	-0.148186	0.206508	-0.717581	0.473016	0.574148	STM14_0144	CP001363.1	140496	140633	hypothetical protein	-	-	-	-	-
STM14_0145	459	1421	229.12	978	197.41	1245	251.75	1244	201.14	1220.52	-0.316469	0.165479	-1.91244	0.0558198	0.0958774	yabB	CP001363.1	140659	141117	cell division protein MraZ	-	-	GO:0005737:cytoplasm;GO:0009295:nucleoid	GO:0003677:DNA binding;GO:0003700:DNA-binding transcription factor activity	gnl|CDD|224912;COG2001, COG2001, Uncharacterized protein conserved in bacteria [Function unknown].
STM14_0146	942	2433	191.15	1892	186.08	2106	207.51	2833	223.2	2279.47	-0.218281	0.108746	-2.00726	0.0447216	0.0786232	mraW	CP001363.1	141119	142060	S-adenosyl-methyltransferase MraW	-	GO:0070475:rRNA base methylation	GO:0005737:cytoplasm	GO:0071424:rRNA (cytosine-N4-)-methyltransferase activity	gnl|CDD|223352;COG0275, COG0275, Predicted S-adenosylmethionine-dependent methyltransferase involved in cell envelope biogenesis [Cell envelope biogenesis, outer membrane].
STM14_0147	366	139	28.11	115	29.11	124	31.45	131	26.56	127.615	-0.379521	0.261283	-1.45253	0.146355	0.220417	ftsL	CP001363.1	142057	142422	cell division protein FtsL	-	GO:0043093:FtsZ-dependent cytokinesis	GO:0032153:cell division site;GO:0005887:integral component of plasma membrane	-	gnl|CDD|225658;COG3116, FtsL, Cell division protein [Cell division and chromosome partitioning].
STM14_0148	1767	2128	89.13	1926	100.98	2690	141.3	3395	142.59	2460.37	0.174055	0.108431	1.60522	0.108445	0.170078	ftsI	CP001363.1	142438	144204	division specific transpeptidase	K03587	GO:0071555:cell wall organization;GO:0000917:division septum assembly;GO:0043093:FtsZ-dependent cytokinesis;GO:0009252:peptidoglycan biosynthetic process;GO:0008360:regulation of cell shape	GO:0005887:integral component of plasma membrane	GO:0008658:penicillin binding;GO:0008955:peptidoglycan glycosyltransferase activity;GO:0009002:serine-type D-Ala-D-Ala carboxypeptidase activity	gnl|CDD|223839;COG0768, FtsI, Cell division protein FtsI/penicillin-binding protein 2 [Cell envelope biogenesis, outer membrane].
STM14_0149	1488	3690	183.53	2924	182.06	4280	266.97	4970	247.88	3872.47	0.0887052	0.122563	0.723754	0.469217	0.57025	murE	CP001363.1	144191	145678	UDP-N-acetylmuramoylalanyl-D-glutamate--2%2C 6-diaminopimelate ligase	K01928	GO:0007049:cell cycle;GO:0051301:cell division;GO:0071555:cell wall organization;GO:0009252:peptidoglycan biosynthetic process;GO:0008360:regulation of cell shape	GO:0005737:cytoplasm	GO:0005524:ATP binding;GO:0000287:magnesium ion binding;GO:0008765:UDP-N-acetylmuramoylalanyl-D-glutamate-2,6-diaminopimelate ligase activity	gnl|CDD|223840;COG0769, MurE, UDP-N-acetylmuramyl tripeptide synthase [Cell envelope biogenesis, outer membrane].
STM14_0150	1359	3086	168.06	2540	173.16	4056	277.01	4486	244.98	3448.88	0.210064	0.128395	1.63607	0.101824	0.161183	murF	CP001363.1	145675	147033	UDP-N-acetylmuramoyl-tripeptide--D-alanyl-D- alanine ligase	K01929	GO:0007049:cell cycle;GO:0051301:cell division;GO:0071555:cell wall organization;GO:0009252:peptidoglycan biosynthetic process;GO:0008360:regulation of cell shape	GO:0005829:cytosol	GO:0005524:ATP binding;GO:0047480:UDP-N-acetylmuramoyl-tripeptide-D-alanyl-D-alanine ligase activity;GO:0008766:UDP-N-acetylmuramoylalanyl-D-glutamyl-2,6-diaminopimelate-D-alanyl-D-alanine ligase activity	gnl|CDD|223841;COG0770, MurF, UDP-N-acetylmuramyl pentapeptide synthase [Cell envelope biogenesis, outer membrane].
STM14_0151	1083	1609	109.95	1408	120.45	2406	206.2	2846	195.03	1990.87	0.395619	0.11757	3.36497	0.000765515	0.00194932	mraY	CP001363.1	147027	148109	phospho-N-acetylmuramoyl-pentapeptide- transferase	K01000	GO:0007049:cell cycle;GO:0051301:cell division;GO:0071555:cell wall organization;GO:0009252:peptidoglycan biosynthetic process;GO:0008360:regulation of cell shape	GO:0016021:integral component of membrane;GO:0005886:plasma membrane	GO:0008963:phospho-N-acetylmuramoyl-pentapeptide-transferase activity;GO:0051992:UDP-N-acetylmuramoyl-L-alanyl-D-glutamyl-meso-2,6-diaminopimelyl-D-alanyl-D-alanine:undecaprenyl-phosphate transferase activity	gnl|CDD|223548;COG0472, Rfe, UDP-N-acetylmuramyl pentapeptide phosphotransferase/UDP-N- acetylglucosamine-1-phosphate transferase [Cell envelope biogenesis, outer membrane].
STM14_0152	1317	1545	86.82	1359	95.6	2291	161.46	2781	156.72	1917.82	0.397333	0.1143	3.47622	0.000508539	0.00133214	murD	CP001363.1	148112	149428	UDP-N-acetylmuramoyl-L-alanyl-D-glutamate synthetase	K01925	GO:0007049:cell cycle;GO:0051301:cell division;GO:0071555:cell wall organization;GO:0009252:peptidoglycan biosynthetic process;GO:0008360:regulation of cell shape	GO:0005737:cytoplasm	GO:0005524:ATP binding;GO:0008764:UDP-N-acetylmuramoylalanine-D-glutamate ligase activity	gnl|CDD|223842;COG0771, MurD, UDP-N-acetylmuramoylalanine-D-glutamate ligase [Cell envelope biogenesis, outer membrane].
STM14_0153	1245	1161	69.02	1040	77.39	2044	152.38	2413	143.84	1587.92	0.611738	0.1215	5.03487	4.78e-07	1.85e-06	ftsW	CP001363.1	149428	150672	cell division protein FtsW	K03588	GO:0071555:cell wall organization;GO:0043093:FtsZ-dependent cytokinesis;GO:0009252:peptidoglycan biosynthetic process;GO:0008360:regulation of cell shape	GO:0032153:cell division site;GO:0005887:integral component of plasma membrane	GO:0008955:peptidoglycan glycosyltransferase activity	gnl|CDD|223843;COG0772, FtsW, Bacterial cell division membrane protein [Cell division and chromosome partitioning].
STM14_0154	1068	1594	110.46	1482	128.56	2188	190.15	2896	201.24	1963.73	0.306171	0.108746	2.81547	0.00487062	0.0107512	murG	CP001363.1	150669	151736	N-acetylglucosaminyl transferase	K02563	GO:0005975:carbohydrate metabolic process;GO:0007049:cell cycle;GO:0051301:cell division;GO:0071555:cell wall organization;GO:0030259:lipid glycosylation;GO:0009252:peptidoglycan biosynthetic process;GO:0008360:regulation of cell shape	GO:0005886:plasma membrane	GO:0051991:UDP-N-acetyl-D-glucosamine:N-acetylmuramoyl-L-alanyl-D-glutamyl-meso-2,6-diaminopimelyl-D-alanyl-D-alanine-diphosphoundecaprenol 4-beta-N-acetylglucosaminlytransferase activity;GO:0050511:undecaprenyldiphospho-muramoylpentapeptide beta-N-acetylglucosaminyltransferase activity	gnl|CDD|223779;COG0707, MurG, UDP-N-acetylglucosamine:LPS N-acetylglucosamine transferase [Cell envelope biogenesis, outer membrane].
STM14_0155	1476	2677	134.23	2250	141.23	3745	235.5	4556	229.08	3185.64	0.348016	0.111603	3.11834	0.00181872	0.0043399	murC	CP001363.1	151855	153330	UDP-N-acetylmuramate--L-alanine ligase	K01924	GO:0007049:cell cycle;GO:0051301:cell division;GO:0071555:cell wall organization;GO:0009252:peptidoglycan biosynthetic process;GO:0008360:regulation of cell shape	GO:0005737:cytoplasm	GO:0005524:ATP binding;GO:0008763:UDP-N-acetylmuramate-L-alanine ligase activity	gnl|CDD|223844;COG0773, MurC, UDP-N-acetylmuramate-alanine ligase [Cell envelope biogenesis, outer membrane].
STM14_0156	921	937	75.3	823	82.79	1180	118.92	1372	110.56	1051.91	0.133806	0.129837	1.03057	0.302743	0.403935	ddl_2	CP001363.1	153323	154243	D-alanine--D-alanine ligase	K01921	GO:0071555:cell wall organization;GO:0009252:peptidoglycan biosynthetic process;GO:0008360:regulation of cell shape	GO:0005829:cytosol	GO:0005524:ATP binding;GO:0008716:D-alanine-D-alanine ligase activity;GO:0046872:metal ion binding	gnl|CDD|224102;COG1181, DdlA, D-alanine-D-alanine ligase and related ATP-grasp enzymes [Cell envelope biogenesis, outer membrane].
STM14_0157	831	1295	115.33	1009	112.49	1723	192.44	1838	164.15	1426.89	0.241149	0.141896	1.69948	0.0892281	0.143844	ftsQ	CP001363.1	154245	155075	cell division protein FtsQ	K03589	GO:0090529:cell septum assembly;GO:0043093:FtsZ-dependent cytokinesis	GO:0032153:cell division site;GO:0005887:integral component of plasma membrane	-	gnl|CDD|224505;COG1589, FtsQ, Cell division septal protein [Cell envelope biogenesis, outer membrane].
STM14_0158	1263	2898	169.82	2598	190.58	3502	257.36	4095	240.63	3204.99	0.0645505	0.11831	0.545606	0.585337	0.674383	ftsA	CP001363.1	155072	156334	cell division protein FtsA	K03590	GO:0043093:FtsZ-dependent cytokinesis	GO:0032153:cell division site;GO:0009898:cytoplasmic side of plasma membrane	-	gnl|CDD|223918;COG0849, ftsA, Cell division ATPase FtsA [Cell division and chromosome partitioning].
STM14_0159	1152	6230	400.24	5099	410.08	6697	539.57	8374	539.48	6451.02	0.00707902	0.113634	0.0622965	0.950327	0.963829	ftsZ	CP001363.1	156395	157546	cell division protein FtsZ	K03531	GO:0000917:division septum assembly;GO:0043093:FtsZ-dependent cytokinesis;GO:0051258:protein polymerization	GO:0032153:cell division site;GO:0005737:cytoplasm	GO:0005525:GTP binding;GO:0003924:GTPase activity	gnl|CDD|223284;COG0206, FtsZ, Cell division GTPase [Cell division and chromosome partitioning].
STM14_0160	918	17111	1379.49	14792	1492.87	24646	2491.87	27539	2226.39	20376.8	0.313888	0.129452	2.42474	0.0153192	0.0304751	lpxC	CP001363.1	157647	158564	UDP-3-O-%5B3-hydroxymyristoyl%5D N-acetylglucosamine deacetylase	K02535	GO:0009245:lipid A biosynthetic process	-	GO:0046872:metal ion binding;GO:0008759:UDP-3-O-[3-hydroxymyristoyl] N-acetylglucosamine deacetylase activity;GO:0103117:UDP-3-O-acyl-N-acetylglucosamine deacetylase activity	gnl|CDD|223845;COG0774, LpxC, UDP-3-O-acyl-N-acetylglucosamine deacetylase [Cell envelope biogenesis, outer membrane].
STM14_0161	498	2867	426.07	2036	378.78	4062	757.06	4815	717.57	3297.8	0.462612	0.131423	3.52003	0.000431491	0.00114202	yacA	CP001363.1	158843	159340	SecA regulator SecM	K13301	-	GO:0005829:cytosol;GO:0042597:periplasmic space	GO:0045182:translation regulator activity	-
STM14_0162	2706	20530	561.5	13900	475.91	32210	1104.8	41228	1130.73	25436.5	0.692304	0.135316	5.11619	3.12e-07	1.23e-06	secA	CP001363.1	159402	162107	preprotein translocase subunit SecA	K03070	GO:0065002:intracellular protein transmembrane transport;GO:0017038:protein import;GO:0006605:protein targeting	GO:0005737:cytoplasm;GO:0005886:plasma membrane	GO:0005524:ATP binding;GO:0046872:metal ion binding	gnl|CDD|223726;COG0653, SecA, Preprotein translocase subunit SecA (ATPase, RNA helicase) [Intracellular trafficking and secretion].
STM14_0163	396	150	28.03	125	29.24	241	56.49	335	62.78	200.707	0.64077	0.206525	3.10262	0.00191813	0.00456178	mutT	CP001363.1	162259	162654	nucleoside triphosphate pyrophosphohydrolase	-	GO:0006281:DNA repair;GO:0006260:DNA replication	-	GO:0035539:8-oxo-7,8-dihydrodeoxyguanosine triphosphate pyrophosphatase activity;GO:0008413:8-oxo-7,8-dihydroguanosine triphosphate pyrophosphatase activity;GO:0044715:8-oxo-dGDP phosphatase activity;GO:0044716:8-oxo-GDP phosphatase activity;GO:0000287:magnesium ion binding;GO:0030145:manganese ion binding	gnl|CDD|223568;COG0494, MutT, NTP pyrophosphohydrolases including oxidative damage repair enzymes [DNA replication, recombination, and repair / General function prediction only].
STM14_0164	135	179	98.13	132	90.59	334	229.63	402	221	246.376	0.833778	0.199567	4.17793	2.94e-05	9.21e-05	STM14_0164	CP001363.1	162688	162822	-	-	-	-	-	-
STM14_0165	105	50	35.24	50	44.12	137	121.1	164	115.92	93.4256	1.14774	0.302271	3.79707	0.000146418	0.000415137	STM14_0165	CP001363.1	162875	162979	putative transcriptional regulator%2C LysR family	-	-	-	-	-
STM14_0166	192	190	73.24	141	68.04	250	120.85	425	164.28	235.032	0.588278	0.208086	2.82709	0.00469725	0.0104207	yacG	CP001363.1	162976	163167	zinc-binding protein	-	GO:0006355:regulation of transcription, DNA-templated	-	GO:0008657:DNA topoisomerase (ATP-hydrolyzing) inhibitor activity;GO:0008270:zinc ion binding	gnl|CDD|225568;COG3024, COG3024, Uncharacterized protein conserved in bacteria [Function unknown].
STM14_0167	744	876	87.14	676	84.18	1096	136.73	1455	145.14	984.531	0.306124	0.123697	2.47478	0.0133317	0.026885	yacF	CP001363.1	163177	163920	hypothetical protein	-	GO:0000917:division septum assembly;GO:0043093:FtsZ-dependent cytokinesis	GO:0005737:cytoplasm	-	gnl|CDD|226948;COG4582, COG4582, Uncharacterized protein conserved in bacteria [Function unknown].
STM14_0168	621	532	63.4	395	58.93	568	84.89	778	92.98	549.014	0.126079	0.14613	0.862782	0.388258	0.492778	coaE	CP001363.1	163920	164540	dephospho-CoA kinase	K00859	GO:0015937:coenzyme A biosynthetic process	GO:0005737:cytoplasm	GO:0005524:ATP binding;GO:0004140:dephospho-CoA kinase activity	gnl|CDD|223315;COG0237, CoaE, Dephospho-CoA kinase [Coenzyme metabolism].
STM14_0169	1044	8822	625.39	7366	653.68	3103	275.87	4398	312.64	6194.14	-1.52432	0.107046	-14.2399	5.18e-46	1.36e-44	guaC	CP001363.1	164766	165809	guanosine 5%27-monophosphate oxidoreductase	K00364	GO:0006163:purine nucleotide metabolic process	GO:1902560:GMP reductase complex	GO:0003920:GMP reductase activity;GO:0046872:metal ion binding	gnl|CDD|223590;COG0516, GuaB, IMP dehydrogenase/GMP reductase [Nucleotide transport and metabolism].
STM14_0170	1203	17	1.05	26	2	19	1.47	35	2.16	23.7416	-0.124672	0.553065	-0.225421	0.821652	0.869289	hofC	CP001363.1	165840	167042	type IV pilin biogenesis protein	-	GO:0009306:protein secretion	GO:0016021:integral component of membrane;GO:0005886:plasma membrane	-	gnl|CDD|224376;COG1459, PulF, Type II secretory pathway, component PulF [Cell motility and secretion / Intracellular trafficking and secretion].
STM14_0171	1386	23	1.23	23	1.54	19	1.27	50	2.68	27.1619	0.0956993	0.529887	0.180603	0.856679	0.895225	hofB	CP001363.1	167032	168417	hypothetical protein	-	-	-	GO:0005524:ATP binding	gnl|CDD|225363;COG2804, PulE, Type II secretory pathway, ATPase PulE/Tfp pilus assembly pathway, ATPase PilB [Cell motility and secretion / Intracellular trafficking and secretion].
STM14_0172	438	6	1.01	4	0.85	2	0.42	11	1.86	5.34625	-0.0879611	0.876925	-0.100306	0.920101	NA	ppdD	CP001363.1	168427	168864	putative major pilin subunit	-	-	GO:0009289:pilus	-	gnl|CDD|227304;COG4969, PilA, Tfp pilus assembly protein, major pilin PilA [Cell motility and secretion / Intracellular trafficking and secretion].
STM14_0173	183	0	0	0	0	2	1.01	4	1.62	1.24135	1.06006	0.847123	1.25137	0.2108	NA	STM14_0173	CP001363.1	168890	169072	hypothetical protein	-	-	-	-	-
STM14_0174	894	1759	145.62	1426	147.78	910	94.48	1261	104.68	1366.2	-0.965184	0.112334	-8.5921	8.54e-18	7.48e-17	nadC	CP001363.1	169086	169979	quinolinate phosphoribosyltransferase	K00767	GO:0034628:'de novo' NAD biosynthetic process from aspartate;GO:0009435:NAD biosynthetic process	GO:0005737:cytoplasm;GO:0005829:cytosol	GO:0004514:nicotinate-nucleotide diphosphorylase (carboxylating) activity	gnl|CDD|223235;COG0157, NadC, Nicotinate-nucleotide pyrophosphorylase [Coenzyme metabolism].
STM14_0175	564	1845	242.11	1364	224.06	1223	201.27	1714	225.54	1532.32	-0.537915	0.119928	-4.48533	7.28e-06	2.45e-05	ampD	CP001363.1	170067	170630	N-acetyl-anhydromuranmyl-L-alanine amidase	-	GO:0071555:cell wall organization;GO:0009253:peptidoglycan catabolic process	GO:0005737:cytoplasm	GO:0046872:metal ion binding;GO:0008745:N-acetylmuramoyl-L-alanine amidase activity	gnl|CDD|225567;COG3023, ampD, N-acetyl-anhydromuramyl-L-alanine amidase [Cell envelope biogenesis, outer membrane].
STM14_0176	855	919	79.55	746	80.84	662	71.86	929	80.64	810.952	-0.480598	0.125299	-3.83561	0.000125251	0.000359318	ampE	CP001363.1	170627	171481	regulatory protein AmpE	-	-	GO:0005887:integral component of plasma membrane;GO:0005886:plasma membrane	-	gnl|CDD|226248;COG3725, AmpE, Membrane protein required for beta-lactamase induction [Defense mechanisms].
STM14_0177	951	115	8.95	96	9.35	106	10.35	141	11	112.704	-0.182749	0.26414	-0.691865	0.489022	0.588427	STM14_0177	CP001363.1	171573	172523	putative cytoplasmic protein	-	GO:0031222:arabinan catabolic process;GO:0046373:L-arabinose metabolic process	GO:0005576:extracellular region	GO:0046556:alpha-L-arabinofuranosidase activity	gnl|CDD|226449;COG3940, COG3940, Predicted beta-xylosidase [General function prediction only].
STM14_0178	1407	28	1.47	34	2.24	58	3.83	71	3.75	45.5984	0.603473	0.415078	1.45388	0.14598	0.220263	STM14_0178	CP001363.1	172523	173929	Na%2B%2Fgalactoside symporter	-	-	-	-	gnl|CDD|225121;COG2211, MelB, Na+/melibiose symporter and related transporters [Carbohydrate transport and metabolism].
STM14_0179	129	0	0	0	0	0	0	0	0	0	NA	NA	NA	NA	NA	STM14_0179	CP001363.1	173962	174090	hypothetical protein	-	-	-	-	-
STM14_0180	1374	433	23.32	338	22.79	579	39.11	788	42.56	509.909	0.410745	0.145814	2.81692	0.00484872	0.0107175	aroP	CP001363.1	174093	175466	aromatic amino acid transporter	-	GO:0006865:amino acid transport	GO:0016021:integral component of membrane;GO:0005886:plasma membrane	GO:0022857:transmembrane transporter activity	gnl|CDD|224038;COG1113, AnsP, Gamma-aminobutyrate permease and related permeases [Amino acid transport and metabolism].
STM14_0181	123	1	0.6	0	0	2	1.51	3	1.81	1.32192	0.607251	0.87555	0.693565	0.487955	NA	STM14_0181	CP001363.1	175672	175794	hypothetical protein	-	-	-	-	-
STM14_0182	765	3467	335.41	3481	421.58	3377	409.72	2947	285.9	3384.64	-0.493829	0.330015	-1.49638	0.134554	0.204806	pdhR	CP001363.1	176029	176793	transcriptional regulator PdhR	-	-	-	GO:0003677:DNA binding;GO:0003700:DNA-binding transcription factor activity	gnl|CDD|225097;COG2186, FadR, Transcriptional regulators [Transcription].
STM14_0183	2664	61662	1713.05	37265	1296	38553	1343.21	46015	1281.92	45990.9	-0.604704	0.155662	-3.88471	0.000102451	0.00029814	aceE	CP001363.1	176953	179616	pyruvate dehydrogenase subunit E1	K00163	GO:0006096:glycolytic process	-	GO:0046872:metal ion binding;GO:0004739:pyruvate dehydrogenase (acetyl-transferring) activity	gnl|CDD|225329;COG2609, AceE, Pyruvate dehydrogenase complex, dehydrogenase (E1) component [Energy production and conversion].
STM14_0184	1890	26678	1044.67	14843	727.61	17155	842.46	23600	926.72	20302.8	-0.417875	0.174275	-2.39778	0.0164946	0.0325732	aceF	CP001363.1	179631	181520	dihydrolipoamide acetyltransferase	K00627	GO:0006086:acetyl-CoA biosynthetic process from pyruvate;GO:0006096:glycolytic process;GO:0006090:pyruvate metabolic process	GO:0005737:cytoplasm;GO:0045254:pyruvate dehydrogenase complex	GO:0004742:dihydrolipoyllysine-residue acetyltransferase activity;GO:0031405:lipoic acid binding	gnl|CDD|223582;COG0508, AceF, Pyruvate/2-oxoglutarate dehydrogenase complex, dihydrolipoamide acyltransferase (E2) component, and related enzymes [Energy production and conversion].
STM14_0185	1425	28931	1502.57	16580	1077.97	17343	1129.62	23637	1231.04	21487.6	-0.542005	0.167987	-3.22648	0.00125323	0.00308165	lpdA	CP001363.1	181720	183144	dihydrolipoamide dehydrogenase	K00382	GO:0045454:cell redox homeostasis;GO:0006096:glycolytic process	GO:0005737:cytoplasm	GO:0004148:dihydrolipoyl dehydrogenase activity;GO:0009055:electron transfer activity;GO:0050660:flavin adenine dinucleotide binding	gnl|CDD|224169;COG1249, Lpd, Pyruvate/2-oxoglutarate dehydrogenase complex, dihydrolipoamide dehydrogenase (E3) component, and related enzymes [Energy production and conversion].
STM14_0186	129	20	11.47	13	9.34	3	2.16	8	4.6	11.5205	-1.63786	0.73196	-2.23764	0.0252444	0.0474579	STM14_0186	CP001363.1	183222	183350	hypothetical protein	-	-	-	-	-
STM14_0187	285	74	19.22	54	17.55	30	9.77	47	12.24	52.4229	-1.1021	0.386119	-2.85429	0.00431325	0.00962156	STM14_0187	CP001363.1	183433	183717	putative outer membrane protein	-	-	-	-	-
STM14_0188	792	22	2.06	41	4.8	65	7.62	79	7.4	49.4089	0.712932	0.435163	1.63831	0.101357	0.160518	STM14_0188	CP001363.1	183755	184546	putative periplasmic protein	-	-	-	-	-
STM14_0189	1615	195	8.94	234	13.42	264	15.17	352	16.18	255.11	0.0913759	0.209049	0.437103	0.662037	0.741678	yacH	CP001363.1	184559	186173	-	-	-	-	-	-
STM14_0190	2598	10018	285.38	7280	259.61	12823	458.11	16174	462.03	11107.9	0.344549	0.128675	2.67766	0.00741378	0.0157974	acnB	CP001363.1	186562	189159	bifunctional aconitate hydratase 2%2F2-methylisocitrate dehydratase	K01682	GO:0019629:propionate catabolic process, 2-methylcitrate cycle;GO:0006099:tricarboxylic acid cycle	GO:0005829:cytosol	GO:0047456:2-methylisocitrate dehydratase activity;GO:0051539:4 iron, 4 sulfur cluster binding;GO:0003994:aconitate hydratase activity;GO:0046872:metal ion binding;GO:0003730:mRNA 3'-UTR binding;GO:0003729:mRNA binding	gnl|CDD|223978;COG1049, AcnB, Aconitase B [Energy production and conversion].
STM14_0191	843	3631	318.78	3142	345.31	1213	133.55	1469	129.33	2504.42	-1.73556	0.112172	-15.4722	5.34e-54	1.75e-52	STM14_0191	CP001363.1	189220	190062	putative restriction endonuclease	-	-	-	-	gnl|CDD|225724;COG3183, COG3183, Predicted restriction endonuclease [Defense mechanisms].
STM14_0192	363	1219	248.53	911	232.51	857	219.13	1063	217.33	1015.05	-0.547856	0.130662	-4.19294	2.75e-05	8.66e-05	yacL	CP001363.1	190308	190670	hypothetical protein	-	-	-	-	gnl|CDD|225654;COG3112, COG3112, Uncharacterized protein conserved in bacteria [Function unknown].
STM14_0193	954	80	6.21	75	7.28	55	5.35	67	5.21	70.4769	-0.731851	0.332897	-2.19843	0.0279184	0.0519019	kdgT	CP001363.1	190905	191858	2-keto-3-deoxygluconate permease	-	-	GO:0016021:integral component of membrane;GO:0005886:plasma membrane	GO:0015649:2-keto-3-deoxygluconate:proton symporter activity	gnl|CDD|225721;COG3180, AbrB, Putative ammonia monooxygenase [General function prediction only].
STM14_0194	1272	133	7.74	147	10.71	82	5.98	138	8.05	126.543	-0.776936	0.268558	-2.89299	0.0038159	0.00862308	kdgT	CP001363.1	191855	193126	putative inner membrane protein	-	GO:0005975:carbohydrate metabolic process	-	GO:0005524:ATP binding;GO:0016301:kinase activity	gnl|CDD|225930;COG3395, COG3395, Uncharacterized protein conserved in bacteria [Function unknown].
STM14_0195	984	162	12.18	171	16.1	124	11.7	184	13.88	160.682	-0.537013	0.234503	-2.29001	0.0220208	0.042149	pdxA_2	CP001363.1	193116	194099	4-hydroxythreonine-4-phosphate dehydrogenase 2	K00097	GO:0005975:carbohydrate metabolic process	-	GO:0046872:metal ion binding;GO:0051287:NAD binding;GO:0016491:oxidoreductase activity	gnl|CDD|224906;COG1995, PdxA, Pyridoxal phosphate biosynthesis protein [Coenzyme metabolism].
STM14_0196	768	869	83.74	555	66.95	654	79.04	968	93.54	744.07	-0.22174	0.158758	-1.39672	0.162498	0.241508	STM14_0196	CP001363.1	194109	194876	putative transcriptional regulator	-	-	-	-	gnl|CDD|224268;COG1349, GlpR, Transcriptional regulators of sugar metabolism [Transcription / Carbohydrate transport and metabolism].
STM14_0197	795	1769	164.68	1363	158.84	2157	251.83	2244	209.48	1845.65	0.108345	0.144223	0.751232	0.452513	0.553972	speD	CP001363.1	194906	195700	S-adenosylmethionine decarboxylase	K01611	GO:0006557:S-adenosylmethioninamine biosynthetic process;GO:0008295:spermidine biosynthetic process	-	GO:0004014:adenosylmethionine decarboxylase activity	gnl|CDD|224502;COG1586, SpeD, S-adenosylmethionine decarboxylase [Amino acid transport and metabolism].
STM14_0198	861	5627	483.68	4688	504.45	6333	682.7	7244	624.41	5865.21	0.000889973	0.125718	0.00707914	0.994352	0.995661	speE	CP001363.1	195721	196581	spermidine synthase	K00797	GO:0008295:spermidine biosynthetic process	GO:0005737:cytoplasm	GO:0004766:spermidine synthase activity	gnl|CDD|223498;COG0421, SpeE, Spermidine synthase [Amino acid transport and metabolism].
STM14_0199	348	603	128.24	480	127.79	509	135.76	527	112.39	532.887	-0.446585	0.167675	-2.66339	0.00773569	0.01644	yacC	CP001363.1	196688	197035	putative periplasmic protein	-	-	-	-	-
STM14_0200	1611	965	44.33	745	42.84	544	31.34	683	31.46	747.729	-0.878485	0.135226	-6.4964	8.23e-11	4.51e-10	cueO	CP001363.1	197237	198847	multicopper oxidase	-	-	GO:0030288:outer membrane-bounded periplasmic space	GO:0005507:copper ion binding;GO:0004322:ferroxidase activity	gnl|CDD|225043;COG2132, SufI, Putative multicopper oxidases [Secondary metabolites biosynthesis, transport, and catabolism].
STM14_0201	2391	629	19.47	604	23.4	1542	59.86	1921	59.63	1095.56	1.07241	0.126875	8.45249	2.85e-17	2.44e-16	gcd	CP001363.1	198925	201315	glucose dehydrogenase	K00117	-	GO:0016021:integral component of membrane;GO:0030288:outer membrane-bounded periplasmic space;GO:0005886:plasma membrane	GO:0000287:magnesium ion binding;GO:0070968:pyrroloquinoline quinone binding;GO:0008876:quinoprotein glucose dehydrogenase activity;GO:0048039:ubiquinone binding	gnl|CDD|227326;COG4993, Gcd, Glucose dehydrogenase [Carbohydrate transport and metabolism].
STM14_0202	537	2966	408.77	2552	440.29	1646	284.5	1964	271.43	2347.48	-1.01142	0.114146	-8.86079	7.94e-19	7.42e-18	hpt	CP001363.1	201521	202057	hypoxanthine-guanine phosphoribosyltransferase	K00760	GO:0006168:adenine salvage;GO:0032263:GMP salvage;GO:0006178:guanine salvage;GO:0046100:hypoxanthine metabolic process;GO:0032264:IMP salvage;GO:0006166:purine ribonucleoside salvage	GO:0005737:cytoplasm	GO:0052657:guanine phosphoribosyltransferase activity;GO:0004422:hypoxanthine phosphoribosyltransferase activity;GO:0000287:magnesium ion binding;GO:0000166:nucleotide binding	gnl|CDD|223707;COG0634, Hpt, Hypoxanthine-guanine phosphoribosyltransferase [Nucleotide transport and metabolism].
STM14_0203	663	3515	392.37	2600	363.33	3990	558.57	5041	564.29	3666.12	0.161141	0.119233	1.35149	0.17654	0.258733	yadF	CP001363.1	202115	202777	carbonic anhydrase	K01673	GO:0015976:carbon utilization	GO:0005829:cytosol	GO:0004089:carbonate dehydratase activity;GO:0008270:zinc ion binding	gnl|CDD|223365;COG0288, CynT, Carbonic anhydrase [Inorganic ion transport and metabolism].
STM14_0204	927	2144	171.17	1818	181.7	2462	246.51	2817	225.53	2267.4	0.0167043	0.121511	0.137471	0.890658	0.920429	yadG	CP001363.1	202886	203812	putative ABC-type multidrug transport system ATPase component	-	GO:0010165:response to X-ray	GO:0005886:plasma membrane	GO:0005524:ATP binding;GO:0016887:ATPase activity	gnl|CDD|224054;COG1131, CcmA, ABC-type multidrug transport system, ATPase component [Defense mechanisms].
STM14_0205	771	607	58.27	579	69.58	677	81.5	821	79.03	660.979	-0.0729187	0.141551	-0.515141	0.606454	0.692968	yadH	CP001363.1	203809	204579	putative transport protein	-	GO:0055085:transmembrane transport	GO:0043190:ATP-binding cassette (ABC) transporter complex	-	gnl|CDD|223912;COG0842, COG0842, ABC-type multidrug transport system, permease component [Defense mechanisms].
STM14_0206	1080	62	4.25	44	3.77	77	6.62	131	9	73.5045	0.524176	0.334914	1.56511	0.117557	0.182366	stiH	CP001363.1	204696	205775	putative fimbrial protein precurosr	-	-	-	-	gnl|CDD|226069;COG3539, FimA, P pilus assembly protein, pilin FimA [Cell motility and secretion / Intracellular trafficking and secretion].
STM14_0207	2547	39	1.13	79	2.87	85	3.1	123	3.58	78.7528	0.342957	0.383619	0.894004	0.37132	0.476318	stiC	CP001363.1	205784	208330	putativie fimbrial usher	K07347	-	-	-	gnl|CDD|225729;COG3188, FimD, P pilus assembly protein, porin PapC [Cell motility and secretion / Intracellular trafficking and secretion].
STM14_0208	684	12	1.3	15	2.03	24	3.26	25	2.71	18.4593	0.399618	0.599769	0.666286	0.505229	0.602698	stiB	CP001363.1	208357	209040	putative fimbrial chaparone	-	-	-	-	gnl|CDD|225663;COG3121, FimC, P pilus assembly protein, chaperone PapD [Cell motility and secretion / Intracellular trafficking and secretion].
STM14_0209	540	17	2.33	11	1.89	40	6.88	61	8.38	29.2159	1.31507	0.508311	2.58713	0.0096779	0.0201876	stiA	CP001363.1	209088	209627	putative fimbrial subunit	-	-	-	-	gnl|CDD|226069;COG3539, FimA, P pilus assembly protein, pilin FimA [Cell motility and secretion / Intracellular trafficking and secretion].
STM14_0210	171	0	0	2	1.08	6	3.26	3	1.3	2.68531	0.807264	0.92832	0.869597	0.384521	NA	STM14_0210	CP001363.1	209796	209966	hypothetical protein	-	-	-	-	-
STM14_0211	441	203	34.07	94	19.75	104	21.89	152	25.58	136.872	-0.594271	0.299379	-1.98501	0.0471432	0.0824326	yadI	CP001363.1	209997	210437	putative PTS enzyme	K02821	GO:0009401:phosphoenolpyruvate-dependent sugar phosphotransferase system	GO:0005737:cytoplasm;GO:0016021:integral component of membrane	GO:0016301:kinase activity	gnl|CDD|225446;COG2893, ManX, Phosphotransferase system, mannose/fructose-specific component IIA [Carbohydrate transport and metabolism].
STM14_0212	1230	573	34.48	489	36.83	1095	82.63	1495	90.21	853.94	0.865429	0.123527	7.00598	2.45e-12	1.51e-11	yadE	CP001363.1	210499	211728	putative xylanase%2Fchitin deacetylase	-	GO:0005975:carbohydrate metabolic process	-	GO:0016810:hydrolase activity, acting on carbon-nitrogen (but not peptide) bonds	gnl|CDD|223798;COG0726, CDA1, Predicted xylanase/chitin deacetylase [Carbohydrate transport and metabolism].
STM14_0213	381	787	152.88	683	166.09	611	148.85	862	167.91	731.433	-0.415844	0.127508	-3.26132	0.00110896	0.00275198	panD	CP001363.1	211735	212115	aspartate alpha-decarboxylase	K01579	GO:0006523:alanine biosynthetic process;GO:0015940:pantothenate biosynthetic process	GO:0005737:cytoplasm	GO:0004068:aspartate 1-decarboxylase activity	gnl|CDD|223922;COG0853, PanD, Aspartate 1-decarboxylase [Coenzyme metabolism].
STM14_0214	855	808	69.94	644	69.78	463	50.26	514	44.62	623.558	-0.95925	0.151743	-6.32153	2.59e-10	1.37e-09	panC	CP001363.1	212210	213064	pantoate--beta-alanine ligase	K01918	GO:0015940:pantothenate biosynthetic process	GO:0005737:cytoplasm	GO:0005524:ATP binding;GO:0004592:pantoate-beta-alanine ligase activity	gnl|CDD|223491;COG0414, PanC, Panthothenate synthetase [Coenzyme metabolism].
STM14_0215	114	0	0	0	0	0	0	0	0	0	NA	NA	NA	NA	NA	panC	CP001363.1	213058	213171	hypothetical protein	K00548	-	-	-	-
STM14_0216	792	1973	184.37	1696	198.4	979	114.73	1162	108.89	1505.17	-1.17547	0.119632	-9.82573	8.72e-23	9.52e-22	panB	CP001363.1	213190	213981	3-methyl-2-oxobutanoate hydroxymethyltransferase	K00606	GO:0015940:pantothenate biosynthetic process	GO:0005737:cytoplasm	GO:0003864:3-methyl-2-oxobutanoate hydroxymethyltransferase activity;GO:0046872:metal ion binding	gnl|CDD|223490;COG0413, PanB, Ketopantoate hydroxymethyltransferase [Coenzyme metabolism].
STM14_0217	480	320	49.34	275	53.08	639	123.56	760	117.51	470.666	0.824069	0.156281	5.273	1.34e-07	5.52e-07	folK	CP001363.1	214102	214581	2-amino-4-hydroxy-6-hydroxymethyldihyropteridine pyrophosphokinase	K00950	GO:0046656:folic acid biosynthetic process;GO:0046654:tetrahydrofolate biosynthetic process	-	GO:0003848:2-amino-4-hydroxy-6-hydroxymethyldihydropteridine diphosphokinase activity;GO:0005524:ATP binding;GO:0016301:kinase activity;GO:0000287:magnesium ion binding	gnl|CDD|223872;COG0801, FolK, 7,8-dihydro-6-hydroxymethylpterin-pyrophosphokinase [Coenzyme metabolism].
STM14_0218	1419	4172	217.59	3457	225.71	4749	310.63	5344	279.5	4351.43	0.0101832	0.126382	0.0805748	0.93578	0.954074	pcnB	CP001363.1	214578	215996	poly%28A%29 polymerase I	K00970	GO:0006378:mRNA polyadenylation	-	GO:0005524:ATP binding;GO:0004652:polynucleotide adenylyltransferase activity;GO:0003723:RNA binding	gnl|CDD|223690;COG0617, PcnB, tRNA nucleotidyltransferase/poly(A) polymerase [Translation, ribosomal structure and biogenesis].
STM14_0219	897	796	65.68	632	65.28	954	98.71	1246	103.09	875.483	0.213331	0.125331	1.70213	0.0887308	0.143137	yadB	CP001363.1	216137	217033	glutamyl-Q tRNA%28Asp%29 synthetase	-	GO:0043039:tRNA aminoacylation;GO:0006400:tRNA modification	-	GO:0004812:aminoacyl-tRNA ligase activity;GO:0005524:ATP binding;GO:0008270:zinc ion binding	gnl|CDD|223087;COG0008, GlnS, Glutamyl- and glutaminyl-tRNA synthetases [Translation, ribosomal structure and biogenesis].
STM14_0220	456	6256	1015.36	5086	1033.35	4218	858.54	4872	792.94	5182.91	-0.71166	0.123836	-5.74678	9.1e-09	4.21e-08	dksA	CP001363.1	217102	217557	DnaK transcriptional regulator DksA	K06204	GO:0010468:regulation of gene expression	GO:0005737:cytoplasm	GO:0008270:zinc ion binding	gnl|CDD|224648;COG1734, DksA, DnaK suppressor protein [Signal transduction mechanisms].
STM14_0221	705	972	102.04	670	88.05	675	88.87	947	99.69	808.164	-0.424541	0.14313	-2.96611	0.00301588	0.00690848	sfsA	CP001363.1	217734	218438	sugar fermentation stimulation protein A	-	-	-	GO:0003677:DNA binding	gnl|CDD|224406;COG1489, SfsA, DNA-binding protein, stimulates sugar fermentation [General function prediction only].
STM14_0222	531	335	46.69	318	55.48	283	49.47	405	56.61	332.541	-0.347495	0.169384	-2.05153	0.0402158	0.0716095	ligT	CP001363.1	218455	218985	2%27-5%27 RNA ligase	-	-	-	GO:0004113:2',3'-cyclic-nucleotide 3'-phosphodiesterase activity;GO:0008664:2'-5'-RNA ligase activity	gnl|CDD|224431;COG1514, LigT, 2'-5' RNA ligase [Translation, ribosomal structure and biogenesis].
STM14_0223	2475	917	27.42	879	32.9	1075	40.31	1480	44.38	1057.16	0.085066	0.121519	0.700025	0.483912	0.584015	hrpB	CP001363.1	219013	221487	ATP-dependent RNA helicase HrpB	-	-	-	GO:0005524:ATP binding;GO:0008026:ATP-dependent helicase activity;GO:0003676:nucleic acid binding	gnl|CDD|224557;COG1643, HrpA, HrpA-like helicases [DNA replication, recombination, and repair].
STM14_0224	162	3	1.37	8	4.58	6	3.44	3	1.37	5.3259	-0.43904	0.880932	-0.498381	0.618215	NA	hrpB	CP001363.1	221426	221587	hypothetical protein	-	-	-	-	-
STM14_0225	108	13	8.91	14	12.01	13	11.17	21	14.43	14.8974	-0.0933412	0.641613	-0.145479	0.884333	0.915842	STM14_0225	CP001363.1	221522	221629	hypothetical protein	-	-	-	-	-
STM14_0226	2523	3793	111.26	3100	113.84	4464	164.22	5377	158.17	4075.26	0.112658	0.115172	0.978176	0.327987	0.431099	mrcB	CP001363.1	221628	224150	penicillin-binding protein 1b	K05365	GO:0071555:cell wall organization;GO:0009252:peptidoglycan biosynthetic process;GO:0008360:regulation of cell shape;GO:0046677:response to antibiotic;GO:0010165:response to X-ray	GO:0005887:integral component of plasma membrane;GO:0016020:membrane;GO:0030288:outer membrane-bounded periplasmic space;GO:0009274:peptidoglycan-based cell wall;GO:0005886:plasma membrane	GO:0008144:drug binding;GO:0071723:lipopeptide binding;GO:0008658:penicillin binding;GO:0008955:peptidoglycan glycosyltransferase activity;GO:0009002:serine-type D-Ala-D-Ala carboxypeptidase activity	gnl|CDD|223815;COG0744, MrcB, Membrane carboxypeptidase (penicillin-binding protein) [Cell envelope biogenesis, outer membrane].
STM14_0227	141	29	15.22	37	24.31	71	46.74	127	66.85	60.3704	1.07789	0.382703	2.81651	0.00485482	0.0107261	STM14_0227	CP001363.1	224289	224429	hypothetical protein	-	-	-	-	-
STM14_0228	2190	275	9.29	269	11.38	625	26.49	717	24.3	445.473	0.890446	0.167274	5.32329	1.02e-07	4.24e-07	fhuA	CP001363.1	224443	226632	ferrichrome outer membrane transporter	-	GO:0055072:iron ion homeostasis;GO:0015891:siderophore transport	GO:0009279:cell outer membrane;GO:0016021:integral component of membrane	GO:0048037:cofactor binding;GO:0005506:iron ion binding;GO:0019904:protein domain specific binding;GO:0038023:signaling receptor activity;GO:0015643:toxic substance binding;GO:0046790:virion binding	gnl|CDD|224544;COG1629, CirA, Outer membrane receptor proteins, mostly Fe transport [Inorganic ion transport and metabolism].
STM14_0229	798	53	4.92	63	7.31	127	14.77	217	20.18	105.435	1.0882	0.298612	3.6442	0.000268226	0.000729804	fhuC	CP001363.1	226681	227478	iron-hydroxamate transporter ATP-binding subunit	K02013	GO:0006811:ion transport;GO:0055072:iron ion homeostasis	GO:0043190:ATP-binding cassette (ABC) transporter complex	GO:0005524:ATP binding;GO:0016887:ATPase activity	gnl|CDD|224045;COG1120, FepC, ABC-type cobalamin/Fe3+-siderophores transport systems, ATPase components [Inorganic ion transport and metabolism / Coenzyme metabolism].
STM14_0230	891	30	2.49	92	9.57	117	12.19	176	14.66	98.2152	0.645346	0.695257	0.928213	0.353297	0.457919	fhuD	CP001363.1	227478	228368	iron-hydroxamate transporter substrate-binding subunit	K02016	GO:0006811:ion transport;GO:0055072:iron ion homeostasis	GO:0030288:outer membrane-bounded periplasmic space	-	gnl|CDD|223687;COG0614, FepB, ABC-type Fe3+-hydroxamate transport system, periplasmic component [Inorganic ion transport and metabolism].
STM14_0231	2058	83	2.98	196	8.82	343	15.47	655	23.62	289.486	1.16519	0.617543	1.88682	0.0591851	0.100872	fhuB	CP001363.1	228365	230422	iron-hydroxamate transporter permease subunit	K02015	GO:0033214:siderophore-dependent iron import into cell	GO:0005887:integral component of plasma membrane	GO:0022857:transmembrane transporter activity	gnl|CDD|223682;COG0609, FepD, ABC-type Fe3+-siderophore transport system, permease component [Inorganic ion transport and metabolism].
STM14_0232	207	0	0	0	0	5	2.24	3	1.08	1.81652	1.41342	0.895579	1.57822	0.114514	NA	STM14_0232	CP001363.1	230459	230665	hypothetical protein	-	-	-	-	-
STM14_0233	144	1	0.51	0	0	0	0	0	0	0.264408	-0.340234	0.569772	-0.59714	0.550414	NA	STM14_0233	CP001363.1	231001	231144	hypothetical protein	-	-	-	-	-
STM14_0234	561	25	3.3	34	5.62	21	3.47	39	5.16	29.5613	-0.40331	0.504189	-0.799917	0.423759	0.527011	stfA	CP001363.1	231361	231921	putative fimbrial subunit	-	-	-	-	gnl|CDD|226069;COG3539, FimA, P pilus assembly protein, pilin FimA [Cell motility and secretion / Intracellular trafficking and secretion].
STM14_0235	2658	48	1.34	92	3.21	71	2.48	163	4.55	88.9466	0.227551	0.388669	0.585462	0.558237	0.650897	stfC	CP001363.1	232007	234664	putative fimbrial outer membrane usher	-	GO:0009297:pilus assembly	GO:0009279:cell outer membrane;GO:0016021:integral component of membrane	GO:0015473:fimbrial usher porin activity	gnl|CDD|225729;COG3188, FimD, P pilus assembly protein, porin PapC [Cell motility and secretion / Intracellular trafficking and secretion].
STM14_0236	753	8	0.79	20	2.46	20	2.47	43	4.24	21.2382	0.58723	0.612572	0.958631	0.337745	0.441771	stfD	CP001363.1	234682	235434	putative periplasmic fimbrial chaperone	-	GO:0071555:cell wall organization;GO:0061077:chaperone-mediated protein folding;GO:0043711:pilus organization	GO:0030288:outer membrane-bounded periplasmic space	-	gnl|CDD|225663;COG3121, FimC, P pilus assembly protein, chaperone PapD [Cell motility and secretion / Intracellular trafficking and secretion].
STM14_0237	513	5	0.72	4	0.72	3	0.54	8	1.16	4.78333	-0.118955	0.880906	-0.135037	0.892583	NA	stfE	CP001363.1	235453	235965	putative minor fimbrial subunit	-	-	-	-	gnl|CDD|226069;COG3539, FimA, P pilus assembly protein, pilin FimA [Cell motility and secretion / Intracellular trafficking and secretion].
STM14_0238	477	3	0.47	1	0.19	7	1.36	8	1.24	4.34282	0.943484	0.901124	1.04701	0.295096	NA	stfF	CP001363.1	235962	236438	putative minor fimbrial subunit	-	-	-	-	gnl|CDD|226069;COG3539, FimA, P pilus assembly protein, pilin FimA [Cell motility and secretion / Intracellular trafficking and secretion].
STM14_0239	531	4	0.56	1	0.17	5	0.87	6	0.84	3.73356	0.456288	0.913431	0.499532	0.617405	NA	stfG	CP001363.1	236438	236968	putative minor fimbrial subunit	-	-	-	-	gnl|CDD|226069;COG3539, FimA, P pilus assembly protein, pilin FimA [Cell motility and secretion / Intracellular trafficking and secretion].
STM14_0240	840	60	5.29	45	4.96	107	11.82	143	12.63	83.0796	0.816821	0.311349	2.62349	0.00870341	0.0183281	stfG	CP001363.1	236968	237807	putative outer membrane protein	-	-	-	-	-
STM14_0241	1281	2570	148.48	2266	163.89	1834	132.88	2570	148.89	2313.69	-0.554446	0.102867	-5.38991	7.05e-08	2.98e-07	hemL	CP001363.1	237915	239195	glutamate-1-semialdehyde aminotransferase	K01845	GO:0006782:protoporphyrinogen IX biosynthetic process	GO:0005737:cytoplasm	GO:0042286:glutamate-1-semialdehyde 2,1-aminomutase activity;GO:0030170:pyridoxal phosphate binding;GO:0008483:transaminase activity	gnl|CDD|223080;COG0001, HemL, Glutamate-1-semialdehyde aminotransferase [Coenzyme metabolism].
STM14_0242	144	1	0.51	8	5.15	4	2.58	7	3.61	5.02644	-0.140033	0.896825	-0.156143	0.87592	NA	STM14_0242	CP001363.1	239222	239365	hypothetical protein	-	-	-	-	-
STM14_0243	1422	643	33.47	558	36.36	559	36.49	864	45.09	642.083	-0.183774	0.137636	-1.33521	0.181806	0.265729	yadQ	CP001363.1	239365	240786	chloride channel protein	-	-	GO:0005887:integral component of plasma membrane;GO:0005886:plasma membrane	GO:0031404:chloride ion binding;GO:0015299:solute:proton antiporter activity;GO:0005247:voltage-gated chloride channel activity	gnl|CDD|223116;COG0038, EriC, Chloride channel protein EriC [Inorganic ion transport and metabolism].
STM14_0244	345	1802	386.56	1429	383.75	983	264.46	1303	280.3	1404.69	-0.906056	0.114105	-7.94054	2.01e-15	1.5e-14	yadR	CP001363.1	240868	241212	iron-sulfur cluster insertion protein ErpA	-	GO:0016226:iron-sulfur cluster assembly;GO:0097428:protein maturation by iron-sulfur cluster transfer	-	GO:0005506:iron ion binding;GO:0051536:iron-sulfur cluster binding;GO:0005198:structural molecule activity	gnl|CDD|223393;COG0316, sufA, Fe-S cluster assembly scaffold protein [Posttranslational modification, protein turnover, chaperones].
STM14_0245	624	219	25.97	176	26.13	217	32.28	367	43.65	234.465	0.12836	0.202796	0.63295	0.526766	0.622055	yadS	CP001363.1	241313	241936	hypothetical protein	-	-	GO:0016021:integral component of membrane;GO:0005886:plasma membrane	-	gnl|CDD|225415;COG2860, COG2860, Predicted membrane protein [Function unknown].
STM14_0246	801	395	36.5	368	42.56	582	67.44	751	69.58	503.055	0.387344	0.147184	2.6317	0.00849578	0.0179376	btuF	CP001363.1	241973	242773	vitamin B12-transporter protein BtuF	K06858	GO:0015889:cobalamin transport	GO:0042597:periplasmic space	GO:0031419:cobalamin binding	gnl|CDD|223687;COG0614, FepB, ABC-type Fe3+-hydroxamate transport system, periplasmic component [Inorganic ion transport and metabolism].
STM14_0247	699	2529	267.77	2186	289.74	1480	196.52	1969	209.06	2078.16	-0.863186	0.104233	-8.28133	1.22e-16	9.95e-16	pfs	CP001363.1	242766	243464	5%27-methylthioadenosine%2FS-adenosylhomocysteine nucleosidase	K01243	GO:0019509:L-methionine salvage from methylthioadenosine;GO:0019284:L-methionine salvage from S-adenosylmethionine;GO:0009164:nucleoside catabolic process	-	GO:0008782:adenosylhomocysteine nucleosidase activity;GO:0008930:methylthioadenosine nucleosidase activity	gnl|CDD|223846;COG0775, Pfs, Nucleoside phosphorylase [Nucleotide transport and metabolism].
STM14_0248	1518	1089	53.09	731	44.62	692	42.31	850	41.56	844.35	-0.629404	0.150608	-4.17909	2.93e-05	9.17e-05	dgt	CP001363.1	243549	245066	deoxyguanosinetriphosphate triphosphohydrolase	K01129	GO:0006203:dGTP catabolic process	-	GO:0008832:dGTPase activity;GO:0000287:magnesium ion binding	gnl|CDD|223310;COG0232, Dgt, dGTP triphosphohydrolase [Nucleotide transport and metabolism].
STM14_0249	1428	1308	67.79	1102	71.5	1173	76.24	1510	78.48	1259.51	-0.25454	0.114168	-2.22952	0.0257796	0.048333	htrA	CP001363.1	245196	246623	serine endoprotease	K04771	GO:0006457:protein folding;GO:0006515:protein quality control for misfolded or incompletely synthesized proteins;GO:0006508:proteolysis;GO:0006979:response to oxidative stress;GO:0009266:response to temperature stimulus	GO:0030288:outer membrane-bounded periplasmic space;GO:0005886:plasma membrane	GO:0042802:identical protein binding;GO:0004252:serine-type endopeptidase activity	gnl|CDD|223343;COG0265, DegQ, Trypsin-like serine proteases, typically periplasmic, contain C-terminal PDZ domain [Posttranslational modification, protein turnover, chaperones].
STM14_0250	1158	816	52.15	650	52	545	43.68	746	47.81	690.917	-0.594388	0.13191	-4.506	6.61e-06	2.25e-05	cdaR	CP001363.1	246776	247933	carbohydrate diacid transcriptional activator CdaR	-	GO:0045893:positive regulation of transcription, DNA-templated	-	GO:0003700:DNA-binding transcription factor activity	gnl|CDD|226355;COG3835, CdaR, Sugar diacid utilization regulator [Transcription / Signal transduction mechanisms].
STM14_0251	387	3477	664.94	2528	605.21	1382	331.45	1858	356.31	2388.92	-1.29173	0.119101	-10.8456	2.09e-27	2.95e-26	yaeH	CP001363.1	248022	248408	hypothetical protein	-	-	-	-	-
STM14_0252	1303	260	14.77	228	16.21	344	24.5	476	27.11	313.485	0.326653	0.170677	1.91386	0.0556374	0.0956656	STM14_0252	CP001363.1	248655	249957	-	-	GO:0015733:shikimate transmembrane transport	GO:0016021:integral component of membrane;GO:0005886:plasma membrane	GO:0015530:shikimate transmembrane transporter activity;GO:0015293:symporter activity	gnl|CDD|223553;COG0477, ProP, Permeases of the major facilitator superfamily [Carbohydrate transport and metabolism / Amino acid transport and metabolism / Inorganic ion transport and metabolism / General function prediction only].
STM14_0253	825	6190	555.29	4670	524.44	5060	569.27	5817	523.29	5424.12	-0.38665	0.131244	-2.94605	0.00321859	0.00732788	dapD	CP001363.1	249994	250818	2%2C3%2C4%2C5-tetrahydropyridine-2-carboxylate N-succinyltransferase	K00674	GO:0019877:diaminopimelate biosynthetic process;GO:0009089:lysine biosynthetic process via diaminopimelate	GO:0005737:cytoplasm	GO:0008666:2,3,4,5-tetrahydropyridine-2,6-dicarboxylate N-succinyltransferase activity	gnl|CDD|225082;COG2171, DapD, Tetrahydrodipicolinate N-succinyltransferase [Amino acid transport and metabolism].
STM14_0254	2673	2691	74.51	2188	75.84	2284	79.31	3007	83.49	2515.85	-0.292597	0.10488	-2.78984	0.00527347	0.0115356	glnD	CP001363.1	250848	253520	PII uridylyl-transferase	K00990	GO:0006807:nitrogen compound metabolic process;GO:0006808:regulation of nitrogen utilization	-	GO:0008773:[protein-PII] uridylyltransferase activity;GO:0008081:phosphoric diester hydrolase activity	gnl|CDD|225400;COG2844, GlnD, UTP:GlnB (protein PII) uridylyltransferase [Posttranslational modification, protein turnover, chaperones].
STM14_0255	795	2932	272.95	2555	297.76	2066	241.2	2480	231.52	2540.53	-0.673064	0.113051	-5.95365	2.62e-09	1.28e-08	map	CP001363.1	253757	254551	methionine aminopeptidase	-	GO:0070084:protein initiator methionine removal	-	GO:0046872:metal ion binding;GO:0070006:metalloaminopeptidase activity	gnl|CDD|223103;COG0024, Map, Methionine aminopeptidase [Translation, ribosomal structure and biogenesis].
STM14_0256	285	4091	1062.36	3507	1140.06	2931	954.54	3941	1026.26	3627.53	-0.558558	0.101954	-5.47851	4.29e-08	1.86e-07	STM14_0256	CP001363.1	254799	255083	30S ribosomal protein S2	K02967	-	-	-	gnl|CDD|223130;COG0052, RpsB, Ribosomal protein S2 [Translation, ribosomal structure and biogenesis].
STM14_0257	726	39575	4034.33	33225	4239.99	32743	4186.04	36423	3723.36	35673.7	-0.464135	0.125311	-3.70387	0.000212338	0.000585951	rpsB	CP001363.1	255002	255727	30S ribosomal protein S2	K02967	GO:0006412:translation	GO:0015935:small ribosomal subunit	GO:0003735:structural constituent of ribosome	gnl|CDD|223130;COG0052, RpsB, Ribosomal protein S2 [Translation, ribosomal structure and biogenesis].
STM14_0258	852	41357	3592.5	34625	3765.19	27912	3040.69	32560	2836.23	34643.5	-0.724204	0.11689	-6.19562	5.81e-10	3.01e-09	tsf	CP001363.1	255985	256836	elongation factor Ts	-	-	GO:0005737:cytoplasm	GO:0003746:translation elongation factor activity	gnl|CDD|223342;COG0264, Tsf, Translation elongation factor Ts [Translation, ribosomal structure and biogenesis].
STM14_0259	726	7489	763.44	6177	788.27	3498	447.2	3857	394.28	5476.08	-1.27846	0.131814	-9.69896	3.05e-22	3.26e-21	pyrH	CP001363.1	256981	257706	uridylate kinase	K09903	GO:0044210:'de novo' CTP biosynthetic process	GO:0005737:cytoplasm	GO:0005524:ATP binding;GO:0033862:UMP kinase activity	gnl|CDD|223602;COG0528, PyrH, Uridylate kinase [Nucleotide transport and metabolism].
STM14_0260	558	13374	1773.84	11649	1934.15	5974	993.69	6835	909.08	9890.82	-1.35753	0.128144	-10.5938	3.18e-26	4.16e-25	frr	CP001363.1	257853	258410	ribosome recycling factor	-	GO:0006415:translational termination	GO:0005737:cytoplasm	-	gnl|CDD|223311;COG0233, Frr, Ribosome recycling factor [Translation, ribosomal structure and biogenesis].
STM14_0261	1197	1832	113.27	1571	121.6	1777	137.79	2248	139.38	1830.95	-0.166326	0.109186	-1.52333	0.127675	0.196367	dxr	CP001363.1	258551	259747	1-deoxy-D-xylulose 5-phosphate reductoisomerase	K00099	GO:0019288:isopentenyl diphosphate biosynthetic process, methylerythritol 4-phosphate pathway;GO:0016114:terpenoid biosynthetic process	-	GO:0030604:1-deoxy-D-xylulose-5-phosphate reductoisomerase activity;GO:0046872:metal ion binding;GO:0070402:NADPH binding	gnl|CDD|223814;COG0743, Dxr, 1-deoxy-D-xylulose 5-phosphate reductoisomerase [Lipid metabolism].
STM14_0262	204	738	267.74	624	283.39	671	305.29	744	270.67	693.798	-0.338558	0.146968	-2.30362	0.0212438	0.040952	STM14_0262	CP001363.1	259830	260033	hypothetical protein	-	-	-	-	-
STM14_0263	759	2906	283.36	2476	302.24	2903	355	3091	302.24	2833.42	-0.232621	0.134009	-1.73586	0.0825882	0.134615	uppS	CP001363.1	260060	260818	undecaprenyl pyrophosphate synthase	K00806	GO:0071555:cell wall organization;GO:0009252:peptidoglycan biosynthetic process;GO:0008360:regulation of cell shape	-	GO:0008834:di-trans,poly-cis-decaprenylcistransferase activity;GO:0000287:magnesium ion binding	gnl|CDD|223099;COG0020, UppS, Undecaprenyl pyrophosphate synthase [Lipid metabolism].
STM14_0264	858	1731	149.31	1615	174.39	1794	194.07	1972	170.58	1771.35	-0.226234	0.132892	-1.70239	0.0886817	0.143105	cdsA	CP001363.1	260831	261688	CDP-diglyceride synthase	K00981	GO:0016024:CDP-diacylglycerol biosynthetic process	GO:0016021:integral component of membrane;GO:0005886:plasma membrane	GO:0004605:phosphatidate cytidylyltransferase activity	gnl|CDD|223648;COG0575, CdsA, CDP-diglyceride synthetase [Lipid metabolism].
STM14_0265	1353	3997	218.64	3267	223.71	3884	266.44	4135	226.82	3805.56	-0.242712	0.136122	-1.78305	0.0745786	0.123131	yaeL	CP001363.1	261700	263052	zinc metallopeptidase	K11749	GO:0097533:cellular stress response to acid chemical;GO:0009405:pathogenesis;GO:0006508:proteolysis;GO:0009266:response to temperature stimulus	GO:0016021:integral component of membrane;GO:0005886:plasma membrane	GO:0046872:metal ion binding;GO:0004222:metalloendopeptidase activity	gnl|CDD|223821;COG0750, COG0750, Predicted membrane-associated Zn-dependent proteases 1 [Cell envelope biogenesis, outer membrane].
STM14_0266	2415	34594	1060.16	27554	1057.07	21234	816.09	24462	751.75	27499.9	-0.833471	0.124011	-6.72094	1.81e-11	1.04e-10	yaeT	CP001363.1	263084	265498	outer membrane protein assembly factor YaeT	-	GO:0043165:Gram-negative-bacterium-type cell outer membrane assembly;GO:0051205:protein insertion into membrane	GO:0009279:cell outer membrane;GO:0016021:integral component of membrane	-	gnl|CDD|227116;COG4775, COG4775, Outer membrane protein/protective antigen OMA87 [Cell envelope biogenesis, outer membrane].
STM14_0267	486	12646	1925.77	10927	2083.06	7908	1510.26	8757	1337.26	10318.7	-0.889325	0.13409	-6.63232	3.3e-11	1.87e-10	hlpA	CP001363.1	265621	266106	periplasmic chaperone	-	-	GO:0042597:periplasmic space	GO:0051082:unfolded protein binding	gnl|CDD|225381;COG2825, HlpA, Outer membrane protein [Cell envelope biogenesis, outer membrane].
STM14_0268	1026	8981	647.83	7186	648.9	8017	725.25	9761	706.06	8409.93	-0.262187	0.120356	-2.17843	0.029374	0.0542548	lpxD	CP001363.1	266110	267135	UDP-3-O-%5B3-hydroxymyristoyl%5D glucosamine N-acyltransferase	K02536	GO:0009245:lipid A biosynthetic process	-	GO:0016410:N-acyltransferase activity;GO:0103118:UDP-3-O-(R-3-hydroxymyristoyl)-glucosamine N-acyltransferase activity;GO:0043764:UDP-3-O-[3-hydroxymyristoyl] glucosamine N-acyltransferase activity	gnl|CDD|223974;COG1044, LpxD, UDP-3-O-[3-hydroxymyristoyl].
STM14_0269	546	2671	362.05	2098	356	1997	339.47	2210	300.4	2263.72	-0.567838	0.130148	-4.36301	1.28e-05	4.2e-05	fabZ	CP001363.1	267151	267696	%283R%29-hydroxymyristoyl-ACP dehydratase	K02372	GO:0006633:fatty acid biosynthetic process;GO:0009245:lipid A biosynthetic process	GO:0005737:cytoplasm	GO:0008659:(3R)-hydroxymyristoyl-[acyl-carrier-protein] dehydratase activity;GO:0047451:3-hydroxyoctanoyl-[acyl-carrier-protein] dehydratase activity	gnl|CDD|223835;COG0764, FabA, 3-hydroxymyristoyl/3-hydroxydecanoyl-(acyl carrier protein) dehydratases [Lipid metabolism].
STM14_0270	789	4734	444.06	4067	477.57	3782	444.9	4652	437.58	4315.98	-0.4654	0.11102	-4.19202	2.76e-05	8.69e-05	lpxA	CP001363.1	267700	268488	UDP-N-acetylglucosamine acyltransferase	K00677	GO:0009245:lipid A biosynthetic process	GO:0005737:cytoplasm	GO:0008780:acyl-[acyl-carrier-protein]-UDP-N-acetylglucosamine O-acyltransferase activity	gnl|CDD|223973;COG1043, LpxA, Acyl-[acyl carrier protein].
STM14_0271	1149	1326	85.41	1235	99.58	1396	112.77	1708	110.32	1398.04	-0.131723	0.120127	-1.09653	0.272845	0.371082	lpxB	CP001363.1	268488	269636	lipid-A-disaccharide synthase	K00748	GO:0009245:lipid A biosynthetic process	-	GO:0008915:lipid-A-disaccharide synthase activity	gnl|CDD|223834;COG0763, LpxB, Lipid A disaccharide synthetase [Cell envelope biogenesis, outer membrane].
STM14_0272	597	412	51.08	359	55.71	556	86.44	670	83.29	483.31	0.261705	0.151828	1.72369	0.0847635	0.137652	rnhB	CP001363.1	269633	270229	ribonuclease HII	K03470	GO:0006401:RNA catabolic process	GO:0005737:cytoplasm	GO:0030145:manganese ion binding;GO:0003723:RNA binding;GO:0004523:RNA-DNA hybrid ribonuclease activity	gnl|CDD|223242;COG0164, RnhB, Ribonuclease HII [DNA replication, recombination, and repair].
STM14_0273	3483	6411	136.23	5807	154.47	7964	212.23	9041	192.65	7160.04	0.077519	0.129498	0.59861	0.549433	0.643413	dnaE	CP001363.1	270253	273735	DNA polymerase III subunit alpha	K02337	GO:0006260:DNA replication	GO:0005737:cytoplasm	GO:0008408:3'-5' exonuclease activity;GO:0003887:DNA-directed DNA polymerase activity;GO:0003676:nucleic acid binding	gnl|CDD|223660;COG0587, DnaE, DNA polymerase III, alpha subunit [DNA replication, recombination, and repair].
STM14_0274	960	8920	687.67	7159	690.9	5631	544.42	6692	517.35	7217.63	-0.778267	0.122744	-6.34059	2.29e-10	1.22e-09	accA	CP001363.1	273748	274707	acetyl-CoA carboxylase carboxyltransferase subunit alpha	K01962	GO:0006633:fatty acid biosynthetic process;GO:2001295:malonyl-CoA biosynthetic process	GO:0009317:acetyl-CoA carboxylase complex	GO:0003989:acetyl-CoA carboxylase activity;GO:0005524:ATP binding;GO:0016743:carboxyl- or carbamoyltransferase activity	gnl|CDD|223895;COG0825, AccA, Acetyl-CoA carboxylase alpha subunit [Lipid metabolism].
STM14_0275	1764	715	30	603	31.67	588	30.94	681	28.65	648.67	-0.452402	0.143229	-3.15859	0.00158535	0.00384188	STM14_0275	CP001363.1	274887	276650	putative endochitinase	-	-	-	-	gnl|CDD|226487;COG3979, COG3979, Uncharacterized protein contain chitin-binding domain type 3 [General function prediction only].
STM14_0276	2142	2114	73.04	1459	63.11	1630	70.63	2085	72.24	1803.87	-0.341122	0.130925	-2.60549	0.00917439	0.0191868	ldcC	CP001363.1	276726	278867	lysine decarboxylase 2	K01582	GO:0006554:lysine catabolic process	GO:0005737:cytoplasm	GO:0042802:identical protein binding;GO:0008923:lysine decarboxylase activity	gnl|CDD|224893;COG1982, LdcC, Arginine/lysine/ornithine decarboxylases [Amino acid transport and metabolism].
STM14_0277	390	210	39.85	157	37.3	260	61.88	286	54.42	222.223	0.179783	0.211694	0.84926	0.395736	0.499066	yaeR	CP001363.1	278923	279312	hypothetical protein	-	-	-	GO:0046872:metal ion binding	gnl|CDD|223423;COG0346, GloA, Lactoylglutathione lyase and related lyases [Amino acid transport and metabolism].
STM14_0278	1293	723	41.38	600	42.99	1027	73.72	1258	72.21	867.004	0.381928	0.12887	2.96367	0.00303995	0.00695377	tilS	CP001363.1	279375	280667	tRNA%28Ile%29-lysidine synthetase	-	GO:0006400:tRNA modification	GO:0005737:cytoplasm	GO:0005524:ATP binding;GO:0016879:ligase activity, forming carbon-nitrogen bonds	gnl|CDD|223115;COG0037, MesJ, tRNA(Ile)-lysidine synthase MesJ [Cell cycle control, cell division, chromosome partitioning].
STM14_0279	261	187	53.03	148	52.54	92	32.72	147	41.8	145.313	-0.897978	0.241899	-3.7122	0.000205467	0.00056958	rof	CP001363.1	280751	281011	Rho-binding antiterminator	-	GO:0031554:regulation of DNA-templated transcription, termination;GO:0031564:transcription antitermination	-	-	gnl|CDD|226934;COG4568, Rof, Transcriptional antiterminator [Transcription].
STM14_0280	219	70	23.66	56	23.69	38	16.1	46	15.59	53.8212	-0.946948	0.377661	-2.50741	0.0121621	0.0247837	yaeP	CP001363.1	280998	281216	hypothetical protein	-	-	-	-	-
STM14_0281	546	634	85.94	463	78.56	475	80.75	618	84	543.977	-0.407876	0.149679	-2.725	0.00643006	0.0138104	yaeQ	CP001363.1	281396	281941	putative cytoplasmic protein	-	-	-	-	gnl|CDD|227026;COG4681, COG4681, Uncharacterized protein conserved in bacteria [Function unknown].
STM14_0282	423	139	24.32	115	25.19	117	25.67	169	29.65	132.83	-0.245007	0.245428	-0.998284	0.318142	0.421353	yaeJ	CP001363.1	281938	282360	hypothetical protein	-	GO:0072344:rescue of stalled ribosome	GO:0005737:cytoplasm	GO:0004045:aminoacyl-tRNA hydrolase activity;GO:0043022:ribosome binding;GO:0003747:translation release factor activity	gnl|CDD|224107;COG1186, PrfB, Protein chain release factor B [Translation, ribosomal structure and biogenesis].
STM14_0283	702	473	49.87	388	51.21	417	55.13	536	56.67	448.567	-0.261461	0.150894	-1.73274	0.0831411	0.135425	cutF	CP001363.1	282392	283093	-	K06079	GO:0007155:cell adhesion;GO:0010810:regulation of cell-substrate adhesion	GO:0009279:cell outer membrane	GO:0042802:identical protein binding	gnl|CDD|225560;COG3015, CutF, Uncharacterized lipoprotein NlpE involved in copper resistance [Cell envelope biogenesis, outer membrane / Inorganic ion transport and metabolism].
STM14_0284	1719	10144	436.74	8284	446.48	7888	425.9	9967	430.31	9060.74	-0.449491	0.114543	-3.92423	8.7e-05	0.000256431	proS	CP001363.1	283167	284885	prolyl-tRNA synthetase	K01881	GO:0006433:prolyl-tRNA aminoacylation	GO:0005737:cytoplasm	GO:0002161:aminoacyl-tRNA editing activity;GO:0005524:ATP binding;GO:0004827:proline-tRNA ligase activity	gnl|CDD|223519;COG0442, ProS, Prolyl-tRNA synthetase [Translation, ribosomal structure and biogenesis].
STM14_0285	708	884	92.41	710	92.91	1037	135.95	1338	140.26	960.679	0.166129	0.122661	1.35437	0.175619	0.257617	yaeB	CP001363.1	284996	285703	putative regulatory protein	-	GO:0030488:tRNA methylation	-	GO:0000049:tRNA binding;GO:0089715:tRNA m6t6A37 methyltransferase activity	gnl|CDD|224634;COG1720, COG1720, Uncharacterized conserved protein [Function unknown].
STM14_0286	405	2046	373.88	1533	350.69	1819	416.87	2376	435.4	1909.99	-0.175811	0.116273	-1.51205	0.130521	0.199606	rcsF	CP001363.1	285700	286104	outer membrane lipoprotein	K06080	GO:0035556:intracellular signal transduction	GO:0036406:anchored component of periplasmic side of cell outer membrane	-	-
STM14_0287	816	3704	335.94	2932	332.9	3502	398.33	4634	421.47	3620.03	-0.115062	0.107143	-1.07392	0.282861	0.381709	metQ	CP001363.1	286223	287038	DL-methionine transporter substrate-binding subunit	K02073	GO:0006865:amino acid transport	GO:0005886:plasma membrane	-	gnl|CDD|224381;COG1464, NlpA, ABC-type metal ion transport system, periplasmic component/surface antigen [Inorganic ion transport and metabolism].
STM14_0288	654	320	36.21	200	28.33	513	72.8	583	66.16	383.156	0.683505	0.192725	3.54652	0.00039035	0.00104108	yaeE	CP001363.1	287077	287730	DL-methionine transporter permease subunit	K02072	GO:0048473:D-methionine transport;GO:0055085:transmembrane transport	GO:0016021:integral component of membrane;GO:0005886:plasma membrane	-	gnl|CDD|224922;COG2011, AbcD, ABC-type metal ion transport system, permease component [Inorganic ion transport and metabolism].
STM14_0289	1032	855	61.32	742	66.61	1355	121.87	1720	123.69	1113.54	0.532923	0.118678	4.49048	7.11e-06	2.39e-05	metN	CP001363.1	287723	288754	DL-methionine transporter ATP-binding subunit	K02071	-	GO:0009276:Gram-negative-bacterium-type cell wall;GO:0005886:plasma membrane	GO:0015424:amino acid-transporting ATPase activity;GO:0005524:ATP binding;GO:0048474:D-methionine transmembrane transporter activity	gnl|CDD|224058;COG1135, AbcC, ABC-type metal ion transport system, ATPase component [Inorganic ion transport and metabolism].
STM14_0290	567	1996	260.53	1618	264.38	1445	236.54	1938	253.67	1747.8	-0.506047	0.107993	-4.68593	2.79e-06	9.95e-06	yaeD	CP001363.1	288944	289510	D%2CD-heptose 1%2C7-bisphosphate phosphatase	K03273	GO:0097171:ADP-L-glycero-beta-D-manno-heptose biosynthetic process;GO:0009244:lipopolysaccharide core region biosynthetic process	GO:0005737:cytoplasm	GO:0034200:D,D-heptose 1,7-bisphosphate phosphatase activity;GO:0000287:magnesium ion binding;GO:0008270:zinc ion binding	gnl|CDD|223319;COG0241, HisB, Histidinol phosphatase and related phosphatases [Amino acid transport and metabolism].
STM14_0291	123	13	7.82	7	5.27	20	15.09	24	14.48	15.0647	0.642212	0.64927	0.98913	0.322599	0.426443	STM14_0291	CP001363.1	289581	289703	hypothetical protein	-	-	-	-	-
STM14_0292	204	13	4.72	8	3.63	6	2.73	6	2.18	8.52149	-0.913599	0.780074	-1.17117	0.241531	0.33641	STM14_0292	CP001363.1	289616	289819	hypothetical protein	-	-	-	-	-
STM14_0293	1544	673	32.26	446	26.76	14	0.84	252	12.11	365.137	-1.62295	0.902299	-1.79868	0.0720693	0.119326	rrsH	CP001363.1	289889	291432	16S ribosomal RNA	K01977	-	-	-	-
STM14_0294	77	800	768.93	962	1157.5	1385	1669.48	1522	1466.97	1137.93	0.309348	0.169041	1.83002	0.0672465	0.112946	ileV	CP001363.1	291490	291566	tRNA-Ile	K14227	-	-	-	-
STM14_0295	76	118	114.91	93	113.37	154	188.07	224	218.74	139.976	0.414135	0.242241	1.7096	0.0873406	0.141364	alaV	CP001363.1	291676	291751	tRNA-Ala	K14218	-	-	-	-
STM14_0296	117	64	40.48	47	37.22	34	26.97	44	27.91	48.0841	-0.871504	0.397269	-2.19374	0.0282544	0.0524864	STM14_0296	CP001363.1	291760	291876	hypothetical protein	-	-	-	-	-
STM14_0297	3093	278	6.65	296	8.87	349	10.47	334	8.01	314.341	-0.139089	0.211975	-0.656157	0.511723	0.608055	rrlH	CP001363.1	291944	295036	23S ribosomal RNA	K01980	-	GO:0009507:chloroplast	-	-
STM14_0298	122	51	30.94	73	55.44	36	27.39	48	29.2	53.8934	-0.950173	0.402283	-2.36195	0.018179	0.0355667	rrfH	CP001363.1	295219	295340	5S ribosomal RNA	K01985	-	-	-	-
STM14_0299	77	1768	1699.33	2900	3489.34	1619	1951.54	1633	1573.95	2070.18	-0.874792	0.467757	-1.87019	0.0614579	0.104218	aspU	CP001363.1	295528	295604	tRNA-Asp	K14221	-	-	-	-
STM14_0300	804	646	59.47	597	68.79	1516	175.01	1529	141.14	1019.26	0.898263	0.15749	5.7036	1.17e-08	5.38e-08	dkgB	CP001363.1	295769	296572	2%2C5-diketo-D-gluconate reductase B	-	GO:0019853:L-ascorbic acid biosynthetic process	GO:0005737:cytoplasm	GO:0016491:oxidoreductase activity	gnl|CDD|223729;COG0656, ARA1, Aldo/keto reductases, related to diketogulonate reductase [General function prediction only].
STM14_0301	915	152	12.29	123	12.45	136	13.8	191	15.49	147.582	-0.164769	0.234134	-0.70374	0.481595	0.582087	yafC	CP001363.1	296593	297507	putative transcriptional regulator	-	GO:0010212:response to ionizing radiation;GO:0006351:transcription, DNA-templated	-	GO:0003677:DNA binding;GO:0003700:DNA-binding transcription factor activity	gnl|CDD|223656;COG0583, LysR, Transcriptional regulator [Transcription].
STM14_0302	1176	29	1.83	49	3.86	100	7.89	126	7.95	71.2183	1.05399	0.373251	2.82382	0.00474554	0.010523	STM14_0302	CP001363.1	297612	298787	putative drug efflux protein	-	GO:0055085:transmembrane transport	GO:0016021:integral component of membrane;GO:0005886:plasma membrane	-	gnl|CDD|225371;COG2814, AraJ, Arabinose efflux permease [Carbohydrate transport and metabolism].
STM14_0303	780	1101	104.47	748	88.85	1014	120.66	1579	150.24	1068.24	0.0679812	0.143867	0.472528	0.63655	0.720908	yafD	CP001363.1	298940	299719	hypothetical protein	-	-	GO:0005737:cytoplasm	-	gnl|CDD|225565;COG3021, COG3021, Uncharacterized protein conserved in bacteria [Function unknown].
STM14_0304	771	304	29.18	199	23.91	510	61.4	702	67.57	399.736	0.85413	0.174847	4.88501	1.03e-06	3.86e-06	yafE	CP001363.1	299797	300567	putative methyltransferase	-	-	-	GO:0008168:methyltransferase activity	gnl|CDD|225136;COG2226, UbiE, Methylase involved in ubiquinone/menaquinone biosynthesis [Coenzyme metabolism].
STM14_0305	1368	8760	473.92	6866	465	6947	471.34	7379	400.32	7544.36	-0.505948	0.144021	-3.51302	0.000443052	0.00117006	dniR	CP001363.1	300623	301990	membrane-bound lytic murein transglycosylase D	-	GO:0071555:cell wall organization;GO:0000270:peptidoglycan metabolic process	GO:0005886:plasma membrane	GO:0016829:lyase activity;GO:0008933:lytic transglycosylase activity	gnl|CDD|223812;COG0741, MltE, Soluble lytic murein transglycosylase and related regulatory proteins (some contain LysM/invasin domains) [Cell envelope biogenesis, outer membrane].
STM14_0306	756	873	85.46	743	91.05	1144	140.45	1549	152.06	1033.79	0.319604	0.116787	2.73664	0.00620696	0.0133786	gloB	CP001363.1	302062	302817	hydroxyacylglutathione hydrolase	K01069	GO:0019243:methylglyoxal catabolic process to D-lactate via S-lactoyl-glutathione	-	GO:0004416:hydroxyacylglutathione hydrolase activity;GO:0046872:metal ion binding	gnl|CDD|223565;COG0491, GloB, Zn-dependent hydrolases, including glyoxylases [General function prediction only].
STM14_0307	723	400	40.95	275	35.24	410	52.63	590	60.56	402.629	0.153065	0.169159	0.904859	0.36554	0.47052	yafS	CP001363.1	302852	303574	putative SAM-dependent methyltransferase	-	-	-	GO:0008168:methyltransferase activity	gnl|CDD|225136;COG2226, UbiE, Methylase involved in ubiquinone/menaquinone biosynthesis [Coenzyme metabolism].
STM14_0308	468	736	116.39	630	124.72	524	103.92	658	104.35	642.116	-0.614716	0.13565	-4.53162	5.85e-06	2.01e-05	rnhA	CP001363.1	303571	304038	ribonuclease H	K03469	GO:0006401:RNA catabolic process	GO:0005737:cytoplasm	GO:0000287:magnesium ion binding;GO:0003676:nucleic acid binding;GO:0004523:RNA-DNA hybrid ribonuclease activity	gnl|CDD|223405;COG0328, RnhA, Ribonuclease HI [DNA replication, recombination, and repair].
STM14_0309	732	836	84.52	655	82.9	704	89.27	951	96.42	775.659	-0.260163	0.128855	-2.01903	0.0434844	0.0768097	dnaQ	CP001363.1	304102	304833	DNA polymerase III subunit epsilon	K02342	GO:0006260:DNA replication	-	GO:0003677:DNA binding;GO:0003887:DNA-directed DNA polymerase activity;GO:0004527:exonuclease activity;GO:0046872:metal ion binding	gnl|CDD|223916;COG0847, DnaQ, DNA polymerase III, epsilon subunit and related 3'-5' exonucleases [DNA replication, recombination, and repair].
STM14_0310	108	4	2.74	3	2.57	3	2.58	8	5.5	4.21102	0.115865	0.897255	0.129133	0.897252	NA	STM14_0310	CP001363.1	304859	304966	hypothetical protein	-	-	-	-	-
STM14_0311	77	119	114.38	98	117.92	195	235.05	206	198.55	148.844	0.485658	0.248644	1.95323	0.0507928	0.0882421	aspV	CP001363.1	304967	305043	tRNA-Asp	K14221	-	-	-	-
STM14_0312	108	314	215.18	316	271.08	610	524.24	692	475.53	461.865	0.636779	0.168003	3.79028	0.000150478	0.000425406	STM14_0312	CP001363.1	305167	305274	hypothetical protein	-	-	-	-	-
STM14_0313	1056	90	6.31	92	8.07	149	13.1	214	15.04	129.161	0.556692	0.254809	2.18474	0.0289076	0.0534747	STM14_0313	CP001363.1	305365	306420	putative cytoplasmic protein	K11902	-	-	-	gnl|CDD|226046;COG3515, COG3515, Predicted component of the type VI protein secretion system [Intracellular trafficking, secretion, and vesicular transport].
STM14_0314	996	43	3.2	93	8.65	82	7.64	128	9.54	84.2811	0.149481	0.387756	0.385502	0.699866	0.771108	STM14_0314	CP001363.1	306431	307426	putative cytoplasmic protein	K11895	-	-	-	gnl|CDD|226051;COG3520, COG3520, Predicted component of the type VI protein secretion system [Intracellular trafficking, secretion, and vesicular transport].
STM14_0315	1884	288	11.31	274	13.47	365	17.98	530	20.88	350.292	0.242141	0.166913	1.4507	0.146862	0.221113	STM14_0315	CP001363.1	307423	309306	putative cytoplasmic protein	-	-	-	-	gnl|CDD|226050;COG3519, COG3519, Type VI protein secretion system component VasA [Intracellular trafficking, secretion, and vesicular transport].
STM14_0316	495	35	5.23	33	6.18	25	4.69	56	8.4	36.0348	-0.196865	0.463433	-0.424797	0.670985	0.747706	STM14_0316	CP001363.1	309322	309816	putative cytoplasmic protein	-	-	-	-	gnl|CDD|226049;COG3518, COG3518, Predicted component of the type VI protein secretion system [Intracellular trafficking, secretion, and vesicular transport].
STM14_0317	825	79	7.09	76	8.53	83	9.34	166	14.93	95.8044	0.221036	0.307558	0.718682	0.472337	0.573755	STM14_0317	CP001363.1	309813	310637	putative cytoplasmic protein	-	-	-	-	gnl|CDD|226862;COG4455, ImpE, Protein of avirulence locus involved in temperature-dependent protein secretion [General function prediction only].
STM14_0318	903	76	6.23	25	2.57	73	7.5	119	9.78	68.1381	0.502205	0.413679	1.214	0.224749	0.316763	STM14_0318	CP001363.1	310624	311526	putative cytoplasmic protein	-	-	-	-	-
STM14_0319	2640	116	3.25	222	7.79	182	6.4	324	9.11	204.634	0.0866041	0.530444	0.163267	0.870308	0.904792	STM14_0319	CP001363.1	311894	314533	putative chaperone ATPase	K11907	GO:0019538:protein metabolic process	GO:0005737:cytoplasm	GO:0005524:ATP binding	gnl|CDD|223616;COG0542, clpA, ATP-binding subunits of Clp protease and DnaK/DnaJ chaperones [Posttranslational modification, protein turnover, chaperones].
STM14_0320	543	32	4.36	20	3.41	35	5.98	60	8.2	34.5042	0.413712	0.465961	0.887869	0.374611	0.478768	STM14_0320	CP001363.1	314633	315175	putative cytoplasmic protein	K11901	-	-	-	gnl|CDD|226047;COG3516, COG3516, Predicted component of the type VI protein secretion system [Intracellular trafficking, secretion, and vesicular transport].
STM14_0321	1494	81	4.01	72	4.46	139	8.64	144	7.15	105.225	0.482463	0.288133	1.67445	0.0940431	0.150605	STM14_0321	CP001363.1	315199	316692	putative cytoplasmic protein	K11900	-	-	-	gnl|CDD|226048;COG3517, COG3517, Predicted component of the type VI protein secretion system [Intracellular trafficking, secretion, and vesicular transport].
STM14_0322	111	0	0	0	0	0	0	1	0.67	0.183838	0.287074	0.55071	0.521281	0.602171	NA	STM14_0322	CP001363.1	316755	316865	invasol SirA	-	-	-	-	-
STM14_0323	447	4	0.66	1	0.21	9	1.87	9	1.49	5.29707	0.979602	0.880213	1.11292	0.265745	NA	STM14_0323	CP001363.1	316878	317324	putative cytoplasmic protein	-	-	-	-	-
STM14_0324	486	35	5.33	47	8.96	47	8.98	88	13.44	51.7941	0.242441	0.406571	0.596307	0.55097	0.644748	STM14_0324	CP001363.1	317578	318063	putative cytoplasmic protein	K11903	-	-	-	gnl|CDD|225699;COG3157, Hcp, Type VI protein secretion system component Hcp (secreted cytotoxin) [Intracellular trafficking, secretion, and vesicular transport].
STM14_0325	486	7	1.07	7	1.33	5	0.95	8	1.22	6.74183	-0.39976	0.820349	-0.487304	0.626043	0.710442	STM14_0325	CP001363.1	318368	318853	putative cytoplasmic protein	-	-	-	-	-
STM14_0326	384	3	0.58	0	0	0	0	4	0.77	1.52857	-0.0293658	0.859257	-0.0341758	0.972737	NA	STM14_0326	CP001363.1	318838	319221	putative periplasmic protein	-	-	-	-	-
STM14_0327	486	24	3.65	15	2.86	16	3.06	22	3.36	19.0567	-0.393209	0.585188	-0.671936	0.501625	0.599873	STM14_0327	CP001363.1	319364	319849	putative cytoplasmic protein	K11903	-	-	-	gnl|CDD|225699;COG3157, Hcp, Type VI protein secretion system component Hcp (secreted cytotoxin) [Intracellular trafficking, secretion, and vesicular transport].
STM14_0328	537	8	1.1	3	0.52	6	1.04	26	3.59	9.33674	0.799011	0.796271	1.00344	0.315648	0.418736	STM14_0328	CP001363.1	319916	320452	putative outer membrane lipoprotein	K11906	-	-	-	gnl|CDD|226052;COG3521, COG3521, Predicted component of the type VI protein secretion system [Intracellular trafficking, secretion, and vesicular transport].
STM14_0329	1344	34	1.87	63	4.34	35	2.42	99	5.47	55.4423	-0.0479842	0.458511	-0.104652	0.916652	0.939888	STM14_0329	CP001363.1	320456	321799	putative cytoplasmic protein	K11893	-	-	-	gnl|CDD|226053;COG3522, COG3522, Predicted component of the type VI protein secretion system [Intracellular trafficking, secretion, and vesicular transport].
STM14_0330	1305	61	3.46	105	7.45	61	4.34	106	6.03	83.3778	-0.443107	0.365174	-1.21341	0.224972	0.316985	STM14_0330	CP001363.1	321796	323100	hypothetical protein	K11892	-	-	-	gnl|CDD|225986;COG3455, COG3455, Type VI protein secretion system component VasF [Intracellular trafficking, secretion, and vesicular transport].
STM14_0331	774	14	1.34	17	2.03	17	2.04	33	3.16	19.3036	0.202022	0.589624	0.342629	0.731878	0.799221	STM14_0331	CP001363.1	323105	323878	putative inner membrane protein	-	-	-	-	-
STM14_0332	432	3	0.51	6	1.29	7	1.5	10	1.72	6.24998	0.32988	0.84284	0.391391	0.695508	NA	STM14_0332	CP001363.1	324081	324512	putative Shiga-like toxin A subunit	-	-	-	-	-
STM14_0333	3870	185	3.54	369	8.83	312	7.48	571	10.95	346.436	0.161897	0.553616	0.292436	0.769953	0.82813	STM14_0333	CP001363.1	324546	328415	putative inner membrane protein	K11891	-	-	-	gnl|CDD|226054;COG3523, IcmF, Type VI protein secretion system component VasK [Intracellular trafficking, secretion, and vesicular transport].
STM14_0334	789	15	1.41	73	8.57	29	3.41	57	5.36	44.2583	-0.415899	0.81951	-0.507497	0.611806	0.697933	STM14_0334	CP001363.1	328415	329203	putative cytoplasmic protein	K11890	-	-	-	gnl|CDD|226427;COG3913, SciT, Uncharacterized protein conserved in bacteria [Function unknown].
STM14_0335	417	6	1.06	4	0.89	15	3.34	16	2.85	9.55444	0.979679	0.759969	1.2891	0.197362	0.284863	STM14_0335	CP001363.1	329200	329616	putative periplasmic protein	-	-	-	-	gnl|CDD|227230;COG4893, COG4893, Uncharacterized protein conserved in bacteria [Function unknown].
STM14_0336	522	9	1.28	9	1.6	10	1.78	10	1.42	9.51911	-0.194374	0.748749	-0.259598	0.795173	0.849313	STM14_0336	CP001363.1	329640	330161	putative cytoplasmic protein	-	-	-	-	-
STM14_0337	210	0	0	2	0.88	2	0.88	4	1.41	1.85714	0.411987	0.910684	0.452393	0.650986	NA	STM14_0337	CP001363.1	330303	330512	hypothetical protein	-	-	-	-	-
STM14_0338	2190	65	2.2	155	6.56	166	7.04	258	8.74	154.339	0.407518	0.609843	0.668234	0.503984	0.601805	STM14_0338	CP001363.1	330558	332747	putative cytoplasmic protein	K11904	-	-	-	gnl|CDD|226032;COG3501, VgrG, Uncharacterized protein conserved in bacteria [Function unknown].
STM14_0339	447	4	0.66	4	0.83	16	3.32	23	3.82	10.5655	1.47223	0.747809	1.96872	0.0489851	0.0854994	STM14_0339	CP001363.1	332771	333217	putative cytoplasmic protein	-	-	-	-	gnl|CDD|227722;COG5435, COG5435, Uncharacterized conserved protein [Function unknown].
STM14_0340	4095	347	6.27	484	10.95	743	16.84	1019	18.47	616.081	0.636544	0.194143	3.27874	0.0010427	0.00259685	STM14_0340	CP001363.1	333236	337330	putative RHS-like protein	-	-	-	-	gnl|CDD|225750;COG3209, RhsA, Rhs family protein [Cell envelope biogenesis, outer membrane].
STM14_0341	834	183	16.24	161	17.89	366	40.73	589	52.41	298.836	1.02873	0.184845	5.56535	2.62e-08	1.16e-07	STM14_0341	CP001363.1	337687	338520	putative RHS-like protein	-	-	-	-	gnl|CDD|225750;COG3209, RhsA, Rhs family protein [Cell envelope biogenesis, outer membrane].
STM14_0342	447	57	9.44	56	11.61	180	37.38	167	27.73	108.554	1.20035	0.305197	3.93305	8.39e-05	0.0002478	STM14_0342	CP001363.1	338514	338960	putative cytoplasmic protein	-	-	-	-	-
STM14_0343	132	4	2.24	7	4.91	11	7.73	10	5.62	7.83428	0.39583	0.802195	0.493434	0.621706	0.706976	STM14_0343	CP001363.1	339144	339275	hypothetical protein	-	-	-	-	-
STM14_0344	141	0	0	2	1.31	2	1.32	4	2.11	1.85714	0.411987	0.910684	0.452393	0.650986	NA	STM14_0344	CP001363.1	339345	339485	hypothetical protein	-	-	-	-	-
STM14_0345	438	12	2.03	15	3.17	36	7.63	39	6.61	24.069	0.962632	0.547765	1.75738	0.0788528	0.129291	STM14_0345	CP001363.1	339523	339960	putative cytoplasmic protein	-	-	-	-	-
STM14_0346	276	0	0	11	3.69	8	2.69	21	5.65	9.27145	0.570366	0.859019	0.663974	0.506707	0.60372	STM14_0346	CP001363.1	340013	340288	hypothetical protein	-	-	-	-	-
STM14_0347	273	3	0.81	13	4.41	16	5.44	27	7.34	13.8075	0.761717	0.719866	1.05814	0.289993	0.389807	STM14_0347	CP001363.1	340374	340646	-	-	-	-	-	gnl|CDD|225750;COG3209, RhsA, Rhs family protein [Cell envelope biogenesis, outer membrane].
STM14_0348	309	1	0.24	2	0.6	11	3.3	13	3.12	6.0531	1.68586	0.870352	1.93699	0.0527466	NA	STM14_0348	CP001363.1	340729	341037	putative cytoplasmic protein	-	-	-	-	-
STM14_0349	284	0	0	3	0.98	1	0.33	4	1.05	1.91204	0.0563807	0.908398	0.0620661	0.95051	NA	STM14_0349	CP001363.1	341104	341387	-	-	-	-	-	-
STM14_0350	198	1	0.37	0	0	5	2.34	2	0.75	1.89709	0.925936	0.91	1.01751	0.30891	NA	STM14_0350	CP001363.1	341440	341637	putative transposase	-	-	-	-	-
STM14_0351	286	1	0.26	2	0.65	2	0.65	7	1.82	2.67307	0.534665	0.929377	0.575294	0.565092	NA	STM14_0351	CP001363.1	341859	342144	-	-	-	-	-	gnl|CDD|225361;COG2801, Tra5, Transposase and inactivated derivatives [DNA replication, recombination, and repair].
STM14_0352	513	9	1.3	13	2.35	44	7.96	48	6.94	26.3386	1.49403	0.544416	2.74429	0.00606428	0.0130943	safA	CP001363.1	342894	343406	putative outer membrane protein	-	-	-	-	-
STM14_0353	714	55	5.7	28	3.63	95	12.35	116	12.06	68.5237	0.920204	0.364235	2.5264	0.0115237	0.0236116	safB	CP001363.1	343514	344227	putative fimbrial assembly chaparone	-	GO:0071555:cell wall organization;GO:0061077:chaperone-mediated protein folding;GO:0043711:pilus organization	GO:0030288:outer membrane-bounded periplasmic space	-	gnl|CDD|225663;COG3121, FimC, P pilus assembly protein, chaperone PapD [Cell motility and secretion / Intracellular trafficking and secretion].
STM14_0354	2511	438	12.91	267	9.85	563	20.81	740	21.87	476.498	0.483553	0.178109	2.71492	0.00662914	0.0142191	safC	CP001363.1	344251	346761	putative fimbrial usher	K07347	-	-	-	gnl|CDD|225729;COG3188, FimD, P pilus assembly protein, porin PapC [Cell motility and secretion / Intracellular trafficking and secretion].
STM14_0355	471	40	6.29	35	6.88	104	20.49	155	24.42	76.1596	1.31732	0.330487	3.98599	6.72e-05	0.000201347	safD	CP001363.1	346783	347253	putative fimbrial subunit	-	-	-	-	-
STM14_0356	822	27	2.43	22	2.48	117	13.21	129	11.65	67.2289	1.85337	0.368473	5.02988	4.91e-07	1.9e-06	ybeJ	CP001363.1	347659	348480	putative xylanase%2Fchitin deacetylase	-	-	-	-	gnl|CDD|223798;COG0726, CDA1, Predicted xylanase/chitin deacetylase [Carbohydrate transport and metabolism].
STM14_0357	261	7	1.98	7	2.48	26	9.25	38	10.81	17.57	1.53006	0.626801	2.44107	0.014644	0.0292038	STM14_0357	CP001363.1	348560	348820	hypothetical protein	-	-	-	-	-
STM14_0358	948	121	9.45	99	9.68	140	13.71	196	15.34	133.927	0.189937	0.244855	0.775713	0.437918	0.540879	sinR	CP001363.1	349295	350242	transcriptional regulator	-	GO:0006351:transcription, DNA-templated	-	GO:0003700:DNA-binding transcription factor activity;GO:0043565:sequence-specific DNA binding	gnl|CDD|223656;COG0583, LysR, Transcriptional regulator [Transcription].
STM14_0359	216	0	0	1	0.43	3	1.29	9	3.09	2.72144	1.3021	0.928637	1.40216	0.160868	NA	STM14_0359	CP001363.1	350359	350574	putative cytoplasmic protein	-	-	-	-	-
STM14_0360	720	151	15.52	120	15.44	79	10.18	116	11.96	118.185	-0.876593	0.261857	-3.3476	0.00081515	0.00206618	STM14_0360	CP001363.1	350578	351297	SapA-like protein	-	GO:0009405:pathogenesis	GO:0009279:cell outer membrane;GO:0016021:integral component of membrane	-	gnl|CDD|226163;COG3637, COG3637, Opacity protein and related surface antigens [Cell envelope biogenesis, outer membrane].
STM14_0361	129	4	2.29	3	2.15	7	5.04	14	8.05	6.32605	0.807507	0.841094	0.960069	0.337021	NA	STM14_0361	CP001363.1	351322	351450	hypothetical protein	-	-	-	-	-
STM14_0362	408	756	137.14	706	160.32	341	77.57	454	82.58	587.002	-1.29039	0.141238	-9.13633	6.46e-20	6.39e-19	STM14_0362	CP001363.1	351628	352035	VirG-like protein	-	-	-	-	gnl|CDD|226203;COG3678, CpxP, P pilus assembly/Cpx signaling pathway, periplasmic inhibitor/zinc-resistance associated protein [Intracellular trafficking and secretion / Cell motility and secretio / Signal transduction mechanisms / Inorganic ion transport and metabolism].
STM14_0363	108	17	11.65	22	18.87	5	4.3	12	8.25	14.7397	-1.4139	0.670602	-2.1084	0.0349968	0.0634807	STM14_0363	CP001363.1	352120	352227	hypothetical protein	-	-	-	-	-
STM14_0364	768	870	83.84	674	81.31	408	49.31	547	52.86	641.34	-1.09779	0.138223	-7.94213	1.99e-15	1.49e-14	yafV	CP001363.1	352406	353173	hypothetical protein	K08590	GO:0006807:nitrogen compound metabolic process	-	GO:0106008:2-oxoglutaramate amidase activity;GO:0050152:omega-amidase activity	gnl|CDD|223465;COG0388, COG0388, Predicted amidohydrolase [General function prediction only].
STM14_0365	2445	261	7.9	244	9.25	454	17.23	492	14.93	349.447	0.502717	0.182947	2.74788	0.00599821	0.0129805	fadE	CP001363.1	353282	355726	acyl-CoA dehydrogenase	K06445	GO:0033539:fatty acid beta-oxidation using acyl-CoA dehydrogenase	GO:0005886:plasma membrane	GO:0003995:acyl-CoA dehydrogenase activity;GO:0050660:flavin adenine dinucleotide binding;GO:0052890:oxidoreductase activity, acting on the CH-CH group of donors, with a flavin as acceptor	gnl|CDD|224871;COG1960, CaiA, Acyl-CoA dehydrogenases [Lipid metabolism].
STM14_0366	579	3895	497.87	3100	496.04	1656	265.46	2176	278.92	2803.34	-1.27319	0.107128	-11.8848	1.42e-32	2.47e-31	gmhA	CP001363.1	355966	356544	phosphoheptose isomerase	K03271	GO:0005975:carbohydrate metabolic process;GO:2001061:D-glycero-D-manno-heptose 7-phosphate biosynthetic process	GO:0005737:cytoplasm	GO:0097367:carbohydrate derivative binding;GO:0008968:D-sedoheptulose 7-phosphate isomerase activity;GO:0008270:zinc ion binding	gnl|CDD|223356;COG0279, GmhA, Phosphoheptose isomerase [Carbohydrate transport and metabolism].
STM14_0367	768	1204	116.03	902	108.81	1224	147.92	1672	161.57	1213.12	0.0486293	0.121529	0.400146	0.689049	0.761878	yafJ	CP001363.1	356757	357524	putative glutamine amidotransferase	K07008	GO:0006541:glutamine metabolic process	-	GO:0016740:transferase activity	gnl|CDD|223199;COG0121, COG0121, Predicted glutamine amidotransferase [General function prediction only].
STM14_0368	741	1030	102.87	908	113.53	1937	242.62	2887	289.15	1572.71	0.884836	0.112519	7.86387	3.72e-15	2.74e-14	yafK	CP001363.1	357495	358235	putative periplasmic protein	-	GO:0071555:cell wall organization;GO:0009252:peptidoglycan biosynthetic process;GO:0008360:regulation of cell shape	-	GO:0016787:hydrolase activity;GO:0016757:transferase activity, transferring glycosyl groups	gnl|CDD|225577;COG3034, COG3034, Uncharacterized protein conserved in bacteria [Function unknown].
STM14_0369	1056	253	17.73	233	20.44	403	35.42	585	41.11	348.139	0.592931	0.166801	3.55473	0.000378369	0.00101079	dinP	CP001363.1	358485	359540	DNA polymerase IV	-	GO:0006281:DNA repair;GO:0006261:DNA-dependent DNA replication	GO:0005737:cytoplasm	GO:0003684:damaged DNA binding;GO:0003887:DNA-directed DNA polymerase activity;GO:0000287:magnesium ion binding	gnl|CDD|223466;COG0389, DinP, Nucleotidyltransferase/DNA polymerase involved in DNA repair [DNA replication, recombination, and repair].
STM14_0370	1133	81	5.29	110	8.99	217	17.78	271	17.75	160.007	0.908408	0.260425	3.48818	0.00048632	0.00128015	STM14_0370	CP001363.1	359759	360891	-	K18148	GO:0006396:RNA processing	-	GO:0008452:RNA ligase activity	gnl|CDD|224604;COG1690, RtcB, Uncharacterized conserved protein [Function unknown].
STM14_0371	615	40	4.81	54	8.13	130	19.62	169	20.39	91.1613	1.20301	0.319986	3.75956	0.000170213	0.00047758	prfH	CP001363.1	360888	361502	peptide chain release factor-like protein	-	-	-	GO:0003747:translation release factor activity	gnl|CDD|224107;COG1186, PrfB, Protein chain release factor B [Translation, ribosomal structure and biogenesis].
STM14_0372	1458	15990	811.67	11706	743.85	8776	558.68	11595	590.21	12184	-0.844081	0.124342	-6.78838	1.13e-11	6.63e-11	pepD	CP001363.1	361658	363115	aminoacyl-histidine dipeptidase	K01270	GO:0043171:peptide catabolic process	GO:0005829:cytosol	GO:0103046:alanylglutamate dipeptidase activity;GO:0102008:cytosolic dipeptidase activity;GO:0016805:dipeptidase activity;GO:0070573:metallodipeptidase activity;GO:0008270:zinc ion binding	gnl|CDD|225106;COG2195, PepD, Di- and tripeptidases [Amino acid transport and metabolism].
STM14_0373	459	3653	589.01	3344	674.98	1533	309.99	1767	285.71	2708.18	-1.4806	0.121196	-12.2166	2.54e-34	4.7e-33	gpt	CP001363.1	363364	363822	xanthine-guanine phosphoribosyltransferase	K00769	GO:0006166:purine ribonucleoside salvage;GO:0032265:XMP salvage	GO:0005886:plasma membrane	GO:0000287:magnesium ion binding;GO:0000310:xanthine phosphoribosyltransferase activity	gnl|CDD|223577;COG0503, Apt, Adenine/guanine phosphoribosyltransferases and related PRPP-binding proteins [Nucleotide transport and metabolism].
STM14_0374	1245	1490	88.57	1126	83.79	1392	103.77	1745	104.02	1413.63	-0.139362	0.12199	-1.1424	0.253287	0.349575	frsA	CP001363.1	363911	365155	fermentation%2Frespiration switch protein	-	-	-	GO:0052689:carboxylic ester hydrolase activity	gnl|CDD|223999;COG1073, COG1073, Hydrolases of the alpha/beta superfamily [General function prediction only].
STM14_0375	402	933	171.77	777	179.07	1281	295.76	1477	272.68	1081.55	0.290142	0.130894	2.21662	0.0266488	0.0497513	crl	CP001363.1	365213	365614	DNA-binding transcriptional regulator Crl	-	GO:0045893:positive regulation of transcription, DNA-templated	GO:0005737:cytoplasm	-	-
STM14_0376	1053	20	1.41	15	1.32	31	2.73	43	3.03	25.6546	0.609459	0.519406	1.17338	0.240645	0.335273	phoE	CP001363.1	365665	366717	outer membrane phosphoporin protein E	-	GO:0006811:ion transport	GO:0009279:cell outer membrane;GO:0046930:pore complex	GO:0015288:porin activity	gnl|CDD|225744;COG3203, OmpC, Outer membrane protein (porin) [Cell envelope biogenesis, outer membrane].
STM14_0377	153	1	0.48	1	0.61	6	3.64	2	0.97	2.45798	0.786718	0.928826	0.847003	0.396993	NA	STM14_0377	CP001363.1	366783	366935	conserved hypothetical protein	-	-	-	-	-
STM14_0378	1104	1919	128.64	1349	113.21	1608	135.19	2130	143.19	1721.15	-0.209028	0.126556	-1.65166	0.0986035	0.156874	proB	CP001363.1	367000	368103	gamma-glutamyl kinase	K00931	GO:0055129:L-proline biosynthetic process	GO:0005737:cytoplasm	GO:0005524:ATP binding;GO:0004349:glutamate 5-kinase activity;GO:0003723:RNA binding	gnl|CDD|223341;COG0263, ProB, Glutamate 5-kinase [Amino acid transport and metabolism].
STM14_0379	1251	2414	142.81	1910	141.45	2416	179.25	3151	186.93	2416.88	-0.0434121	0.107948	-0.402158	0.687568	0.76076	proA	CP001363.1	368115	369365	gamma-glutamyl phosphate reductase	K00147	GO:0055129:L-proline biosynthetic process	GO:0005737:cytoplasm	GO:0004350:glutamate-5-semialdehyde dehydrogenase activity;GO:0050661:NADP binding	gnl|CDD|223093;COG0014, ProA, Gamma-glutamyl phosphate reductase [Amino acid transport and metabolism].
STM14_0380	76	85	82.77	75	91.43	489	597.2	591	577.13	277.932	2.32058	0.20375	11.3893	4.73e-30	7.47e-29	thrW	CP001363.1	369481	369556	tRNA-Thr	K14234	-	-	-	-
STM14_0381	801	12	1.11	12	1.39	15	1.74	36	3.34	17.2808	0.535263	0.623051	0.8591	0.390285	0.494375	STM14_0381	CP001363.1	369882	370682	IS3 transposase	-	GO:0015074:DNA integration;GO:0006310:DNA recombination;GO:0032196:transposition	-	GO:0003677:DNA binding	gnl|CDD|225361;COG2801, Tra5, Transposase and inactivated derivatives [DNA replication, recombination, and repair].
STM14_0382	706	6	0.63	25	3.28	27	3.55	61	6.41	27.329	0.862053	0.609235	1.41497	0.157076	0.234383	STM14_0382	CP001363.1	370609	371314	-	-	-	-	GO:0005524:ATP binding;GO:0046872:metal ion binding	-
STM14_0383	324	5041	1151.49	3543	1013.12	956	273.86	1182	270.75	2882.92	-2.38995	0.130436	-18.3228	5.44e-75	2.4e-73	STM14_0383	CP001363.1	371424	371747	putative cytoplasmic protein	-	-	-	-	-
STM14_0384	1338	78	4.31	61	4.22	63	4.37	74	4.1	68.9485	-0.407159	0.336314	-1.21065	0.226028	0.31792	STM14_0384	CP001363.1	371989	373326	putative permease	-	-	-	-	gnl|CDD|225371;COG2814, AraJ, Arabinose efflux permease [Carbohydrate transport and metabolism].
STM14_0385	1422	55	2.86	30	1.95	39	2.55	43	2.24	41.5513	-0.406038	0.439091	-0.924724	0.35511	0.459777	STM14_0385	CP001363.1	373458	374879	isopropylmalate isomerase large subunit	K01703	GO:0009098:leucine biosynthetic process	-	GO:0003861:3-isopropylmalate dehydratase activity;GO:0051539:4 iron, 4 sulfur cluster binding;GO:0046872:metal ion binding	gnl|CDD|223143;COG0065, LeuC, 3-isopropylmalate dehydratase large subunit [Amino acid transport and metabolism].
STM14_0386	627	16	1.89	9	1.33	22	3.26	26	3.08	17.3474	0.483904	0.613393	0.788896	0.430173	0.53294	STM14_0386	CP001363.1	374881	375507	putative 3-isopropylmalate isomerase	K01704	GO:0009098:leucine biosynthetic process	GO:0009316:3-isopropylmalate dehydratase complex	GO:0003861:3-isopropylmalate dehydratase activity	gnl|CDD|223144;COG0066, LeuD, 3-isopropylmalate dehydratase small subunit [Amino acid transport and metabolism].
STM14_0387	879	38	3.2	22	2.32	26	2.75	44	3.72	31.4881	-0.183273	0.484657	-0.378151	0.705319	0.776017	STM14_0387	CP001363.1	375522	376400	putative fumarylacetoacetate hydrolase	-	-	-	-	gnl|CDD|223257;COG0179, MhpD, 2-keto-4-pentenoate hydratase/2-oxohepta-3-ene-1,7-dioic acid hydratase (catechol pathway) [Secondary metabolites biosynthesis, transport, and catabolism].
STM14_0388	915	95	7.68	71	7.19	109	11.06	124	10.06	97.3523	0.0915916	0.290958	0.314794	0.752918	0.814682	STM14_0388	CP001363.1	376400	377314	putative hydrolase%2Facyltransferase	K01561	-	-	-	gnl|CDD|223669;COG0596, MhpC, Predicted hydrolases or acyltransferases (alpha/beta hydrolase superfamily) [General function prediction only].
STM14_0389	966	103	7.89	95	9.11	110	10.57	141	10.83	110.235	-0.0708195	0.268186	-0.264069	0.791727	0.846485	STM14_0389	CP001363.1	377348	378313	putative transcriptional regulator	-	-	-	-	gnl|CDD|223656;COG0583, LysR, Transcriptional regulator [Transcription].
STM14_0390	273	30	8.13	22	7.47	40	13.6	57	15.5	35.3047	0.453523	0.45301	1.00113	0.316763	0.419871	STM14_0390	CP001363.1	378258	378530	putative cytoplasmic protein	-	-	-	-	-
STM14_0391	399	24	4.45	32	7.43	22	5.12	37	6.88	28.5665	-0.347469	0.50632	-0.686264	0.492547	0.591934	STM14_0391	CP001363.1	379221	379619	putative outer membrane protein	-	-	-	-	-
STM14_0392	759	20	1.95	31	3.78	107	13.08	118	11.54	63.5968	1.64519	0.391882	4.19818	2.69e-05	8.48e-05	stbE	CP001363.1	379666	380424	putative fimbrial chaparone	-	-	-	-	gnl|CDD|225663;COG3121, FimC, P pilus assembly protein, chaperone PapD [Cell motility and secretion / Intracellular trafficking and secretion].
STM14_0393	1326	64	3.57	45	3.14	109	7.63	149	8.34	85.7463	0.809204	0.308805	2.62044	0.00878167	0.0184609	stbD	CP001363.1	380390	381715	putative fimbrial usher	-	-	-	-	gnl|CDD|226069;COG3539, FimA, P pilus assembly protein, pilin FimA [Cell motility and secretion / Intracellular trafficking and secretion].
STM14_0394	2568	95	2.74	138	4.98	167	6.04	227	6.56	151.591	0.311784	0.272881	1.14256	0.25322	0.349575	stbC	CP001363.1	381720	384287	putative fimbrial usher	K07347	-	-	-	gnl|CDD|225729;COG3188, FimD, P pilus assembly protein, porin PapC [Cell motility and secretion / Intracellular trafficking and secretion].
STM14_0395	762	2	0.19	0	0	3	0.37	4	0.39	2.02317	0.601369	0.918543	0.654699	0.512662	NA	stbB	CP001363.1	384271	385032	putative fimbrial chaperone	-	-	-	-	gnl|CDD|225663;COG3121, FimC, P pilus assembly protein, chaperone PapD [Cell motility and secretion / Intracellular trafficking and secretion].
STM14_0396	537	1	0.14	0	0	4	0.69	1	0.14	1.46025	0.661425	0.880049	0.751577	0.452305	NA	stbA	CP001363.1	385094	385630	putative fimbrial major subunit	K07345	-	-	-	gnl|CDD|226069;COG3539, FimA, P pilus assembly protein, pilin FimA [Cell motility and secretion / Intracellular trafficking and secretion].
STM14_0397	111	0	0	0	0	0	0	1	0.67	0.183838	0.287074	0.55071	0.521281	0.602171	NA	STM14_0397	CP001363.1	385733	385843	hypothetical protein	-	-	-	-	-
STM14_0398	765	59	5.71	45	5.45	49	5.95	79	7.66	56.3756	-0.122162	0.368568	-0.331452	0.740303	0.805702	STM14_0398	CP001363.1	386264	387028	putative inner membrane protein	-	-	-	-	gnl|CDD|226233;COG3710, CadC, DNA-binding winged-HTH domains [Transcription].
STM14_0399	501	34	5.02	26	4.81	48	8.89	55	8.15	39.2503	0.360547	0.434334	0.830115	0.406474	0.509957	STM14_0399	CP001363.1	387001	387501	putative periplasmic protein	-	-	-	-	-
STM14_0400	1575	103	4.84	91	5.35	237	13.97	327	15.41	175.329	1.10415	0.222622	4.95976	7.06e-07	2.68e-06	STM14_0400	CP001363.1	387801	389375	hypothetical protein	-	-	-	-	gnl|CDD|225110;COG2200, Rtn, c-di-GMP phosphodiesterase class I (EAL domain) [Signal transduction mechanisms].
STM14_0401	744	219	21.79	195	24.28	385	48.03	437	43.59	295.687	0.582799	0.186557	3.12397	0.00178429	0.00426648	STM14_0401	CP001363.1	389475	390218	putative response regulator	-	-	-	-	gnl|CDD|226233;COG3710, CadC, DNA-binding winged-HTH domains [Transcription].
STM14_0402	489	65	9.84	42	7.96	109	20.69	164	24.89	87.8446	0.908024	0.311631	2.91378	0.00357086	0.00808816	STM14_0402	CP001363.1	390191	390679	putative inner membrane protein	-	-	-	-	-
STM14_0403	138	3	1.61	3	2.01	8	5.38	10	5.38	5.57929	0.801662	0.860649	0.931462	0.351615	NA	STM14_0403	CP001363.1	390802	390939	hypothetical protein	-	-	-	-	-
STM14_0404	525	6	0.85	11	1.94	16	2.83	21	2.97	12.8819	0.566318	0.693872	0.816171	0.414402	0.517564	STM14_0404	CP001363.1	391081	391605	putative outer membrane protein	-	-	-	-	gnl|CDD|226163;COG3637, COG3637, Opacity protein and related surface antigens [Cell envelope biogenesis, outer membrane].
STM14_0405	642	6	0.69	7	1.01	12	1.73	9	1.04	8.43226	0.243646	0.783878	0.310821	0.755936	0.816674	STM14_0405	CP001363.1	391749	392390	putative response regulator	-	-	-	-	gnl|CDD|225360;COG2771, CsgD, DNA-binding HTH domain-containing proteins [Transcription].
STM14_0406	225	1	0.33	0	0	3	1.24	0	0	1.02341	0.327196	0.789474	0.414448	0.678546	NA	STM14_0406	CP001363.1	392401	392625	putative inner membrane protein	-	-	-	-	-
STM14_0407	360	25	5.14	28	7.21	36	9.28	39	8.04	31.509	0.0872055	0.480318	0.181558	0.85593	0.894635	STM14_0407	CP001363.1	392683	393042	putative outer membrane lipoprotein	-	-	-	-	-
STM14_0408	1458	12	0.61	107	6.8	49	3.12	127	6.46	71.8622	-0.00799699	0.894912	-0.00893606	0.99287	0.995331	STM14_0408	CP001363.1	393112	394569	outer membrane efflux-like protein	K18139	-	-	-	gnl|CDD|224455;COG1538, TolC, Outer membrane protein [Cell envelope biogenesis, outer membrane / Intracellular trafficking and secretion].
STM14_0409	3168	36	0.84	113	3.3	52	1.52	166	3.89	87.984	-0.0134468	0.779532	-0.0172499	0.986237	0.991138	STM14_0409	CP001363.1	394586	397753	putative cation efflux system protein	-	-	-	-	gnl|CDD|223911;COG0841, AcrB, Cation/multidrug efflux pump [Defense mechanisms].
STM14_0410	1206	12	0.74	90	6.91	21	1.62	102	6.28	54.948	-0.218429	0.905397	-0.241252	0.80936	0.859281	STM14_0410	CP001363.1	397750	398955	putative cation efflux pump	-	-	-	-	gnl|CDD|223914;COG0845, AcrA, Membrane-fusion protein [Cell envelope biogenesis, outer membrane].
STM14_0411	114	1	0.65	7	5.69	1	0.81	5	3.26	3.59187	-0.54582	0.925206	-0.589945	0.555228	NA	STM14_0411	CP001363.1	399120	399233	hypothetical protein	-	-	-	-	-
STM14_0412	2289	86	2.78	160	6.48	106	4.3	255	8.27	145.699	0.0327507	0.58533	0.0559525	0.95538	0.96653	STM14_0412	CP001363.1	399253	401541	putative cation transport ATPase	-	GO:0006825:copper ion transport	GO:0016021:integral component of membrane;GO:0005886:plasma membrane	GO:0005524:ATP binding;GO:0019829:cation-transporting ATPase activity;GO:0005507:copper ion binding	gnl|CDD|225127;COG2217, ZntA, Cation transport ATPase [Inorganic ion transport and metabolism].
STM14_0413	465	56	8.91	44	8.77	68	13.57	102	16.28	64.3097	0.330877	0.346241	0.955627	0.339261	0.4428	STM14_0413	CP001363.1	401553	402017	putative transcriptional regulator	-	GO:0045893:positive regulation of transcription, DNA-templated	GO:0005737:cytoplasm	GO:0005507:copper ion binding;GO:0003677:DNA binding;GO:0003700:DNA-binding transcription factor activity	gnl|CDD|223860;COG0789, SoxR, Predicted transcriptional regulators [Transcription].
STM14_0414	195	18	6.83	9	4.28	12	5.71	9	3.43	12.2209	-0.581886	0.708126	-0.821727	0.411233	0.514332	STM14_0414	CP001363.1	402095	402289	putative copper chaperone	-	-	-	-	gnl|CDD|225328;COG2608, CopZ, Copper chaperone [Inorganic ion transport and metabolism].
STM14_0415	180	0	0	0	0	0	0	4	1.65	0.735352	0.542319	0.691952	0.783752	0.433185	NA	STM14_0415	CP001363.1	402243	402422	putative metal-binding transport protein	-	-	-	-	-
STM14_0416	1254	34	2.01	38	2.81	89	6.59	100	5.92	61.5907	0.943847	0.36826	2.56299	0.0103775	0.0214808	STM14_0416	CP001363.1	402582	403835	putative inner membrane protein	-	-	-	-	gnl|CDD|225371;COG2814, AraJ, Arabinose efflux permease [Carbohydrate transport and metabolism].
STM14_0417	1959	6096	230.3	4807	227.34	3607	170.9	4529	171.58	4837.06	-0.822562	0.113816	-7.22713	4.93e-13	3.2e-12	mod	CP001363.1	404024	405982	DNA methylase	-	GO:0009307:DNA restriction-modification system	GO:0005737:cytoplasm	GO:0003677:DNA binding;GO:0008168:methyltransferase activity;GO:0008170:N-methyltransferase activity;GO:0009007:site-specific DNA-methyltransferase (adenine-specific) activity	gnl|CDD|225100;COG2189, COG2189, Adenine specific DNA methylase Mod [DNA replication, recombination, and repair].
STM14_0418	2976	5717	142.17	4356	135.61	4133	128.9	4762	118.76	4773.9	-0.568442	0.12878	-4.41405	1.01e-05	3.38e-05	res	CP001363.1	405989	408964	DNA restriction enzyme	-	GO:0009307:DNA restriction-modification system	-	GO:0005524:ATP binding;GO:0003677:DNA binding;GO:0004386:helicase activity;GO:0015668:type III site-specific deoxyribonuclease activity	gnl|CDD|226115;COG3587, COG3587, Restriction endonuclease [Defense mechanisms].
STM14_0419	135	1	0.55	0	0	5	3.44	1	0.55	1.71325	0.799272	0.896069	0.891976	0.372406	NA	STM14_0419	CP001363.1	409084	409218	hypothetical protein	-	-	-	-	-
STM14_0420	120	6	3.7	4	3.09	8	6.19	16	9.9	7.78344	0.618876	0.799152	0.774416	0.438685	0.541275	STM14_0420	CP001363.1	409118	409237	hypothetical protein	-	-	-	-	-
STM14_0421	102	2	1.45	1	0.91	6	5.46	10	7.28	4.19309	1.18942	0.906256	1.31245	0.189368	NA	STM14_0421	CP001363.1	409241	409342	putative cytoplasmic protein	-	-	-	-	-
STM14_0422	1404	98	5.17	80	5.28	228	15.07	261	13.8	156.209	1.04133	0.241337	4.31485	1.6e-05	5.17e-05	STM14_0422	CP001363.1	409459	410862	cytochrome BD2 subunit I	K00425	-	-	-	gnl|CDD|224190;COG1271, CydA, Cytochrome bd-type quinol oxidase, subunit 1 [Energy production and conversion].
STM14_0423	1011	59	4.32	69	6.32	105	9.64	189	13.87	98.1553	0.723668	0.307272	2.35514	0.0185157	0.0361671	STM14_0423	CP001363.1	410859	411869	cytochrome BD2 subunit II	K00426	-	-	-	gnl|CDD|224213;COG1294, AppB, Cytochrome bd-type quinol oxidase, subunit 2 [Energy production and conversion].
STM14_0424	225	4	1.32	1	0.41	1	0.41	11	3.63	3.64074	0.412266	0.924501	0.445933	0.655645	NA	STM14_0424	CP001363.1	411886	412110	putative cytoplasmic protein	-	-	-	-	-
STM14_0425	1005	195	14.36	145	13.37	309	28.54	348	25.7	238.357	0.550631	0.205785	2.67576	0.007456	0.0158665	STM14_0425	CP001363.1	412206	413210	putative transcriptional regulator	-	-	-	-	gnl|CDD|225117;COG2207, AraC, AraC-type DNA-binding domain-containing proteins [Transcription].
STM14_0426	2109	85	2.98	92	4.04	225	9.9	323	11.37	167.106	1.18068	0.235497	5.01359	5.34e-07	2.05e-06	foxA	CP001363.1	413356	415464	ferrioxamine receptor	-	GO:0055072:iron ion homeostasis;GO:0015891:siderophore transport	GO:0009279:cell outer membrane;GO:0016021:integral component of membrane	GO:0005506:iron ion binding;GO:0038023:signaling receptor activity	gnl|CDD|224544;COG1629, CirA, Outer membrane receptor proteins, mostly Fe transport [Inorganic ion transport and metabolism].
STM14_0427	633	410	47.94	293	42.88	248	36.36	325	38.1	321.112	-0.6939	0.179042	-3.87562	0.000106354	0.000308387	yahN	CP001363.1	415505	416137	putative transport protein	-	GO:0006865:amino acid transport	GO:0016021:integral component of membrane;GO:0005886:plasma membrane	-	gnl|CDD|224199;COG1280, RhtB, Putative threonine efflux protein [Amino acid transport and metabolism].
STM14_0428	276	133	35.66	75	25.18	92	30.94	119	32	103.411	-0.364009	0.300042	-1.21319	0.225056	0.317012	yahO	CP001363.1	416369	416644	hypothetical protein	-	GO:0009314:response to radiation	GO:0042597:periplasmic space	-	-
STM14_0429	1626	60	2.73	79	4.5	55	3.14	94	4.29	71.384	-0.341705	0.353239	-0.96735	0.333369	0.437226	prpR	CP001363.1	416780	418405	prp operon regulator	-	GO:0019629:propionate catabolic process, 2-methylcitrate cycle;GO:0006355:regulation of transcription, DNA-templated	GO:0005737:cytoplasm	GO:0005524:ATP binding;GO:0000156:phosphorelay response regulator activity;GO:0043565:sequence-specific DNA binding;GO:0008134:transcription factor binding	gnl|CDD|224142;COG1221, PspF, Transcriptional regulators containing an AAA-type ATPase domain and a DNA-binding domain [Transcription / Signal transduction mechanisms].
STM14_0430	174	0	0	2	1.06	0	0	2	0.85	0.983467	-0.158198	0.786505	-0.201141	0.840589	NA	STM14_0430	CP001363.1	418467	418640	hypothetical protein	-	-	-	-	-
STM14_0431	888	19	1.58	39	4.07	22	2.3	59	4.93	33.4441	-0.0295024	0.533166	-0.0553344	0.955872	0.966827	prpB	CP001363.1	418670	419557	2-methylisocitrate lyase	K03417	GO:0019629:propionate catabolic process, 2-methylcitrate cycle	-	GO:0000287:magnesium ion binding;GO:0046421:methylisocitrate lyase activity	gnl|CDD|225311;COG2513, PrpB, PEP phosphonomutase and related enzymes [Carbohydrate transport and metabolism].
STM14_0432	1170	7	0.44	22	1.74	15	1.19	70	4.44	25.2882	0.837913	0.648633	1.29181	0.196422	0.283843	prpC	CP001363.1	419680	420849	methylcitrate synthase	K01659	GO:0005975:carbohydrate metabolic process;GO:0019679:propionate metabolic process, methylcitrate cycle;GO:0006099:tricarboxylic acid cycle	GO:0005759:mitochondrial matrix	GO:0050440:2-methylcitrate synthase activity;GO:0004108:citrate (Si)-synthase activity;GO:0036440:citrate synthase activity	gnl|CDD|223449;COG0372, GltA, Citrate synthase [Energy production and conversion].
STM14_0433	1452	33	1.68	53	3.38	54	3.45	94	4.8	55.9867	0.301925	0.406229	0.743238	0.457338	0.559173	prpD	CP001363.1	420889	422340	2-methylcitrate dehydratase	K01720	GO:0019543:propionate catabolic process;GO:0019629:propionate catabolic process, 2-methylcitrate cycle;GO:0019679:propionate metabolic process, methylcitrate cycle;GO:0006099:tricarboxylic acid cycle	-	GO:0051537:2 iron, 2 sulfur cluster binding;GO:0047547:2-methylcitrate dehydratase activity;GO:0003994:aconitate hydratase activity	gnl|CDD|224990;COG2079, PrpD, Uncharacterized protein involved in propionate catabolism [General function prediction only].
STM14_0434	1887	59	2.31	159	7.81	79	3.89	196	7.71	120.575	-0.166201	0.708454	-0.234597	0.814522	0.863628	prpE	CP001363.1	422381	424267	propionyl-CoA synthetase	K01908	GO:0019629:propionate catabolic process, 2-methylcitrate cycle	-	GO:0005524:ATP binding;GO:0050218:propionate-CoA ligase activity	gnl|CDD|223442;COG0365, Acs, Acyl-coenzyme A synthetases/AMP-(fatty) acid ligases [Lipid metabolism].
STM14_0435	975	5963	452.63	4510	428.56	4321	411.34	6202	472.09	5198.65	-0.407411	0.115633	-3.52332	0.000426181	0.00112919	hemB	CP001363.1	424371	425345	delta-aminolevulinic acid dehydratase	K01698	GO:0006783:heme biosynthetic process;GO:0006782:protoporphyrinogen IX biosynthetic process	GO:0005829:cytosol	GO:0000287:magnesium ion binding;GO:0004655:porphobilinogen synthase activity;GO:0008270:zinc ion binding	gnl|CDD|223191;COG0113, HemB, Delta-aminolevulinic acid dehydratase [Coenzyme metabolism].
STM14_0436	120	0	0	0	0	2	1.55	0	0	0.506001	0.372726	0.6025	0.618633	0.536158	NA	STM14_0436	CP001363.1	425565	425684	hypothetical protein	-	-	-	-	-
STM14_0437	153	2	0.97	0	0	0	0	0	0	0.528815	-0.40323	0.609935	-0.661103	0.508546	NA	STM14_0437	CP001363.1	425675	425827	hypothetical protein	-	-	-	-	-
STM14_0438	2937	449	11.31	320	10.09	909	28.73	1107	27.97	650.732	0.986473	0.150451	6.55679	5.5e-11	3.06e-10	yaiU	CP001363.1	425858	428794	flagellar protein	-	-	GO:0019867:outer membrane	-	gnl|CDD|225999;COG3468, AidA, Type V secretory pathway, adhesin AidA [Cell envelope biogenesis, outer membrane / Intracellular trafficking and secretion].
STM14_0439	624	45	5.34	25	3.71	82	12.2	114	13.56	61.2993	1.03597	0.373697	2.77223	0.00556744	0.0121307	yaiV	CP001363.1	428880	429503	putative DNA-binding transcriptional regulator	-	GO:0006979:response to oxidative stress	-	-	gnl|CDD|223736;COG0664, Crp, cAMP-binding proteins - catabolite gene activator and regulatory subunit of cAMP-dependent protein kinases [Signal transduction mechanisms].
STM14_0440	1131	1415	92.59	1182	96.83	1196	98.15	1613	105.84	1337.19	-0.300319	0.11087	-2.70874	0.00675398	0.0144677	ampH	CP001363.1	429548	430678	beta-lactamase%2FD-alanine carboxypeptidase	-	GO:0071555:cell wall organization;GO:0009253:peptidoglycan catabolic process;GO:0008360:regulation of cell shape	GO:0005886:plasma membrane	GO:0004180:carboxypeptidase activity;GO:0004175:endopeptidase activity	gnl|CDD|224594;COG1680, AmpC, Beta-lactamase class C and other penicillin binding proteins [Defense mechanisms].
STM14_0441	159	0	0	7	4.08	9	5.25	11	5.13	6.45449	0.658483	0.888043	0.741499	0.458391	NA	STM14_0441	CP001363.1	430751	430909	hypothetical protein	-	-	-	-	-
STM14_0442	135	21	11.51	22	15.1	27	18.56	29	15.94	24.4886	-0.0207401	0.529736	-0.0391518	0.968769	0.976413	STM14_0442	CP001363.1	430925	431059	conserved hypothetical protein	-	-	-	-	-
STM14_0443	1221	549	33.28	421	31.94	696	52.91	850	51.67	607.134	0.269708	0.14488	1.8616	0.06266	0.105865	sbmA	CP001363.1	431052	432272	transport protein	-	GO:0015031:protein transport	GO:0016021:integral component of membrane;GO:0005886:plasma membrane	GO:0005524:ATP binding;GO:1904680:peptide transmembrane transporter activity	gnl|CDD|224056;COG1133, SbmA, ABC-type long-chain fatty acid transport system, fused permease and ATPase components [Lipid metabolism].
STM14_0444	1095	469	31.7	336	28.43	721	61.11	892	60.46	573.857	0.599212	0.152448	3.9306	8.47e-05	0.000250183	yaiW	CP001363.1	432287	433381	putative outer membrane lipoprotein	-	GO:1901652:response to peptide	GO:0005829:cytosol;GO:0031240:external side of cell outer membrane	-	-
STM14_0445	309	65	15.57	59	17.69	222	66.68	331	79.5	152.369	1.69851	0.246701	6.8849	5.78e-12	3.45e-11	yaiY	CP001363.1	433419	433727	putative inner membrane protein	-	-	GO:0016021:integral component of membrane;GO:0005886:plasma membrane	-	-
STM14_0446	114	35	22.72	36	29.26	163	132.71	189	123.04	96.3229	1.84736	0.312711	5.90756	3.47e-09	1.67e-08	yaiY	CP001363.1	433714	433827	hypothetical protein	-	-	-	-	-
STM14_0447	216	381	130.54	340	145.83	286	122.89	348	119.57	341.758	-0.589232	0.169336	-3.47966	0.000502049	0.00131727	yaiZ	CP001363.1	433995	434210	putative inner membrane protein	-	-	GO:0016021:integral component of membrane;GO:0005886:plasma membrane	-	-
STM14_0448	1095	5151	348.15	3867	327.19	2186	185.29	2885	195.54	3636.03	-1.23219	0.114674	-10.7452	6.24e-27	8.46e-26	ddl_1	CP001363.1	434236	435330	D-alanyl-alanine synthetase A	K01921	GO:0071555:cell wall organization;GO:0009252:peptidoglycan biosynthetic process;GO:0008360:regulation of cell shape	GO:0005737:cytoplasm	GO:0005524:ATP binding;GO:0008716:D-alanine-D-alanine ligase activity;GO:0046872:metal ion binding	gnl|CDD|224102;COG1181, DdlA, D-alanine-D-alanine ligase and related ATP-grasp enzymes [Cell envelope biogenesis, outer membrane].
STM14_0449	714	45	4.66	24	3.11	45	5.85	78	8.11	45.0122	0.389988	0.427399	0.912469	0.361522	0.466337	STM14_0449	CP001363.1	435408	436121	putative inner membrane protein	-	-	-	-	gnl|CDD|226435;COG3921, COG3921, Uncharacterized protein conserved in bacteria [Function unknown].
STM14_0450	1212	80	4.89	55	4.2	390	29.87	490	30	226.838	2.26852	0.222112	10.2134	1.73e-24	2.07e-23	STM14_0450	CP001363.1	436290	437501	putative permease	-	GO:0046677:response to antibiotic	GO:0005887:integral component of plasma membrane	GO:0022857:transmembrane transporter activity	gnl|CDD|225371;COG2814, AraJ, Arabinose efflux permease [Carbohydrate transport and metabolism].
STM14_0451	123	3	1.81	5	3.77	5	3.77	4	2.41	4.33305	-0.143872	0.895028	-0.160746	0.872294	NA	STM14_0451	CP001363.1	437620	437742	hypothetical protein	-	-	-	-	-
STM14_0452	267	775	214.82	618	214.44	241	83.78	380	105.63	526.027	-1.58053	0.151691	-10.4195	2.02e-25	2.5e-24	yaiB	CP001363.1	437792	438058	hypothetical protein	-	GO:0009267:cellular response to starvation	GO:0005737:cytoplasm	-	-
STM14_0453	162	4	1.83	2	1.14	2	1.15	0	0	2.17942	-0.74802	0.920515	-0.812611	0.416441	NA	STM14_0453	CP001363.1	438082	438243	hypothetical protein	-	-	-	-	-
STM14_0454	321	105	24.21	101	29.15	78	22.55	100	23.12	96.9781	-0.612263	0.286331	-2.13831	0.0324919	0.0593585	psiF	CP001363.1	438410	438730	hypothetical protein	-	-	-	-	-
STM14_0455	1113	97	6.45	116	9.66	133	11.09	258	17.2	142.443	0.402673	0.27529	1.46272	0.143543	0.217126	yaiC	CP001363.1	438822	439934	diguanylate cyclase AdrA	K18968	-	GO:0016021:integral component of membrane;GO:0005886:plasma membrane	GO:0052621:diguanylate cyclase activity;GO:0005525:GTP binding;GO:0046872:metal ion binding	gnl|CDD|225109;COG2199, COG2199, c-di-GMP synthetase (diguanylate cyclase, GGDEF domain) [Signal transduction mechanisms].
STM14_0456	810	2073	189.41	1608	183.92	2084	238.8	2811	257.56	2087.23	0.000430067	0.109673	0.00392136	0.996871	0.997488	proC	CP001363.1	439949	440758	pyrroline-5-carboxylate reductase	K00286	GO:0055129:L-proline biosynthetic process	GO:0005829:cytosol	GO:0042802:identical protein binding;GO:0004735:pyrroline-5-carboxylate reductase activity	gnl|CDD|223422;COG0345, ProC, Pyrroline-5-carboxylate reductase [Amino acid transport and metabolism].
STM14_0457	150	4	1.97	5	3.09	4	2.48	7	3.46	4.89598	-0.109748	0.875566	-0.125345	0.900251	NA	STM14_0457	CP001363.1	440792	440941	hypothetical protein	-	-	-	-	-
STM14_0458	456	370	60.05	293	59.53	275	55.97	464	75.52	342.92	-0.274035	0.177576	-1.5432	0.122782	0.189563	yaiI	CP001363.1	440898	441353	hypothetical protein	-	-	-	-	gnl|CDD|224585;COG1671, COG1671, Uncharacterized protein conserved in bacteria [Function unknown].
STM14_0459	546	661	89.6	523	88.75	594	100.98	841	114.31	640.693	-0.138901	0.135132	-1.02789	0.304	0.405278	aroL	CP001363.1	441538	442083	shikimate kinase II	K00891	GO:0009073:aromatic amino acid family biosynthetic process;GO:0009423:chorismate biosynthetic process	GO:0005737:cytoplasm	GO:0005524:ATP binding;GO:0000287:magnesium ion binding;GO:0004765:shikimate kinase activity	gnl|CDD|223775;COG0703, AroK, Shikimate kinase [Amino acid transport and metabolism].
STM14_0460	192	144	55.51	119	57.42	133	64.29	242	93.54	152.852	0.0689594	0.245304	0.281118	0.77862	0.836155	yaiA	CP001363.1	442110	442301	hypothetical protein	-	-	-	-	-
STM14_0461	678	688	75.1	494	67.5	848	116.09	1276	139.67	783.134	0.424146	0.140566	3.01742	0.00254936	0.00592652	aroM	CP001363.1	442552	443229	hypothetical protein	-	-	-	-	-
STM14_0462	285	454	117.9	370	120.28	526	171.3	744	193.74	503.816	0.204511	0.144254	1.41772	0.156273	0.233399	yaiE	CP001363.1	443300	443584	hypothetical protein	K09913	-	-	GO:0047975:guanosine phosphorylase activity;GO:0004731:purine-nucleoside phosphorylase activity;GO:0016154:pyrimidine-nucleoside phosphorylase activity;GO:0009032:thymidine phosphorylase activity;GO:0004850:uridine phosphorylase activity	gnl|CDD|225665;COG3123, COG3123, Uncharacterized protein conserved in bacteria [Function unknown].
STM14_0463	912	2010	163.11	1739	176.66	944	96.07	1175	95.62	1521.73	-1.22699	0.113954	-10.7674	4.91e-27	6.74e-26	rdgC	CP001363.1	443622	444533	recombination associated protein	-	GO:0006310:DNA recombination	GO:0005737:cytoplasm;GO:0009295:nucleoid	-	gnl|CDD|225521;COG2974, RdgC, DNA recombination-dependent growth factor C [DNA replication, recombination, and repair].
STM14_0464	132	13	7.29	14	9.83	10	7.03	15	8.43	13.0354	-0.460559	0.674144	-0.683176	0.494495	0.593982	STM14_0464	CP001363.1	444556	444687	hypothetical protein	K00847	-	-	-	-
STM14_0465	909	752	61.23	591	60.24	515	52.59	787	64.25	655.776	-0.465877	0.138796	-3.35657	0.000789163	0.00200555	yajF	CP001363.1	444659	445567	fructokinase	K00847	GO:0019318:hexose metabolic process	GO:0005829:cytosol	GO:0005524:ATP binding;GO:0008865:fructokinase activity;GO:0004396:hexokinase activity	gnl|CDD|224851;COG1940, NagC, Transcriptional regulator/sugar kinase [Transcription / Carbohydrate transport and metabolism].
STM14_0466	1173	216	13.63	268	21.17	232	18.36	406	25.69	272.962	-0.0586226	0.221448	-0.264724	0.791222	0.846132	araJ	CP001363.1	445589	446761	protein AraJ	-	GO:0055085:transmembrane transport	GO:0016021:integral component of membrane;GO:0005886:plasma membrane	-	gnl|CDD|225371;COG2814, AraJ, Arabinose efflux permease [Carbohydrate transport and metabolism].
STM14_0467	3141	2138	50.38	1818	53.62	1806	53.37	2122	50.14	1972.08	-0.409286	0.117934	-3.47048	0.000519538	0.00136022	sbcC	CP001363.1	446934	450074	exonuclease subunit SbcC	-	GO:0006310:DNA recombination;GO:0006281:DNA repair;GO:0006260:DNA replication	-	GO:0008296:3'-5'-exodeoxyribonuclease activity;GO:0005524:ATP binding;GO:1990238:double-stranded DNA endodeoxyribonuclease activity;GO:0004529:exodeoxyribonuclease activity;GO:0000014:single-stranded DNA endodeoxyribonuclease activity	gnl|CDD|223496;COG0419, SbcC, ATPase involved in DNA repair [DNA replication, recombination, and repair].
STM14_0468	1203	1000	61.52	895	68.93	867	66.89	1025	63.23	947.759	-0.405053	0.129981	-3.11624	0.00183173	0.004367	sbcD	CP001363.1	450071	451273	exonuclease subunit SbcD	-	GO:0006310:DNA recombination;GO:0006260:DNA replication	-	GO:0008408:3'-5' exonuclease activity;GO:0004519:endonuclease activity	gnl|CDD|223497;COG0420, SbcD, DNA repair exonuclease [DNA replication, recombination, and repair].
STM14_0469	132	1	0.56	1	0.7	2	1.41	7	3.94	2.36517	0.774783	0.928849	0.834132	0.404206	NA	STM14_0469	CP001363.1	451315	451446	hypothetical protein	-	-	-	-	-
STM14_0470	690	939	100.72	728	97.75	693	93.22	854	91.86	804.754	-0.507528	0.133596	-3.79898	0.000145293	0.000412911	phoB	CP001363.1	451488	452177	transcriptional regulator PhoB	K07657	GO:0006817:phosphate ion transport;GO:0006355:regulation of transcription, DNA-templated	GO:0005737:cytoplasm	GO:0003677:DNA binding;GO:0000156:phosphorelay response regulator activity	gnl|CDD|223816;COG0745, OmpR, Response regulators consisting of a CheY-like receiver domain and a winged-helix DNA-binding domain [Signal transduction mechanisms / Transcription].
STM14_0471	1296	423	24.16	396	28.31	421	30.15	587	33.61	448.197	-0.122495	0.151112	-0.810624	0.417581	0.52093	phoR	CP001363.1	452247	453542	phosphate regulon sensor protein	K07636	GO:0016036:cellular response to phosphate starvation;GO:0006817:phosphate ion transport;GO:0046777:protein autophosphorylation;GO:0006355:regulation of transcription, DNA-templated;GO:0023014:signal transduction by protein phosphorylation	GO:0016021:integral component of membrane;GO:0005886:plasma membrane	GO:0005524:ATP binding;GO:0004721:phosphoprotein phosphatase activity;GO:0000155:phosphorelay sensor kinase activity	gnl|CDD|223715;COG0642, BaeS, Signal transduction histidine kinase [Signal transduction mechanisms].
STM14_0472	150	18	8.88	11	6.79	19	11.76	34	16.82	19.2037	0.391181	0.589395	0.663699	0.506883	0.603781	STM14_0472	CP001363.1	453755	453904	hypothetical protein	-	-	-	-	-
STM14_0473	1320	1416	79.39	1255	88.09	1690	118.83	2098	117.96	1574.07	0.0950058	0.113985	0.83349	0.404568	0.508225	brnQ	CP001363.1	453951	455270	branched-chain amino acid transporter	-	-	GO:0016021:integral component of membrane;GO:0005886:plasma membrane	GO:0015658:branched-chain amino acid transmembrane transporter activity	gnl|CDD|224039;COG1114, BrnQ, Branched-chain amino acid permeases [Amino acid transport and metabolism].
STM14_0474	1371	1032	55.71	1104	74.61	1107	74.94	1337	72.38	1138.65	-0.219543	0.141386	-1.55279	0.120474	0.186413	proY	CP001363.1	455345	456715	putative proline-specific permease	-	GO:0003333:amino acid transmembrane transport	GO:0016021:integral component of membrane;GO:0005886:plasma membrane	GO:0015171:amino acid transmembrane transporter activity	gnl|CDD|224038;COG1113, AnsP, Gamma-aminobutyrate permease and related permeases [Amino acid transport and metabolism].
STM14_0475	1818	747	30.41	657	33.48	457	23.33	642	26.21	633.445	-0.770225	0.133589	-5.76564	8.13e-09	3.79e-08	malZ	CP001363.1	456877	458694	maltodextrin glucosidase	K01187	GO:0030980:alpha-glucan catabolic process;GO:0051692:cellular oligosaccharide catabolic process	GO:0005737:cytoplasm	GO:0004558:alpha-1,4-glucosidase activity;GO:0032450:maltose alpha-glucosidase activity	gnl|CDD|223443;COG0366, AmyA, Glycosidases [Carbohydrate transport and metabolism].
STM14_0476	603	9697	1190.16	7218	1109.01	4561	702.04	5770	710.16	7001.03	-1.10729	0.123444	-8.96992	2.97e-19	2.81e-18	STM14_0476	CP001363.1	458766	459368	putative thiol-alkyl hydroperoxide reductase	-	GO:0045454:cell redox homeostasis	GO:0005737:cytoplasm	GO:0004601:peroxidase activity;GO:0051920:peroxiredoxin activity	gnl|CDD|223527;COG0450, AhpC, Peroxiredoxin [Posttranslational modification, protein turnover, chaperones].
STM14_0477	582	1816	230.93	1487	236.71	1925	306.99	2511	320.2	1886.65	0.0154276	0.107626	0.143344	0.886019	0.916571	yajB	CP001363.1	459578	460159	acyl carrier protein phosphodiesterase	K08682	GO:0006633:fatty acid biosynthetic process	-	GO:0008770:[acyl-carrier-protein] phosphodiesterase activity	gnl|CDD|225666;COG3124, COG3124, Uncharacterized protein conserved in bacteria [Function unknown].
STM14_0478	1065	1819	126.41	1737	151.11	1643	143.19	1879	130.94	1776.88	-0.415515	0.128085	-3.24406	0.0011784	0.00291389	queA	CP001363.1	460253	461317	S-adenosylmethionine:tRNA ribosyltransferase-isomerase	-	GO:0008616:queuosine biosynthetic process	GO:0005737:cytoplasm	GO:0016853:isomerase activity;GO:0016740:transferase activity	gnl|CDD|223879;COG0809, QueA, S-adenosylmethionine:tRNA-ribosyltransferase-isomerase (queuine synthetase) [Translation, ribosomal structure and biogenesis].
STM14_0479	111	30	20	13	10.85	21	17.56	27	18.05	22.2115	-0.202697	0.568536	-0.356525	0.721448	0.789251	STM14_0479	CP001363.1	461340	461450	DNA metabolism protein	-	-	-	-	-
STM14_0480	1128	4474	293.54	3982	327.06	3508	288.65	4246	279.36	4077.1	-0.528774	0.113659	-4.6523	3.28e-06	1.16e-05	tgt	CP001363.1	461514	462641	queuine tRNA-ribosyltransferase	-	GO:0008616:queuosine biosynthetic process;GO:0101030:tRNA-guanine transglycosylation	-	GO:0046872:metal ion binding;GO:0008479:queuine tRNA-ribosyltransferase activity	gnl|CDD|223420;COG0343, Tgt, Queuine/archaeosine tRNA-ribosyltransferase [Translation, ribosomal structure and biogenesis].
STM14_0481	333	2776	616.97	2428	675.52	1908	531.81	2271	506.14	2381.79	-0.717218	0.114612	-6.25781	3.9e-10	2.05e-09	yajC	CP001363.1	462664	462996	preprotein translocase subunit YajC	K03210	GO:0015031:protein transport	GO:0016021:integral component of membrane;GO:0005886:plasma membrane	-	gnl|CDD|224775;COG1862, YajC, Preprotein translocase subunit YajC [Intracellular trafficking and secretion].
STM14_0482	1848	12825	513.62	10478	525.31	8230	413.35	10210	410.03	10576.3	-0.738303	0.11686	-6.31786	2.65e-10	1.41e-09	secD	CP001363.1	463024	464871	preprotein translocase subunit SecD	K03072	GO:0065002:intracellular protein transmembrane transport;GO:0006605:protein targeting;GO:0043952:protein transport by the Sec complex	GO:0016021:integral component of membrane;GO:0005886:plasma membrane	GO:0015450:P-P-bond-hydrolysis-driven protein transmembrane transporter activity	gnl|CDD|223419;COG0342, SecD, Preprotein translocase subunit SecD [Intracellular trafficking and secretion].
STM14_0483	972	5014	381.77	4061	387.08	3451	329.53	4058	309.84	4195.22	-0.668004	0.119425	-5.5935	2.23e-08	9.91e-08	secF	CP001363.1	464882	465853	preprotein translocase subunit SecF	K03074	GO:0065002:intracellular protein transmembrane transport;GO:0006605:protein targeting;GO:0043952:protein transport by the Sec complex	GO:0016021:integral component of membrane;GO:0005886:plasma membrane	GO:0015450:P-P-bond-hydrolysis-driven protein transmembrane transporter activity	gnl|CDD|223418;COG0341, SecF, Preprotein translocase subunit SecF [Intracellular trafficking and secretion].
STM14_0484	366	93	18.81	80	20.25	68	17.24	95	19.26	83.8902	-0.491362	0.303249	-1.62033	0.105162	0.165625	STM14_0484	CP001363.1	466001	466366	hypothetical protein	-	-	-	-	gnl|CDD|225861;COG3324, COG3324, Predicted enzyme related to lactoylglutathione lyase [General function prediction only].
STM14_0485	693	182	19.44	171	22.86	192	25.72	216	23.13	189.057	-0.191797	0.219647	-0.873205	0.382552	0.486993	STM14_0485	CP001363.1	466392	467084	putative regulatory protein	-	-	-	-	gnl|CDD|225253;COG2378, COG2378, Predicted transcriptional regulator [Transcription].
STM14_0486	348	1818	386.64	1495	398.01	1068	284.85	1472	313.92	1481.81	-0.796496	0.109664	-7.26309	3.78e-13	2.48e-12	yajD	CP001363.1	467254	467601	hypothetical protein	-	-	-	GO:0004519:endonuclease activity;GO:0003676:nucleic acid binding	-
STM14_0487	216	53	18.16	29	12.44	36	15.47	68	23.36	44.5516	-0.0800991	0.430726	-0.185963	0.852474	0.89256	STM14_0487	CP001363.1	467631	467846	hypothetical protein	-	-	-	-	-
STM14_0488	398	258	47.98	187	43.53	151	35.21	274	51.09	214.368	-0.494371	0.220585	-2.24119	0.0250139	0.047061	STM14_0488	CP001363.1	467778	468175	-	-	-	-	-	-
STM14_0489	969	43489	3321.56	33364	3190	9687	927.87	13334	1021.25	26673.6	-2.14331	0.110913	-19.3242	3.36e-83	1.67e-81	tsx	CP001363.1	468230	469198	nucleoside channel	-	GO:0006811:ion transport	GO:0009279:cell outer membrane;GO:0046930:pore complex	GO:0005337:nucleoside transmembrane transporter activity;GO:0015288:porin activity	gnl|CDD|225787;COG3248, Tsx, Nucleoside-binding outer membrane protein [Cell envelope biogenesis, outer membrane].
STM14_0490	540	140	19.19	110	18.87	198	34.03	240	32.98	165.101	0.400031	0.228221	1.75282	0.0796326	0.130338	yajI	CP001363.1	469393	469932	hypothetical protein	-	-	GO:0005886:plasma membrane	-	-
STM14_0491	147	10	5.03	16	10.08	16	10.1	15	7.57	14.376	-0.131434	0.66622	-0.197283	0.843606	0.885437	STM14_0491	CP001363.1	469965	470111	hypothetical protein	-	-	-	-	-
STM14_0492	450	462	75.98	330	67.94	394	81.27	562	92.69	426.761	-0.140684	0.162018	-0.868321	0.385219	0.490132	ybaD	CP001363.1	470084	470533	transcriptional regulator NrdR	-	GO:0045892:negative regulation of transcription, DNA-templated	-	GO:0005524:ATP binding;GO:0003677:DNA binding;GO:0008270:zinc ion binding	gnl|CDD|224246;COG1327, COG1327, Predicted transcriptional regulator, consists of a Zn-ribbon and ATP-cone domains [Transcription].
STM14_0493	1104	1299	87.08	977	81.99	1120	94.16	1694	113.88	1239.06	-0.114591	0.124862	-0.917741	0.358754	0.46326	ribD	CP001363.1	470537	471640	bifunctional diaminohydroxyphosphoribosylaminopyrimidine deaminase%2F5-amino-6-%285-phosphoribosylamino%29uracil reductase	K11752	GO:0009231:riboflavin biosynthetic process	-	GO:0008703:5-amino-6-(5-phosphoribosylamino)uracil reductase activity;GO:0008835:diaminohydroxyphosphoribosylaminopyrimidine deaminase activity;GO:0050661:NADP binding;GO:0008270:zinc ion binding	gnl|CDD|223195;COG0117, RibD, Pyrimidine deaminase [Coenzyme metabolism].
STM14_0494	471	3864	607.16	3470	682.57	2807	553.15	3043	479.49	3359.66	-0.716583	0.13163	-5.44394	5.21e-08	2.25e-07	ribH	CP001363.1	471729	472199	riboflavin synthase subunit beta	K00794	GO:0009231:riboflavin biosynthetic process	GO:0009349:riboflavin synthase complex	GO:0000906:6,7-dimethyl-8-ribityllumazine synthase activity	gnl|CDD|223132;COG0054, RibH, Riboflavin synthase beta-chain [Coenzyme metabolism].
STM14_0495	420	2956	520.89	2663	587.43	1937	428.06	2344	414.19	2522.49	-0.796192	0.113074	-7.04133	1.9e-12	1.18e-11	nusB	CP001363.1	472220	472639	transcription antitermination protein NusB	-	GO:0006353:DNA-templated transcription, termination;GO:0031564:transcription antitermination	-	GO:0003723:RNA binding	gnl|CDD|223852;COG0781, NusB, Transcription termination factor [Transcription].
STM14_0496	978	1235	93.46	1248	118.23	2027	192.37	2351	178.41	1655.83	0.408563	0.133012	3.07162	0.00212899	0.00500927	thiL	CP001363.1	472718	473695	thiamine monophosphate kinase	K00946	GO:0009228:thiamine biosynthetic process;GO:0009229:thiamine diphosphate biosynthetic process	-	GO:0005524:ATP binding;GO:0000287:magnesium ion binding;GO:0009030:thiamine-phosphate kinase activity	gnl|CDD|223684;COG0611, ThiL, Thiamine monophosphate kinase [Coenzyme metabolism].
STM14_0497	516	316	45.32	324	58.17	656	118	720	103.56	481.643	0.695767	0.172007	4.04499	5.23e-05	0.000158944	pgpA	CP001363.1	473673	474188	phosphatidylglycerophosphatase A	K01095	GO:0046474:glycerophospholipid biosynthetic process;GO:0006655:phosphatidylglycerol biosynthetic process;GO:0009395:phospholipid catabolic process;GO:0046839:phospholipid dephosphorylation;GO:0032026:response to magnesium ion	GO:0005887:integral component of plasma membrane;GO:0005886:plasma membrane	GO:0042577:lipid phosphatase activity;GO:0046872:metal ion binding;GO:0008962:phosphatidylglycerophosphatase activity	gnl|CDD|224186;COG1267, PgpA, Phosphatidylglycerophosphatase A and related proteins [Lipid metabolism].
STM14_0498	309	22	5.27	14	4.2	45	13.52	73	17.53	34.9327	1.1998	0.471615	2.54403	0.0109581	0.0225481	pgpA	CP001363.1	473976	474284	hypothetical protein	K01095	GO:0046474:glycerophospholipid biosynthetic process;GO:0006655:phosphatidylglycerol biosynthetic process;GO:0009395:phospholipid catabolic process;GO:0046839:phospholipid dephosphorylation;GO:0032026:response to magnesium ion	GO:0005887:integral component of plasma membrane;GO:0005886:plasma membrane	GO:0042577:lipid phosphatase activity;GO:0046872:metal ion binding;GO:0008962:phosphatidylglycerophosphatase activity	gnl|CDD|224186;COG1267, PgpA, Phosphatidylglycerophosphatase A and related proteins [Lipid metabolism].
STM14_0499	975	862	65.43	742	70.51	789	75.11	1069	81.37	852.518	-0.203586	0.122034	-1.66827	0.095262	0.152256	yajO	CP001363.1	474292	475266	putative oxidoreductase	-	GO:0006772:thiamine metabolic process	GO:0005829:cytosol	GO:0016491:oxidoreductase activity	gnl|CDD|223739;COG0667, Tas, Predicted oxidoreductases (related to aryl-alcohol dehydrogenases) [Energy production and conversion].
STM14_0500	1863	3987	158.39	3287	163.46	4443	221.35	5642	224.76	4227.54	0.0642258	0.108098	0.594143	0.552417	0.646128	dxs	CP001363.1	475323	477185	1-deoxy-D-xylulose-5-phosphate synthase	K01662	GO:0052865:1-deoxy-D-xylulose 5-phosphate biosynthetic process;GO:0016114:terpenoid biosynthetic process;GO:0009228:thiamine biosynthetic process	-	GO:0008661:1-deoxy-D-xylulose-5-phosphate synthase activity;GO:0000287:magnesium ion binding;GO:0030976:thiamine pyrophosphate binding	gnl|CDD|224076;COG1154, Dxs, Deoxyxylulose-5-phosphate synthase [Coenzyme metabolism / Lipid metabolism].
STM14_0501	900	1383	113.73	1098	113.03	1431	147.58	2001	165.01	1433.65	0.0520805	0.112401	0.463344	0.643118	0.726671	ispA	CP001363.1	477209	478108	geranyltranstransferase	K00795	GO:0045337:farnesyl diphosphate biosynthetic process;GO:0033384:geranyl diphosphate biosynthetic process	GO:0005829:cytosol	GO:0004161:dimethylallyltranstransferase activity;GO:0004337:geranyltranstransferase activity;GO:0046872:metal ion binding	gnl|CDD|223220;COG0142, IspA, Geranylgeranyl pyrophosphate synthase [Coenzyme metabolism].
STM14_0502	243	564	171.77	369	140.69	466	177.99	580	177.14	487.264	-0.228675	0.169972	-1.34537	0.178507	0.261143	xseB	CP001363.1	478109	478351	exodeoxyribonuclease VII small subunit	K03602	GO:0006308:DNA catabolic process	GO:0005737:cytoplasm;GO:0009318:exodeoxyribonuclease VII complex	GO:0008855:exodeoxyribonuclease VII activity	gnl|CDD|224636;COG1722, XseB, Exonuclease VII small subunit [DNA replication, recombination, and repair].
STM14_0503	1449	5220	266.62	4705	300.83	5405	346.22	6371	326.31	5367.56	-0.155825	0.120548	-1.29264	0.196136	0.283515	thiI	CP001363.1	478561	480009	thiamine biosynthesis protein ThiI	K03151	GO:0009228:thiamine biosynthetic process;GO:0009229:thiamine diphosphate biosynthetic process;GO:0052837:thiazole biosynthetic process;GO:0034227:tRNA thio-modification	GO:0005737:cytoplasm	GO:0005524:ATP binding;GO:0016783:sulfurtransferase activity;GO:0004810:tRNA adenylyltransferase activity;GO:0000049:tRNA binding	gnl|CDD|223378;COG0301, ThiI, Thiamine biosynthesis ATP pyrophosphatase [Coenzyme metabolism].
STM14_0504	798	48	4.45	61	7.08	79	9.19	154	14.32	79.7713	0.607388	0.345113	1.75997	0.0784128	0.128804	phnV	CP001363.1	480053	480850	2-aminoethylphosphonate transporter	K11082	GO:0055085:transmembrane transport	GO:0016021:integral component of membrane;GO:0005886:plasma membrane	-	gnl|CDD|224098;COG1177, PotC, ABC-type spermidine/putrescine transport system, permease component II [Amino acid transport and metabolism].
STM14_0505	861	10	0.86	25	2.69	14	1.51	48	4.14	22.7077	0.246597	0.626676	0.3935	0.69395	0.766424	phnU	CP001363.1	480853	481713	2-aminoethylphosphonate transporter	K11083	GO:0033223:2-aminoethylphosphonate transport;GO:0055085:transmembrane transport	GO:0016021:integral component of membrane;GO:0005886:plasma membrane	-	gnl|CDD|223629;COG0555, CysU, ABC-type sulfate transport system, permease component [Posttranslational modification, protein turnover, chaperones].
STM14_0506	1110	26	1.73	65	5.43	68	5.69	121	8.09	66.3362	0.533909	0.435306	1.22651	0.220006	0.311525	phnT	CP001363.1	481716	482825	2-aminoethylphosphonate transporter	K11084	-	GO:0043190:ATP-binding cassette (ABC) transporter complex	GO:0005524:ATP binding;GO:0016887:ATPase activity;GO:0022857:transmembrane transporter activity	gnl|CDD|226361;COG3842, PotA, ABC-type spermidine/putrescine transport systems, ATPase components [Amino acid transport and metabolism].
STM14_0507	1014	28	2.04	35	3.2	54	4.94	119	8.71	53.7185	0.929817	0.413984	2.24602	0.0247027	0.046602	phnS	CP001363.1	482831	483844	2-aminoethylphosphonate transporter	K11081	-	GO:0042597:periplasmic space	-	gnl|CDD|224753;COG1840, AfuA, ABC-type Fe3+ transport system, periplasmic component [Inorganic ion transport and metabolism].
STM14_0508	720	146	15.01	148	19.04	180	23.2	286	29.48	182.29	0.223371	0.222888	1.00217	0.316264	0.419324	phnR	CP001363.1	484042	484761	2-aminoethylphosphonate transport protein	-	-	-	GO:0003677:DNA binding;GO:0003700:DNA-binding transcription factor activity	gnl|CDD|225099;COG2188, PhnF, Transcriptional regulators [Transcription].
STM14_0509	111	0	0	2	1.67	1	0.84	2	1.34	1.23647	0.0146172	0.860587	0.0169852	0.986448	NA	STM14_0509	CP001363.1	484792	484902	hypothetical protein	-	-	-	-	-
STM14_0510	1104	63	4.22	64	5.37	89	7.48	157	10.55	87.7426	0.492047	0.311286	1.58069	0.113949	0.177405	phnW	CP001363.1	484901	486004	2-aminoethylphosphonate--pyruvate transaminase	K03430	GO:0019700:organic phosphonate catabolic process	-	GO:0047304:2-aminoethylphosphonate-pyruvate transaminase activity	gnl|CDD|223153;COG0075, COG0075, Serine-pyruvate aminotransferase/archaeal aspartate aminotransferase [Amino acid transport and metabolism].
STM14_0511	813	36	3.28	63	7.18	30	3.42	86	7.85	52.3162	-0.267505	0.461568	-0.579558	0.562212	0.653395	phnX	CP001363.1	486011	486823	phosphonoacetaldehyde hydrolase	K05306	GO:0019700:organic phosphonate catabolic process	-	GO:0000287:magnesium ion binding;GO:0050194:phosphonoacetaldehyde hydrolase activity	gnl|CDD|223710;COG0637, COG0637, Predicted phosphatase/phosphohexomutase [General function prediction only].
STM14_0512	591	242	30.31	246	38.56	208	32.67	320	40.18	251.181	-0.317949	0.195555	-1.62588	0.103976	0.163969	thiJ	CP001363.1	486920	487510	hypothetical protein	-	GO:0006281:DNA repair;GO:0106046:guanine deglycation, glyoxal removal;GO:0036529:protein deglycation, glyoxal removal	GO:0005829:cytosol	GO:0016787:hydrolase activity;GO:0036524:protein deglycase activity	gnl|CDD|223765;COG0693, ThiJ, Putative intracellular protease/amidase [General function prediction only].
STM14_0513	912	878	71.25	730	74.16	728	74.09	1059	86.18	835.782	-0.268327	0.124501	-2.15522	0.0311445	0.0571336	apbA	CP001363.1	487473	488384	2-dehydropantoate 2-reductase	K00077	GO:0033317:pantothenate biosynthetic process from valine	GO:0005737:cytoplasm	GO:0008677:2-dehydropantoate 2-reductase activity;GO:0050661:NADP binding	gnl|CDD|224805;COG1893, ApbA, Ketopantoate reductase [Coenzyme metabolism].
STM14_0514	492	1625	244.44	1250	235.39	1397	263.54	1762	265.79	1491.9	-0.266508	0.11868	-2.24559	0.02473	0.0466309	yajQ	CP001363.1	488510	489001	nucleotide-binding protein	-	-	-	-	gnl|CDD|224580;COG1666, COG1666, Uncharacterized protein conserved in bacteria [Function unknown].
STM14_0515	1365	575	31.18	509	34.55	605	41.14	837	45.51	615.691	-0.00802207	0.13419	-0.0597812	0.95233	0.964853	yajR	CP001363.1	489048	490412	putative transport protein	-	GO:0055085:transmembrane transport	GO:0005887:integral component of plasma membrane;GO:0005886:plasma membrane	-	gnl|CDD|225371;COG2814, AraJ, Arabinose efflux permease [Carbohydrate transport and metabolism].
STM14_0516	162	13	5.94	7	4	29	16.62	50	22.91	22.1215	1.38756	0.577226	2.40385	0.0162235	0.0321031	STM14_0516	CP001363.1	490640	490801	-	-	-	-	-
STM14_0517	1512	125	6.12	114	6.99	207	12.71	227	11.14	162.253	0.45416	0.236912	1.917	0.0552377	0.0951806	STM14_0517	CP001363.1	490949	492460	putative periplasmic protein	-	-	-	-	gnl|CDD|223861;COG0790, COG0790, FOG: TPR repeat, SEL1 subfamily [General function prediction only].
STM14_0518	1494	104	5.15	95	5.89	128	7.95	155	7.7	117.627	0.0971157	0.262493	0.369974	0.711402	0.780901	STM14_0518	CP001363.1	492472	493965	TPR repeat-containing protein	-	-	-	-	gnl|CDD|223861;COG0790, COG0790, FOG: TPR repeat, SEL1 subfamily [General function prediction only].
STM14_0519	891	417	34.64	343	35.67	3009	313.45	4762	396.65	1852.58	2.90904	0.126059	23.0769	7.9e-118	6.73e-116	cyoE	CP001363.1	494047	494937	protoheme IX farnesyltransferase	-	GO:0048034:heme O biosynthetic process	GO:0016021:integral component of membrane;GO:0005886:plasma membrane	GO:0008495:protoheme IX farnesyltransferase activity	gnl|CDD|223187;COG0109, CyoE, Polyprenyltransferase (cytochrome oxidase assembly factor) [Posttranslational modification, protein turnover, chaperones].
STM14_0520	330	17	3.81	28	7.86	164	46.13	232	52.18	97.2585	2.60345	0.344078	7.56645	3.84e-14	2.67e-13	cyoD	CP001363.1	494949	495278	cytochrome o ubiquinol oxidase subunit IV	K02300	GO:0015990:electron transport coupled proton transport	GO:0016021:integral component of membrane;GO:0005886:plasma membrane	GO:0008827:cytochrome o ubiquinol oxidase activity	gnl|CDD|225667;COG3125, CyoD, Heme/copper-type cytochrome/quinol oxidase, subunit 4 [Energy production and conversion].
STM14_0521	615	232	27.92	170	25.61	1351	203.89	2198	265.25	859.564	2.6935	0.152695	17.6397	1.22e-69	4.98e-68	cyoC	CP001363.1	495278	495892	cytochrome o ubiquinol oxidase subunit III	K02299	GO:0019646:aerobic electron transport chain	GO:0016021:integral component of membrane;GO:0005886:plasma membrane	GO:0008827:cytochrome o ubiquinol oxidase activity;GO:0004129:cytochrome-c oxidase activity	gnl|CDD|224758;COG1845, CyoC, Heme/copper-type cytochrome/quinol oxidase, subunit 3 [Energy production and conversion].
STM14_0522	1992	1415	52.57	1416	65.86	9070	422.61	12399	461.95	5384.24	2.48773	0.119497	20.8183	2.95e-96	1.91e-94	cyoB	CP001363.1	495882	497873	cytochrome o ubiquinol oxidase subunit I	K02298	GO:0009060:aerobic respiration	GO:0016021:integral component of membrane;GO:0005886:plasma membrane;GO:0070469:respiratory chain	GO:0004129:cytochrome-c oxidase activity;GO:0020037:heme binding;GO:0046872:metal ion binding;GO:0016682:oxidoreductase activity, acting on diphenols and related substances as donors, oxygen as acceptor	gnl|CDD|223913;COG0843, CyoB, Heme/copper-type cytochrome/quinol oxidases, subunit 1 [Energy production and conversion].
STM14_0523	957	833	64.42	1138	110.17	6471	627.6	7766	602.26	3635.49	2.34613	0.330818	7.09192	1.32e-12	8.34e-12	cyoA	CP001363.1	497884	498840	cytochrome o ubiquinol oxidase subunit II	K02297	-	GO:0016021:integral component of membrane;GO:0005886:plasma membrane;GO:0070469:respiratory chain	GO:0005507:copper ion binding;GO:0008827:cytochrome o ubiquinol oxidase activity;GO:0004129:cytochrome-c oxidase activity	gnl|CDD|224537;COG1622, CyoA, Heme/copper-type cytochrome/quinol oxidases, subunit 2 [Energy production and conversion].
STM14_0524	1476	1384	69.4	1302	81.73	1274	80.11	1778	89.4	1416.01	-0.238591	0.113775	-2.09704	0.0359901	0.0650152	ampG	CP001363.1	499293	500768	muropeptide transporter	K08218	GO:0071555:cell wall organization	GO:0016021:integral component of membrane;GO:0005886:plasma membrane	GO:0015293:symporter activity	gnl|CDD|225371;COG2814, AraJ, Arabinose efflux permease [Carbohydrate transport and metabolism].
STM14_0525	579	3339	426.8	3081	493	1616	259.05	2422	310.45	2685.59	-1.09564	0.109617	-9.99517	1.6e-23	1.8e-22	yajG	CP001363.1	500812	501390	hypothetical protein	-	-	GO:0005886:plasma membrane	-	gnl|CDD|225598;COG3056, COG3056, Uncharacterized lipoprotein [Cell envelope biogenesis, outer membrane].
STM14_0526	186	10	3.98	7	3.49	3	1.5	9	3.59	7.21289	-0.716008	0.817753	-0.875579	0.381259	0.48573	STM14_0526	CP001363.1	501468	501653	hypothetical protein	-	-	-	-	-
STM14_0527	318	801	186.42	748	217.93	344	100.4	489	114.12	619.025	-1.31218	0.139096	-9.43362	3.96e-21	4.11e-20	bolA	CP001363.1	501694	502011	transcriptional regulator BolA	-	-	-	GO:0003677:DNA binding	gnl|CDD|223349;COG0271, BolA, Stress-induced morphogen (activity unknown) [Signal transduction mechanisms].
STM14_0528	114	12	7.79	8	6.5	12	9.77	11	7.16	10.6943	-0.138378	0.72513	-0.190832	0.848657	0.889139	STM14_0528	CP001363.1	502053	502166	hypothetical protein	-	-	-	-	-
STM14_0529	1299	76933	4383.19	63059	4497.53	37303	2665.36	43246	2470.77	57145.2	-1.18883	0.11253	-10.5646	4.35e-26	5.65e-25	tig	CP001363.1	502358	503656	trigger factor	-	GO:0007049:cell cycle;GO:0051301:cell division;GO:0006457:protein folding;GO:0015031:protein transport	GO:0005737:cytoplasm	GO:0003755:peptidyl-prolyl cis-trans isomerase activity	gnl|CDD|223618;COG0544, Tig, FKBP-type peptidyl-prolyl cis-trans isomerase (trigger factor) [Posttranslational modification, protein turnover, chaperones].
STM14_0530	624	11219	1330.63	8182	1214.82	10232	1521.94	12743	1515.59	10416.9	-0.153156	0.12935	-1.18404	0.236395	0.3303	clpP	CP001363.1	503903	504526	ATP-dependent Clp protease proteolytic subunit	K01358	-	GO:0005737:cytoplasm	GO:0004252:serine-type endopeptidase activity	gnl|CDD|223811;COG0740, ClpP, Protease subunit of ATP-dependent Clp proteases [Posttranslational modification, protein turnover, chaperones / Intracellular trafficking and secretion].
STM14_0531	105	90	63.44	63	55.59	93	82.21	112	79.16	87.313	0.0235752	0.305179	0.0772502	0.938424	0.955351	STM14_0531	CP001363.1	504670	504774	hypothetical protein	K03544	-	-	-	-
STM14_0532	1272	15763	917.15	12715	926.12	20905	1525.4	24584	1434.37	17891.2	0.277807	0.123141	2.256	0.0240704	0.0455748	clpX	CP001363.1	504778	506049	ATP-dependent protease ATP-binding subunit	K03544	GO:0006457:protein folding	-	GO:0005524:ATP binding;GO:0046983:protein dimerization activity;GO:0051082:unfolded protein binding;GO:0008270:zinc ion binding	gnl|CDD|224140;COG1219, ClpX, ATP-dependent protease Clp, ATPase subunit [Posttranslational modification, protein turnover, chaperones].
STM14_0533	2355	10920	343.18	7474	294.03	10646	419.58	12602	397.14	10198.7	-0.0504421	0.144699	-0.3486	0.727389	0.794856	lon	CP001363.1	506235	508589	DNA-binding ATP-dependent protease La	K01338	GO:0034605:cellular response to heat;GO:0006515:protein quality control for misfolded or incompletely synthesized proteins	GO:0005737:cytoplasm	GO:0005524:ATP binding;GO:0004176:ATP-dependent peptidase activity;GO:0043565:sequence-specific DNA binding;GO:0004252:serine-type endopeptidase activity	gnl|CDD|223542;COG0466, Lon, ATP-dependent Lon protease, bacterial type [Posttranslational modification, protein turnover, chaperones].
STM14_0534	273	7325	1985.78	5974	2027.4	6604	2245.25	8269	2247.95	6967.12	-0.242302	0.114254	-2.12072	0.0339453	0.0616425	hupB	CP001363.1	508798	509070	transcriptional regulator HU subunit beta	-	GO:0030261:chromosome condensation	-	GO:0003677:DNA binding	gnl|CDD|223847;COG0776, HimA, Bacterial nucleoid DNA-binding protein [DNA replication, recombination, and repair].
STM14_0535	1872	9137	361.23	7910	391.48	8321	412.56	10835	429.56	8948.45	-0.243032	0.109941	-2.21057	0.0270658	0.0504487	cypD	CP001363.1	509361	511232	peptidyl-prolyl cis-trans isomerase %28rotamase D%29	-	-	GO:0016021:integral component of membrane;GO:0005886:plasma membrane	GO:0003755:peptidyl-prolyl cis-trans isomerase activity	gnl|CDD|223831;COG0760, SurA, Parvulin-like peptidyl-prolyl isomerase [Posttranslational modification, protein turnover, chaperones].
STM14_0536	363	74	15.09	51	13.02	92	23.52	120	24.53	80.6054	0.346837	0.315807	1.09825	0.272093	0.370267	cypD	CP001363.1	511028	511390	hypothetical protein	-	-	GO:0016021:integral component of membrane;GO:0005886:plasma membrane	GO:0003755:peptidyl-prolyl cis-trans isomerase activity	-
STM14_0537	375	28	5.53	34	8.4	50	12.38	64	12.67	42.2875	0.428907	0.426205	1.00634	0.314252	0.41712	ybaV	CP001363.1	511382	511756	putative DNA uptake protein	-	GO:0006281:DNA repair	GO:0030288:outer membrane-bounded periplasmic space	GO:0003677:DNA binding	gnl|CDD|224472;COG1555, ComEA, DNA uptake protein and related DNA-binding proteins [DNA replication, recombination, and repair].
STM14_0538	399	54	10.02	35	8.13	63	14.66	74	13.76	54.5974	0.219632	0.380661	0.576977	0.563955	0.655046	ybaW	CP001363.1	511860	512258	putative esterase	-	GO:0006635:fatty acid beta-oxidation	-	GO:0047617:acyl-CoA hydrolase activity	gnl|CDD|223894;COG0824, FcbC, Predicted thioesterase [General function prediction only].
STM14_0539	696	1628	173.11	1366	181.84	1019	135.89	1258	134.14	1340.12	-0.797768	0.116922	-6.82309	8.91e-12	5.26e-11	ybaX	CP001363.1	512364	513059	queuosine biosynthesis protein QueC	K06920	GO:0008616:queuosine biosynthetic process	-	GO:0005524:ATP binding;GO:0016879:ligase activity, forming carbon-nitrogen bonds;GO:0008270:zinc ion binding	gnl|CDD|223676;COG0603, COG0603, Predicted PP-loop superfamily ATPase [General function prediction only].
STM14_0540	1701	600	26.11	431	23.48	177	9.66	274	11.95	386.5	-1.5977	0.174739	-9.14334	6.06e-20	6e-19	ybaE	CP001363.1	513124	514824	putative ABC transporter periplasmic binding protein	K06920	-	-	-	gnl|CDD|226909;COG4533, COG4533, ABC-type uncharacterized transport system, periplasmic component [General function prediction only].
STM14_0541	819	274	24.76	230	26.02	197	22.33	219	19.85	233.365	-0.666961	0.202228	-3.29806	0.000973549	0.00243337	cof	CP001363.1	514925	515743	putative hydrolase	-	-	-	GO:0016818:hydrolase activity, acting on acid anhydrides, in phosphorus-containing anhydrides;GO:0000287:magnesium ion binding;GO:0016791:phosphatase activity	gnl|CDD|223635;COG0561, Cof, Predicted hydrolases of the HAD superfamily [General function prediction only].
STM14_0542	1056	555	38.9	530	46.5	279	24.52	430	30.22	459.568	-1.03905	0.156542	-6.63753	3.19e-11	1.81e-10	STM14_0542	CP001363.1	515792	516847	putative cysteine synthase%2Fcystathionine beta-synthase	K01738	-	-	-	gnl|CDD|223110;COG0031, CysK, Cysteine synthase [Amino acid transport and metabolism].
STM14_0543	585	58	7.34	55	8.71	91	14.44	151	19.16	83.0525	0.640484	0.31407	2.0393	0.0414197	0.0736182	ybaO	CP001363.1	516834	517418	putative transcriptional regulator	-	-	-	GO:0003700:DNA-binding transcription factor activity;GO:0043565:sequence-specific DNA binding	gnl|CDD|224439;COG1522, Lrp, Transcriptional regulators [Transcription].
STM14_0544	1773	329	13.73	336	17.56	718	37.59	1000	41.86	555.935	0.936943	0.149328	6.27439	3.51e-10	1.85e-09	mdlA	CP001363.1	517459	519231	putative multidrug transporter membrane%5CATP-binding component	K18889	-	GO:0016021:integral component of membrane;GO:0005886:plasma membrane	GO:0005524:ATP binding;GO:0042626:ATPase activity, coupled to transmembrane movement of substances	gnl|CDD|224055;COG1132, MdlB, ABC-type multidrug transport system, ATPase and permease components [Defense mechanisms].
STM14_0545	1782	410	17.03	390	20.28	959	49.95	1325	55.18	714.699	1.0853	0.134053	8.09603	5.68e-16	4.46e-15	mdlB	CP001363.1	519224	521005	putative multidrug transporter membrane%5CATP-binding component	K18890	-	GO:0016021:integral component of membrane;GO:0005886:plasma membrane	GO:0005524:ATP binding;GO:0042626:ATPase activity, coupled to transmembrane movement of substances	gnl|CDD|224055;COG1132, MdlB, ABC-type multidrug transport system, ATPase and permease components [Defense mechanisms].
STM14_0546	339	3	0.65	5	1.37	12	3.29	16	3.5	8.31011	1.03557	0.794511	1.30341	0.192436	0.278747	glnK	CP001363.1	521218	521556	nitrogen regulatory protein P-II 2	-	GO:0006808:regulation of nitrogen utilization	-	GO:0030234:enzyme regulator activity;GO:0000166:nucleotide binding	gnl|CDD|223424;COG0347, GlnK, Nitrogen regulatory protein PII [Amino acid transport and metabolism].
STM14_0547	1287	85	4.89	74	5.33	74	5.34	134	7.73	88.6152	-0.0535071	0.305967	-0.174879	0.861175	0.898376	amtB	CP001363.1	521588	522874	ammonium transporter	-	-	GO:0016021:integral component of membrane;GO:0005886:plasma membrane	GO:0008519:ammonium transmembrane transporter activity	gnl|CDD|223083;COG0004, AmtB, Ammonia permease [Inorganic ion transport and metabolism].
STM14_0548	861	1159	99.62	978	105.24	1385	149.3	1936	166.88	1313.89	0.216526	0.111043	1.94992	0.0511851	0.08886	tesB	CP001363.1	522974	523834	acyl-CoA thioesterase II	K10805	GO:0006637:acyl-CoA metabolic process	-	GO:0047617:acyl-CoA hydrolase activity	gnl|CDD|224857;COG1946, TesB, Acyl-CoA thioesterase [Lipid metabolism].
STM14_0549	570	920	119.45	767	124.67	619	100.79	827	107.68	788.052	-0.63329	0.125573	-5.0432	4.58e-07	1.78e-06	ybaY	CP001363.1	524049	524618	hypothetical protein	-	-	GO:0005886:plasma membrane	-	gnl|CDD|225668;COG3126, COG3126, Uncharacterized protein conserved in bacteria [Function unknown].
STM14_0550	390	151	28.65	149	35.4	196	46.65	291	55.38	188.887	0.264912	0.215058	1.23182	0.218017	0.309069	ybaZ	CP001363.1	524651	525040	putative methyltransferase	-	GO:0006281:DNA repair	-	GO:0003824:catalytic activity;GO:0003684:damaged DNA binding;GO:0019899:enzyme binding	gnl|CDD|226219;COG3695, COG3695, Predicted methylated DNA-protein cysteine methyltransferase [DNA replication, recombination, and repair].
STM14_0551	116	28	17.86	39	31.15	209	167.23	276	176.58	123.028	2.36363	0.299397	7.89463	2.91e-15	2.15e-14	ffs	CP001363.1	525118	525233	4.5S ribosomal RNA	K01983	-	-	-	-
STM14_0552	1551	386	18.42	312	18.64	469	28.07	619	29.62	430.578	0.22734	0.152872	1.48712	0.136982	0.20811	ylaB	CP001363.1	525271	526821	hypothetical protein	-	-	GO:0016021:integral component of membrane;GO:0005886:plasma membrane	GO:0071111:cyclic-guanylate-specific phosphodiesterase activity	gnl|CDD|227279;COG4943, COG4943, Predicted signal transduction protein containing sensor and EAL domains [Signal transduction mechanisms].
STM14_0553	261	39	11.06	32	11.36	92	32.72	93	26.44	60.5375	0.952928	0.372677	2.55698	0.0105586	0.0217905	rpmE2	CP001363.1	527046	527306	50S ribosomal protein L31 type B	K02909	GO:0006412:translation	GO:0005840:ribosome	GO:0003735:structural constituent of ribosome	gnl|CDD|223332;COG0254, RpmE, Ribosomal protein L31 [Translation, ribosomal structure and biogenesis].
STM14_0554	141	4	2.1	14	9.2	34	22.38	25	13.16	18.5661	1.10862	0.6671	1.66186	0.0965415	0.153896	rpmJ_1	CP001363.1	527312	527452	50S ribosomal protein L36	K02919	GO:0006412:translation	GO:0005840:ribosome	GO:0003735:structural constituent of ribosome	gnl|CDD|223335;COG0257, RpmJ, Ribosomal protein L36 [Translation, ribosomal structure and biogenesis].
STM14_0555	471	402	63.17	353	69.44	776	152.92	858	135.2	569.04	0.712182	0.156832	4.54105	5.6e-06	1.93e-05	ylaC	CP001363.1	527508	527978	putative inner membrane protein	-	-	GO:0016021:integral component of membrane;GO:0005886:plasma membrane	-	-
STM14_0556	552	771	103.37	634	106.41	1356	228	2083	280.06	1125.07	0.860227	0.122745	7.00822	2.41e-12	1.49e-11	maa	CP001363.1	528095	528646	maltose O-acetyltransferase	-	GO:0070207:protein homotrimerization	-	GO:0042802:identical protein binding;GO:0008925:maltose O-acetyltransferase activity	gnl|CDD|223188;COG0110, WbbJ, Acetyltransferase (isoleucine patch superfamily) [General function prediction only].
STM14_0557	219	870	294.01	723	305.87	1264	535.7	1754	594.4	1094.89	0.502549	0.11591	4.3357	1.45e-05	4.72e-05	hha	CP001363.1	528825	529043	hemolysin expression-modulating protein	-	GO:0009405:pathogenesis	-	-	-
STM14_0558	375	652	128.68	516	127.48	821	203.2	1021	202.06	726.68	0.251673	0.134791	1.86713	0.0618833	0.104772	ybaJ	CP001363.1	529071	529445	hypothetical protein	-	-	GO:0005737:cytoplasm	GO:0003677:DNA binding	-
STM14_0559	3150	12688	298.11	10294	302.77	16782	494.49	21858	514.99	14788.5	0.339733	0.110944	3.06219	0.00219722	0.0051598	acrB	CP001363.1	529941	533090	acridine efflux pump	K18138	GO:0006855:drug transmembrane transport;GO:0042493:response to drug	GO:1990281:efflux pump complex;GO:0005887:integral component of plasma membrane;GO:0016020:membrane;GO:0005886:plasma membrane	GO:0015238:drug transmembrane transporter activity;GO:0015307:drug:proton antiporter activity;GO:0015562:efflux transmembrane transporter activity;GO:0042802:identical protein binding	gnl|CDD|223911;COG0841, AcrB, Cation/multidrug efflux pump [Defense mechanisms].
STM14_0560	1194	6074	376.49	4584	355.69	6831	531.01	8801	547.05	6363.61	0.148266	0.119038	1.24554	0.212934	0.303549	acrA	CP001363.1	533113	534306	acridine efflux pump	K03585	GO:0046677:response to antibiotic;GO:0055085:transmembrane transport	GO:0005886:plasma membrane	GO:0005215:transporter activity	gnl|CDD|223914;COG0845, AcrA, Membrane-fusion protein [Cell envelope biogenesis, outer membrane].
STM14_0561	654	735	83.18	512	72.53	813	115.38	1151	130.62	769.269	0.242624	0.142264	1.70545	0.0881099	0.142325	acrR	CP001363.1	534448	535101	DNA-binding transcriptional repressor AcrR	-	-	-	GO:0003677:DNA binding	gnl|CDD|224228;COG1309, AcrR, Transcriptional regulator [Transcription].
STM14_0562	126	14	8.22	6	4.41	38	27.99	35	20.62	21.5974	1.33445	0.595156	2.24218	0.0249497	0.0469584	acrR	CP001363.1	535085	535210	hypothetical protein	-	-	-	-	-
STM14_0563	3363	2386	52.51	2054	56.59	5856	161.62	7309	161.3	4088.54	1.15684	0.109607	10.5544	4.85e-26	6.26e-25	aefA	CP001363.1	535220	538582	potassium efflux protein KefA	-	GO:0009992:cellular water homeostasis;GO:0006813:potassium ion transport;GO:0055085:transmembrane transport	GO:0016021:integral component of membrane;GO:0005886:plasma membrane	-	gnl|CDD|225803;COG3264, COG3264, Small-conductance mechanosensitive channel [Cell envelope biogenesis, outer membrane].
STM14_0564	936	461	36.45	347	34.35	439	43.53	619	49.08	453.595	-0.0254818	0.153794	-0.165688	0.868402	0.903779	STM14_0564	CP001363.1	538624	539559	putative transposase	-	GO:0006310:DNA recombination	-	GO:1990238:double-stranded DNA endodeoxyribonuclease activity	gnl|CDD|227751;COG5464, COG5464, Uncharacterized conserved protein [Function unknown].
STM14_0565	168	9	3.96	10	5.51	13	7.18	18	7.95	12.0567	0.231372	0.693423	0.333666	0.738631	0.804424	ybaM	CP001363.1	539629	539796	hypothetical protein	-	GO:0036460:cellular response to cell envelope stress	-	-	-
STM14_0566	516	282	40.45	296	53.15	280	50.37	371	53.36	304.744	-0.24912	0.182677	-1.36372	0.172657	0.25427	priC	CP001363.1	539810	540325	primosomal replication protein N%27%27	K04067	GO:0006270:DNA replication initiation;GO:0006269:DNA replication, synthesis of RNA primer;GO:0006261:DNA-dependent DNA replication	GO:1990077:primosome complex	GO:0003677:DNA binding	gnl|CDD|226436;COG3923, PriC, Primosomal replication protein N'' [DNA replication, recombination, and repair].
STM14_0567	378	55	10.77	61	14.95	66	16.21	102	20.03	68.7735	0.0924904	0.341675	0.270697	0.786624	0.842886	ybaN	CP001363.1	540406	540783	hypothetical protein	-	-	GO:0016021:integral component of membrane;GO:0005886:plasma membrane	-	gnl|CDD|225388;COG2832, COG2832, Uncharacterized protein conserved in bacteria [Function unknown].
STM14_0568	552	2177	291.88	1892	317.55	2217	372.78	2663	358.04	2208.62	-0.141254	0.113795	-1.2413	0.214494	0.304966	apt	CP001363.1	540936	541487	adenine phosphoribosyltransferase	K00759	GO:0006168:adenine salvage;GO:0044209:AMP salvage;GO:0006166:purine ribonucleoside salvage	GO:0005737:cytoplasm	GO:0003999:adenine phosphoribosyltransferase activity	gnl|CDD|223577;COG0503, Apt, Adenine/guanine phosphoribosyltransferases and related PRPP-binding proteins [Nucleotide transport and metabolism].
STM14_0569	1929	3896	149.48	3514	168.77	5953	286.43	7583	291.75	5012.23	0.455764	0.109654	4.15637	3.23e-05	0.000100738	dnaX	CP001363.1	541601	543529	DNA polymerase III subunits gamma and tau	K02343	GO:0006261:DNA-dependent DNA replication	GO:0009360:DNA polymerase III complex	GO:0005524:ATP binding;GO:0003677:DNA binding;GO:0003887:DNA-directed DNA polymerase activity	gnl|CDD|225369;COG2812, DnaX, DNA polymerase III, gamma/tau subunits [DNA replication, recombination, and repair].
STM14_0570	330	2016	452.13	1515	425.34	1763	495.86	2573	578.66	1918.56	-0.120735	0.116185	-1.03916	0.298728	0.399677	ybaB	CP001363.1	543575	543904	hypothetical protein	-	-	GO:0043590:bacterial nucleoid;GO:0005737:cytoplasm	GO:0003677:DNA binding	gnl|CDD|223790;COG0718, COG0718, Uncharacterized protein conserved in bacteria [Function unknown].
STM14_0571	606	2139	261.23	1849	282.68	2790	427.32	3863	473.09	2550.9	0.318457	0.101672	3.1322	0.00173501	0.00416918	recR	CP001363.1	543904	544509	recombination protein RecR	K06187	GO:0006310:DNA recombination;GO:0006281:DNA repair	-	GO:0003677:DNA binding;GO:0046872:metal ion binding	gnl|CDD|223430;COG0353, RecR, Recombinational DNA repair protein (RecF pathway) [DNA replication, recombination, and repair].
STM14_0572	1899	5794	225.81	3262	159.15	6659	325.47	7715	301.51	5639.37	0.287748	0.17776	1.61874	0.105502	0.166054	htpG	CP001363.1	544596	546494	heat shock protein 90	K04079	GO:0006457:protein folding	GO:0005737:cytoplasm	GO:0005524:ATP binding;GO:0051082:unfolded protein binding	gnl|CDD|223403;COG0326, HtpG, Molecular chaperone, HSP90 family [Posttranslational modification, protein turnover, chaperones].
STM14_0573	222	39	13	25	10.43	33	13.8	60	20.06	37.3886	0.101302	0.450855	0.224688	0.822222	0.869513	STM14_0573	CP001363.1	546597	546818	hypothetical protein	K00939	-	-	-	gnl|CDD|223637;COG0563, Adk, Adenylate kinase and related kinases [Nucleotide transport and metabolism].
STM14_0574	645	7695	882.95	6582	945.44	3366	484.37	3509	403.76	5557.87	-1.43261	0.141948	-10.0925	5.96e-24	6.91e-23	adk	CP001363.1	546735	547379	adenylate kinase	K00939	GO:0044209:AMP salvage	GO:0005737:cytoplasm	GO:0004017:adenylate kinase activity;GO:0005524:ATP binding	gnl|CDD|223637;COG0563, Adk, Adenylate kinase and related kinases [Nucleotide transport and metabolism].
STM14_0575	207	14	5.01	19	8.5	43	19.28	50	17.93	29.6226	0.989598	0.506137	1.9552	0.0505595	0.0878682	STM14_0575	CP001363.1	547392	547598	hypothetical protein	K01772	-	-	-	-
STM14_0576	963	808	62.1	623	59.94	802	77.3	1126	86.78	815.368	0.0149614	0.128566	0.116371	0.907359	0.932723	hemH	CP001363.1	547608	548570	ferrochelatase	K01772	GO:0006783:heme biosynthetic process	GO:0005737:cytoplasm	GO:0004325:ferrochelatase activity;GO:0046872:metal ion binding	gnl|CDD|223353;COG0276, HemH, Protoheme ferro-lyase (ferrochelatase) [Coenzyme metabolism].
STM14_0577	1110	117	7.8	83	6.93	56	4.68	97	6.49	88.4913	-0.792052	0.308784	-2.56507	0.0103155	0.0213799	aes	CP001363.1	548567	549676	acetyl esterase	-	-	GO:0005737:cytoplasm	GO:0034338:short-chain carboxylesterase activity	gnl|CDD|223730;COG0657, Aes, Esterase/lipase [Lipid metabolism].
STM14_0578	1305	2863	162.37	2469	175.29	3115	221.55	3653	207.75	2976.85	-0.056372	0.116702	-0.483042	0.629066	0.713432	gsk	CP001363.1	549691	550995	inosine-guanosine kinase	K00892	GO:0032264:IMP salvage	-	GO:0005524:ATP binding;GO:0008906:inosine kinase activity	gnl|CDD|223598;COG0524, RbsK, Sugar kinases, ribokinase family [Carbohydrate transport and metabolism].
STM14_0579	1677	858	37.87	797	44.03	1745	96.58	2185	96.7	1315.43	0.832657	0.119529	6.96617	3.26e-12	1.99e-11	ybaL	CP001363.1	551044	552720	putative cation:proton antiport protein	-	GO:0006813:potassium ion transport	GO:0016021:integral component of membrane;GO:0005886:plasma membrane	GO:0000166:nucleotide binding;GO:0015299:solute:proton antiporter activity	gnl|CDD|226998;COG4651, RosB, Kef-type K+ transport system, predicted NAD-binding component [Inorganic ion transport and metabolism].
STM14_0580	126	4	2.35	7	5.15	5	3.68	10	5.89	6.31628	-0.0221801	0.839702	-0.0264143	0.978927	NA	STM14_0580	CP001363.1	552798	552923	hypothetical protein	-	-	-	-	-
STM14_0581	1221	536	32.49	459	34.83	522	39.68	705	42.85	544.719	-0.113059	0.139232	-0.812017	0.416782	0.520334	fsr	CP001363.1	552935	554155	putative transport protein	-	GO:0006974:cellular response to DNA damage stimulus;GO:0046677:response to antibiotic;GO:0055085:transmembrane transport	GO:0016021:integral component of membrane;GO:0005886:plasma membrane	-	gnl|CDD|225133;COG2223, NarK, Nitrate/nitrite transporter [Inorganic ion transport and metabolism].
STM14_0582	1653	3466	155.18	2602	145.84	1518	85.24	2295	103.04	2523.54	-1.08672	0.117673	-9.23511	2.58e-20	2.61e-19	ushA	CP001363.1	554328	555980	bifunctional UDP-sugar hydrolase%2F5%27-nucleotidase periplasmic precursor	K11751	GO:0009166:nucleotide catabolic process	GO:0030288:outer membrane-bounded periplasmic space	GO:0008253:5'-nucleotidase activity;GO:0046872:metal ion binding;GO:0000166:nucleotide binding;GO:0008768:UDP-sugar diphosphatase activity	gnl|CDD|223808;COG0737, UshA, 5'-nucleotidase/2',3'-cyclic phosphodiesterase and related esterases [Nucleotide transport and metabolism].
STM14_0583	480	443	68.3	314	60.61	566	109.45	744	115.03	493.785	0.383237	0.15623	2.45302	0.0141661	0.0283104	ybaK	CP001363.1	556097	556576	hypothetical protein	-	GO:0006412:translation	GO:0005737:cytoplasm	GO:0002161:aminoacyl-tRNA editing activity;GO:0016829:lyase activity	gnl|CDD|225326;COG2606, EbsC, Uncharacterized conserved protein [Function unknown].
STM14_0584	795	523	48.69	417	48.6	513	59.89	792	73.94	542.067	0.0473082	0.146372	0.323206	0.746539	0.809223	ybaP	CP001363.1	556778	557572	putative cytoplasmic protein	-	-	-	-	gnl|CDD|226258;COG3735, COG3735, Uncharacterized protein conserved in bacteria [Function unknown].
STM14_0585	828	143	12.78	110	12.31	178	19.95	231	20.71	159.179	0.280245	0.229301	1.22217	0.221645	0.313024	STM14_0585	CP001363.1	557658	558485	putative periplasmic protein	-	-	-	-	gnl|CDD|226278;COG3755, COG3755, Uncharacterized protein conserved in bacteria [Function unknown].
STM14_0586	2502	1179	34.87	984	36.44	788	29.23	1063	31.53	1009.49	-0.636846	0.117788	-5.40671	6.42e-08	2.73e-07	copA	CP001363.1	558639	561140	copper exporting ATPase	-	-	GO:0005737:cytoplasm;GO:0016021:integral component of membrane;GO:0005886:plasma membrane	GO:0005524:ATP binding;GO:0043682:copper-transporting ATPase activity;GO:0046872:metal ion binding	gnl|CDD|225127;COG2217, ZntA, Cation transport ATPase [Inorganic ion transport and metabolism].
STM14_0587	417	1327	235.52	1069	237.51	1196	266.21	1670	297.22	1289.61	-0.157384	0.113306	-1.38902	0.164828	0.244298	cueR	CP001363.1	561250	561666	DNA-binding transcriptional regulator CueR	-	GO:0045893:positive regulation of transcription, DNA-templated	GO:0005737:cytoplasm	GO:0005507:copper ion binding;GO:0003677:DNA binding;GO:0003700:DNA-binding transcription factor activity	gnl|CDD|223860;COG0789, SoxR, Predicted transcriptional regulators [Transcription].
STM14_0588	453	205	33.49	158	32.31	267	54.71	369	60.45	238.238	0.390629	0.193243	2.02144	0.0432339	0.0764507	ybbJ	CP001363.1	561667	562119	hypothetical protein	-	-	GO:0016021:integral component of membrane;GO:0005886:plasma membrane	-	gnl|CDD|224501;COG1585, COG1585, Membrane protein implicated in regulation of membrane protease activity [Posttranslational modification, protein turnover, chaperones / Intracellular trafficking and secretion].
STM14_0589	918	1092	88.04	858	86.59	1167	117.99	1370	110.76	1100.02	-0.0175083	0.130307	-0.134362	0.893117	0.921596	ybbK	CP001363.1	562116	563033	putative inner membrane protein	-	-	GO:0016021:integral component of membrane	-	gnl|CDD|223407;COG0330, HflC, Membrane protease subunits, stomatin/prohibitin homologs [Posttranslational modification, protein turnover, chaperones].
STM14_0590	678	247	26.96	205	28.01	186	25.46	262	28.68	223.651	-0.42654	0.195434	-2.18253	0.0290702	0.0537346	ybbL	CP001363.1	563180	563857	putative ABC transporter ATP-binding protein YbbL	-	GO:0006879:cellular iron ion homeostasis;GO:0006811:ion transport	GO:0005886:plasma membrane	GO:0005524:ATP binding;GO:0016887:ATPase activity	gnl|CDD|226970;COG4619, COG4619, ABC-type uncharacterized transport system, ATPase component [General function prediction only].
STM14_0591	780	191	18.12	130	15.44	144	17.14	240	22.84	171.081	-0.164218	0.23589	-0.696164	0.486326	0.586186	ybbM	CP001363.1	563844	564623	putative transport protein	-	GO:0006879:cellular iron ion homeostasis;GO:0006811:ion transport	GO:0005887:integral component of plasma membrane;GO:0005886:plasma membrane	-	gnl|CDD|223467;COG0390, COG0390, ABC-type uncharacterized transport system, permease component [General function prediction only].
STM14_0592	855	1527	132.18	1062	115.08	1484	161.1	1810	157.11	1438.93	-0.0469051	0.135523	-0.346103	0.729265	0.796726	ybbN	CP001363.1	564709	565563	putative thioredoxin protein	-	GO:0045454:cell redox homeostasis;GO:0061077:chaperone-mediated protein folding	GO:0005829:cytosol	GO:0015035:protein disulfide oxidoreductase activity	gnl|CDD|225660;COG3118, COG3118, Thioredoxin domain-containing protein [Posttranslational modification, protein turnover, chaperones].
STM14_0593	771	1659	159.25	1272	152.85	1360	163.72	1834	176.54	1511.53	-0.285255	0.115191	-2.47635	0.0132732	0.0267892	ybbO	CP001363.1	565623	566393	short chain dehydrogenase	-	-	-	GO:0016491:oxidoreductase activity	gnl|CDD|223377;COG0300, DltE, Short-chain dehydrogenases of various substrate specificities [General function prediction only].
STM14_0594	615	735	88.45	522	78.64	544	82.1	714	86.16	623.954	-0.400893	0.147471	-2.71846	0.00655869	0.0140805	tesA	CP001363.1	566548	567162	multifunctional acyl-CoA thioesterase I and protease I and lysophospholipase L1	K10804	GO:0006629:lipid metabolic process	GO:0042597:periplasmic space	GO:0004064:arylesterase activity;GO:0004622:lysophospholipase activity;GO:0016295:myristoyl-[acyl-carrier-protein] hydrolase activity;GO:0102991:myristoyl-CoA hydrolase activity;GO:0004320:oleoyl-[acyl-carrier-protein] hydrolase activity;GO:0016296:palmitoyl-[acyl-carrier-protein] hydrolase activity;GO:0016290:palmitoyl-CoA hydrolase activity;GO:0008233:peptidase activity	gnl|CDD|225353;COG2755, TesA, Lysophospholipase L1 and related esterases [Amino acid transport and metabolism].
STM14_0595	687	223	24.02	150	20.23	237	32.02	329	35.54	225.591	0.190426	0.206821	0.920729	0.357192	0.46198	ybbA	CP001363.1	567133	567819	putative ABC transporter ATP-binding protein YbbA	-	-	-	GO:0005524:ATP binding;GO:0016887:ATPase activity	gnl|CDD|226647;COG4181, COG4181, Predicted ABC-type transport system involved in lysophospholipase L1 biosynthesis, ATPase component [Secondary metabolites biosynthesis, transport, and catabolism].
STM14_0596	2415	517	15.84	470	18.03	635	24.4	753	23.14	580.495	0.0854857	0.146148	0.584923	0.558599	0.651162	ybbP	CP001363.1	567816	570230	putative inner membrane protein	-	-	GO:0016021:integral component of membrane;GO:0005886:plasma membrane	-	gnl|CDD|225669;COG3127, COG3127, Predicted ABC-type transport system involved in lysophospholipase L1 biosynthesis, permease component [Secondary metabolites biosynthesis, transport, and catabolism].
STM14_0597	105	0	0	0	0	0	0	1	0.71	0.183838	0.287074	0.55071	0.521281	0.602171	NA	ybbP	CP001363.1	570227	570331	hypothetical protein	-	-	-	-	-
STM14_0598	1134	1251	81.65	895	73.12	704	57.62	917	60.01	953.032	-0.804138	0.135145	-5.9502	2.68e-09	1.3e-08	STM14_0598	CP001363.1	570416	571549	putative outer membrane protein	-	-	-	-	gnl|CDD|225744;COG3203, OmpC, Outer membrane protein (porin) [Cell envelope biogenesis, outer membrane].
STM14_0599	105	1	0.7	1	0.88	6	5.3	11	7.77	4.11252	1.49366	0.912627	1.63666	0.101702	NA	STM14_0599	CP001363.1	571546	571650	hypothetical protein	-	-	-	-	-
STM14_0600	831	531	47.29	379	42.25	1160	129.56	1432	127.89	813.829	1.10496	0.142419	7.75852	8.59e-15	6.21e-14	sfbA	CP001363.1	571806	572636	putative ABC-type transport system ATPase component	K02073	-	-	-	gnl|CDD|224381;COG1464, NlpA, ABC-type metal ion transport system, periplasmic component/surface antigen [Inorganic ion transport and metabolism].
STM14_0601	1017	114	8.3	74	6.74	437	39.88	529	38.6	260.738	1.9395	0.211494	9.17046	4.71e-20	4.68e-19	sfbB	CP001363.1	572673	573689	putative ABC-type transport system ATPase component	K02071	GO:0015821:methionine transport	GO:0005886:plasma membrane	GO:0015424:amino acid-transporting ATPase activity;GO:0005524:ATP binding	gnl|CDD|224058;COG1135, AbcC, ABC-type metal ion transport system, ATPase component [Inorganic ion transport and metabolism].
STM14_0602	660	60	6.73	55	7.72	214	30.09	299	33.62	141.908	1.70298	0.25345	6.71918	1.83e-11	1.05e-10	sfbC	CP001363.1	573682	574341	putative ABC transporter permease component	K02072	-	-	-	gnl|CDD|224922;COG2011, AbcD, ABC-type metal ion transport system, permease component [Inorganic ion transport and metabolism].
STM14_0603	1095	1174	79.35	921	77.93	1607	136.21	2326	157.65	1428.17	0.487813	0.115028	4.24082	2.23e-05	7.09e-05	ybbB	CP001363.1	574380	575474	tRNA 2-selenouridine synthase	-	GO:0070329:tRNA seleno-modification;GO:0002098:tRNA wobble uridine modification	-	GO:0016765:transferase activity, transferring alkyl or aryl (other than methyl) groups;GO:0043828:tRNA 2-selenouridine synthase activity	gnl|CDD|225323;COG2603, COG2603, Predicted ATPase [General function prediction only].
STM14_0604	927	325	25.95	204	20.39	57	5.71	107	8.57	182.835	-2.07476	0.256396	-8.09203	5.87e-16	4.6e-15	ybbS	CP001363.1	575544	576470	DNA-binding transcriptional activator AllS	-	-	-	GO:0003677:DNA binding;GO:0003700:DNA-binding transcription factor activity	gnl|CDD|223656;COG0583, LysR, Transcriptional regulator [Transcription].
STM14_0605	483	291	44.59	216	41.43	80	15.37	81	12.45	178.579	-2.00831	0.242843	-8.27001	1.34e-16	1.09e-15	allA	CP001363.1	576697	577179	ureidoglycolate hydrolase	K01483	GO:0000256:allantoin catabolic process;GO:0006145:purine nucleobase catabolic process	-	GO:0004848:ureidoglycolate hydrolase activity;GO:0050385:ureidoglycolate lyase activity	gnl|CDD|225735;COG3194, DAL3, Ureidoglycolate hydrolase [Nucleotide transport and metabolism].
STM14_0606	819	903	81.6	655	74.1	586	66.41	782	70.86	732.451	-0.59133	0.139333	-4.24401	2.2e-05	7e-05	allR	CP001363.1	577258	578076	DNA-binding transcriptional repressor AllR	-	GO:0006355:regulation of transcription, DNA-templated	-	GO:0003677:DNA binding	gnl|CDD|224332;COG1414, IclR, Transcriptional regulator [Transcription].
STM14_0607	1782	90	3.74	94	4.89	58	3.02	122	5.08	89.8411	-0.479488	0.321355	-1.49208	0.135678	0.206323	gcl	CP001363.1	578161	579942	glyoxylate carboligase	K01608	GO:0046296:glycolate catabolic process;GO:0009436:glyoxylate catabolic process	-	GO:0000287:magnesium ion binding;GO:0009028:tartronate-semialdehyde synthase activity;GO:0030976:thiamine pyrophosphate binding	gnl|CDD|226469;COG3960, COG3960, Glyoxylate carboligase [General function prediction only].
STM14_0608	777	37	3.52	17	2.03	44	5.26	50	4.78	35.3412	0.393277	0.477706	0.823263	0.410359	0.513417	gip	CP001363.1	579955	580731	hydroxypyruvate isomerase	K01816	GO:0046487:glyoxylate metabolic process	-	GO:0008903:hydroxypyruvate isomerase activity;GO:0042803:protein homodimerization activity	gnl|CDD|226149;COG3622, Hfi, Hydroxypyruvate isomerase [Carbohydrate transport and metabolism].
STM14_0609	879	47	3.96	39	4.11	84	8.87	138	11.65	71.0568	0.902871	0.338588	2.66658	0.00766283	0.0162923	glxR	CP001363.1	580832	581710	tartronic semialdehyde reductase	K00042	GO:0009442:allantoin assimilation pathway;GO:0006974:cellular response to DNA damage stimulus;GO:0046296:glycolate catabolic process;GO:0009436:glyoxylate catabolic process	-	GO:0008679:2-hydroxy-3-oxopropionate reductase activity;GO:0051287:NAD binding;GO:0050661:NADP binding	gnl|CDD|224995;COG2084, MmsB, 3-hydroxyisobutyrate dehydrogenase and related beta-hydroxyacid dehydrogenases [Lipid metabolism].
STM14_0610	1248	10	0.59	11	0.82	20	1.49	30	1.78	16.6061	0.711571	0.621748	1.14447	0.252429	0.348689	STM14_0610	CP001363.1	581776	583023	putative permease	-	-	-	-	gnl|CDD|225371;COG2814, AraJ, Arabinose efflux permease [Carbohydrate transport and metabolism].
STM14_0611	255	0	0	2	0.73	5	1.82	3	0.87	2.43231	0.696741	0.925857	0.752536	0.451729	NA	ybbV	CP001363.1	583099	583353	putative cytoplasmic protein	-	GO:0006144:purine nucleobase metabolic process	GO:0016021:integral component of membrane;GO:0005886:plasma membrane	GO:0022857:transmembrane transporter activity	gnl|CDD|224864;COG1953, FUI1, Cytosine/uracil/thiamine/allantoin permeases [Nucleotide transport and metabolism / Coenzyme metabolism].
STM14_0612	1314	4	0.23	3	0.21	10	0.71	21	1.19	8.37192	1.27329	0.797633	1.59634	0.110414	0.17279	allP	CP001363.1	583260	584573	allantoin permease	-	GO:0006144:purine nucleobase metabolic process	GO:0016021:integral component of membrane;GO:0005886:plasma membrane	GO:0022857:transmembrane transporter activity	gnl|CDD|224864;COG1953, FUI1, Cytosine/uracil/thiamine/allantoin permeases [Nucleotide transport and metabolism / Coenzyme metabolism].
STM14_0613	1362	22	1.2	17	1.16	24	1.64	51	2.78	26.4989	0.448268	0.523364	0.856513	0.391714	0.495674	allB	CP001363.1	584652	586013	allantoinase	K01466	GO:0000256:allantoin catabolic process;GO:0006144:purine nucleobase metabolic process	-	GO:0004038:allantoinase activity;GO:0050897:cobalt ion binding;GO:0008270:zinc ion binding	gnl|CDD|223122;COG0044, PyrC, Dihydroorotase and related cyclic amidohydrolases [Nucleotide transport and metabolism].
STM14_0614	1299	10	0.57	14	1	30	2.14	45	2.57	22.8173	1.07835	0.561718	1.91973	0.0548916	0.0946515	ybbY	CP001363.1	586072	587370	putative purine permease YbbY	-	-	GO:0016021:integral component of membrane;GO:0005886:plasma membrane	GO:0022857:transmembrane transporter activity	gnl|CDD|225142;COG2233, UraA, Xanthine/uracil permeases [Nucleotide transport and metabolism].
STM14_0615	1149	39	2.51	75	6.05	91	7.35	125	8.07	79.4068	0.450962	0.374899	1.20289	0.229019	0.321568	glxK	CP001363.1	587393	588541	glycerate kinase II	K00865	GO:0046296:glycolate catabolic process;GO:0009436:glyoxylate catabolic process;GO:0031388:organic acid phosphorylation	-	GO:0005524:ATP binding;GO:0043798:glycerate 2-kinase activity;GO:0008887:glycerate kinase activity	gnl|CDD|224840;COG1929, COG1929, Glycerate kinase [Carbohydrate transport and metabolism].
STM14_0616	786	380	35.78	308	36.3	317	37.43	438	41.36	356.029	-0.279612	0.162748	-1.71807	0.0857836	0.139076	ylbA	CP001363.1	588621	589406	hypothetical protein	K14977	GO:0006144:purine nucleobase metabolic process	GO:0005737:cytoplasm	GO:0030145:manganese ion binding;GO:0071522:ureidoglycine aminohydrolase activity	gnl|CDD|225796;COG3257, GlxB, Uncharacterized protein, possibly involved in glyoxylate utilization [General function prediction only].
STM14_0617	1236	148	8.86	129	9.67	39	2.93	88	5.28	104.896	-1.53666	0.306132	-5.0196	5.18e-07	1.99e-06	allC	CP001363.1	589417	590652	allantoate amidohydrolase	K02083	GO:0009442:allantoin assimilation pathway;GO:0006144:purine nucleobase metabolic process	GO:0005737:cytoplasm	GO:0047652:allantoate deiminase activity;GO:0030145:manganese ion binding;GO:0042803:protein homodimerization activity;GO:0008270:zinc ion binding	gnl|CDD|223697;COG0624, ArgE, Acetylornithine deacetylase/Succinyl-diaminopimelate desuccinylase and related deacylases [Amino acid transport and metabolism].
STM14_0618	1050	119	8.39	95	8.38	34	3.01	27	1.91	74.2802	-2.10039	0.362365	-5.79633	6.78e-09	3.19e-08	allD	CP001363.1	590674	591723	ureidoglycolate dehydrogenase	K00073	GO:0000256:allantoin catabolic process;GO:0006144:purine nucleobase metabolic process	GO:0005737:cytoplasm	GO:0016491:oxidoreductase activity	gnl|CDD|224966;COG2055, COG2055, Malate/L-lactate dehydrogenases [Energy production and conversion].
STM14_0619	1665	48	2.13	87	4.84	37	2.06	116	5.17	70.1647	-0.325573	0.439072	-0.741501	0.45839	0.559995	fdrA	CP001363.1	592054	593718	membrane protein FdrA	-	GO:0071973:bacterial-type flagellum-dependent cell motility	GO:0016021:integral component of membrane;GO:0005886:plasma membrane	GO:0003824:catalytic activity;GO:0048037:cofactor binding	gnl|CDD|223152;COG0074, SucD, Succinyl-CoA synthetase, alpha subunit [Energy production and conversion].
STM14_0620	1260	28	1.64	26	1.91	30	2.21	76	4.48	36.9704	0.463006	0.473216	0.978426	0.327864	0.431054	ylbE	CP001363.1	593728	594987	putative cytoplasmic protein	K01608	-	-	-	-
STM14_0621	810	6	0.55	26	2.97	9	1.03	44	4.03	19.9576	0.115932	0.702932	0.164926	0.869002	0.904209	ylbF	CP001363.1	594999	595808	putative cytoplasmic protein	-	-	-	-	-
STM14_0622	894	34	2.81	31	3.21	38	3.95	79	6.56	42.6718	0.368566	0.431234	0.854678	0.392729	0.49651	arcC	CP001363.1	595812	596705	carbamate kinase	K00926	GO:0006525:arginine metabolic process;GO:0035975:carbamoyl phosphate catabolic process	GO:0005737:cytoplasm	GO:0005524:ATP binding;GO:0008804:carbamate kinase activity	gnl|CDD|223623;COG0549, ArcC, Carbamate kinase [Amino acid transport and metabolism].
STM14_0623	1068	428	29.66	404	35.05	835	72.57	955	66.36	624.377	0.697513	0.150972	4.62014	3.83e-06	1.34e-05	purK	CP001363.1	596746	597813	phosphoribosylaminoimidazole carboxylase ATPase subunit	K01589	GO:0006189:'de novo' IMP biosynthetic process	GO:0005829:cytosol	GO:0034028:5-(carboxyamino)imidazole ribonucleotide synthase activity;GO:0005524:ATP binding;GO:0046872:metal ion binding;GO:0004638:phosphoribosylaminoimidazole carboxylase activity	gnl|CDD|223105;COG0026, PurK, Phosphoribosylaminoimidazole carboxylase (NCAIR synthetase) [Nucleotide transport and metabolism].
STM14_0624	510	329	47.74	356	64.67	681	123.94	770	112.05	510.449	0.669161	0.171127	3.91032	9.22e-05	0.000270379	purE	CP001363.1	597810	598319	phosphoribosylaminoimidazole carboxylase catalytic subunit	K01588	GO:0006189:'de novo' IMP biosynthetic process	-	GO:0034023:5-(carboxyamino)imidazole ribonucleotide mutase activity	gnl|CDD|223119;COG0041, PurE, Phosphoribosylcarboxyaminoimidazole (NCAIR) mutase [Nucleotide transport and metabolism].
STM14_0625	723	1038	106.25	839	107.51	1096	140.7	1340	137.55	1056.41	-0.0268586	0.124456	-0.215808	0.829137	0.87492	lpxH	CP001363.1	598437	599159	UDP-2%2C3-diacylglucosamine hydrolase	K03269	GO:0009245:lipid A biosynthetic process	GO:0005737:cytoplasm;GO:0019897:extrinsic component of plasma membrane	GO:0030145:manganese ion binding;GO:0008758:UDP-2,3-diacylglucosamine hydrolase activity	gnl|CDD|225460;COG2908, COG2908, Uncharacterized protein conserved in bacteria [Function unknown].
STM14_0626	495	7854	1174.28	6218	1163.81	3115	584.08	3687	552.79	5457.06	-1.43952	0.122229	-11.7773	5.11e-32	8.68e-31	ppiB	CP001363.1	599162	599656	peptidyl-prolyl cis-trans isomerase B %28rotamase B%29	-	GO:0006457:protein folding	GO:0005829:cytosol	GO:0003755:peptidyl-prolyl cis-trans isomerase activity	gnl|CDD|223725;COG0652, PpiB, Peptidyl-prolyl cis-trans isomerase (rotamase) - cyclophilin family [Posttranslational modification, protein turnover, chaperones].
STM14_0627	1386	5591	298.55	4595	307.16	4044	270.81	5552	297.29	4936.89	-0.49985	0.104942	-4.76312	1.91e-06	6.94e-06	cysS	CP001363.1	599829	601214	cysteinyl-tRNA synthetase	K01883	GO:0006423:cysteinyl-tRNA aminoacylation	GO:0005737:cytoplasm	GO:0005524:ATP binding;GO:0004817:cysteine-tRNA ligase activity;GO:0008270:zinc ion binding	gnl|CDD|223293;COG0215, CysS, Cysteinyl-tRNA synthetase [Translation, ribosomal structure and biogenesis].
STM14_0628	825	106	9.51	48	5.39	128	14.4	114	10.26	96.1478	0.292856	0.35392	0.827463	0.407974	0.511179	STM14_0628	CP001363.1	601258	602082	putative outer membrane protein	-	-	-	-	gnl|CDD|227071;COG4727, COG4727, Uncharacterized protein conserved in bacteria [Function unknown].
STM14_0629	438	35	5.91	25	5.29	56	11.87	89	15.08	47.4813	0.805985	0.404783	1.99115	0.0464641	0.0813624	STM14_0629	CP001363.1	602079	602516	putative inner membrane protein	-	-	-	-	-
STM14_0630	546	62	8.4	53	8.99	146	24.82	179	24.33	102.557	1.0655	0.285537	3.73156	0.000190298	0.000531172	ybcI	CP001363.1	602509	603054	putative membrane-bound metal-dependent hydrolase	-	-	GO:0016021:integral component of membrane;GO:0005886:plasma membrane	-	gnl|CDD|224899;COG1988, COG1988, Predicted membrane-bound metal-dependent hydrolases [General function prediction only].
STM14_0631	213	63	21.89	72	31.32	100	43.58	118	41.11	85.8191	0.268201	0.313662	0.855064	0.392516	0.496423	ybcJ	CP001363.1	603182	603394	hypothetical protein	-	GO:0006412:translation	GO:0005829:cytosol	GO:0003723:RNA binding	gnl|CDD|225303;COG2501, COG2501, S4-like RNA binding protein [Replication, recombination, and repair].
STM14_0632	867	2501	213.49	2205	235.63	2107	225.56	2736	234.2	2376.25	-0.370575	0.104639	-3.54147	0.00039791	0.00105891	folD	CP001363.1	603396	604262	bifunctional 5%2C10-methylene-tetrahydrofolate dehydrogenase%2F 5%2C10-methylene-tetrahydrofolate cyclohydrolase	K01491	GO:0000105:histidine biosynthetic process;GO:0009086:methionine biosynthetic process;GO:0006164:purine nucleotide biosynthetic process;GO:0035999:tetrahydrofolate interconversion	-	GO:0004477:methenyltetrahydrofolate cyclohydrolase activity;GO:0004488:methylenetetrahydrofolate dehydrogenase (NADP+) activity	gnl|CDD|223268;COG0190, FolD, 5,10-methylene-tetrahydrofolate dehydrogenase/Methenyl tetrahydrofolate cyclohydrolase [Coenzyme metabolism].
STM14_0633	129	1	0.57	1	0.72	2	1.44	2	1.15	1.44598	0.22878	0.903034	0.253346	0.800001	NA	STM14_0633	CP001363.1	604316	604444	hypothetical protein	-	-	-	-	-
STM14_0634	156	0	0	1	0.59	0	0	5	2.38	1.22709	0.414876	0.823957	0.503517	0.614601	NA	STM14_0634	CP001363.1	604400	604555	hypothetical protein	-	-	-	-	-
STM14_0635	543	457	62.29	266	45.39	702	119.99	1939	265.02	736.803	1.28348	0.508754	2.52279	0.0116427	0.0238354	fimA	CP001363.1	604824	605366	fimbrin	K07345	GO:0007155:cell adhesion;GO:0043709:cell adhesion involved in single-species biofilm formation;GO:0043711:pilus organization	GO:0009289:pilus	-	gnl|CDD|226069;COG3539, FimA, P pilus assembly protein, pilin FimA [Cell motility and secretion / Intracellular trafficking and secretion].
STM14_0636	534	75	10.39	39	6.77	134	23.29	315	43.78	123.65	1.47595	0.331195	4.45644	8.33e-06	2.79e-05	fimI	CP001363.1	605442	605975	fimbrial protein	-	GO:0007155:cell adhesion;GO:0043709:cell adhesion involved in single-species biofilm formation;GO:0043711:pilus organization	GO:0009289:pilus	-	gnl|CDD|226069;COG3539, FimA, P pilus assembly protein, pilin FimA [Cell motility and secretion / Intracellular trafficking and secretion].
STM14_0637	693	27	2.88	18	2.41	25	3.35	103	11.03	37.9415	0.914756	0.528935	1.72943	0.083732	0.136296	fimC	CP001363.1	606019	606711	periplasmic chaperone	-	GO:0071555:cell wall organization;GO:0061077:chaperone-mediated protein folding;GO:0043711:pilus organization	GO:0030288:outer membrane-bounded periplasmic space	-	gnl|CDD|225663;COG3121, FimC, P pilus assembly protein, chaperone PapD [Cell motility and secretion / Intracellular trafficking and secretion].
STM14_0638	2613	98	2.78	95	3.37	136	4.83	329	9.34	150.053	0.771445	0.290864	2.65225	0.00799563	0.0169258	fimD	CP001363.1	606742	609354	outer membrane usher protein precursor	K07347	GO:0009297:pilus assembly	GO:0009279:cell outer membrane;GO:0016021:integral component of membrane	GO:0015473:fimbrial usher porin activity	gnl|CDD|225729;COG3188, FimD, P pilus assembly protein, porin PapC [Cell motility and secretion / Intracellular trafficking and secretion].
STM14_0639	1008	18	1.32	18	1.65	43	3.96	103	7.58	40.1158	1.43758	0.471856	3.04665	0.00231407	0.00540543	fimH	CP001363.1	609369	610376	minor fimbrial subunit	-	GO:0007155:cell adhesion	GO:0009289:pilus	-	gnl|CDD|226069;COG3539, FimA, P pilus assembly protein, pilin FimA [Cell motility and secretion / Intracellular trafficking and secretion].
STM14_0640	519	24	3.42	16	2.86	34	6.08	77	11.01	34.0297	0.941886	0.488713	1.92728	0.0539449	0.0931513	fimF	CP001363.1	610386	610904	putative fimbrial protein	-	GO:0007155:cell adhesion;GO:0043709:cell adhesion involved in single-species biofilm formation;GO:0043711:pilus organization	GO:0009289:pilus	-	gnl|CDD|226069;COG3539, FimA, P pilus assembly protein, pilin FimA [Cell motility and secretion / Intracellular trafficking and secretion].
STM14_0641	633	220	25.72	177	25.91	70	10.26	110	12.9	150.599	-1.53898	0.241794	-6.36486	1.95e-10	1.04e-09	fimZ	CP001363.1	610950	611582	transcriptional regulator FimZ	K07688	GO:0000160:phosphorelay signal transduction system;GO:0006355:regulation of transcription, DNA-templated	GO:0005737:cytoplasm	GO:0003677:DNA binding	gnl|CDD|225107;COG2197, CitB, Response regulator containing a CheY-like receiver domain and an HTH DNA-binding domain [Signal transduction mechanisms / Transcription].
STM14_0642	723	4	0.41	1	0.13	8	1.03	16	1.64	6.33094	1.26039	0.858588	1.46798	0.142109	NA	fimY	CP001363.1	612186	612908	putative regulatory protein	-	-	GO:0009289:pilus	-	-
STM14_0643	312	3	0.71	5	1.48	3	0.89	15	3.57	5.84927	0.422465	0.868793	0.486266	0.626779	NA	STM14_0643	CP001363.1	612927	613238	hypothetical protein	-	-	-	-	-
STM14_0644	597	13	1.61	11	1.71	31	4.82	65	8.08	26.6166	1.39926	0.539202	2.59506	0.00945747	0.0197448	fimW	CP001363.1	613400	613996	putative fimbrial protein	-	GO:0006355:regulation of transcription, DNA-templated	GO:0009289:pilus	GO:0003677:DNA binding	-
STM14_0645	171	0	0	0	0	6	3.26	2	0.87	1.88568	1.42074	0.895846	1.58592	0.112757	NA	STM14_0645	CP001363.1	614019	614189	conserved hypothetical protein	-	-	-	-	-
STM14_0646	77	25	24.03	22	26.47	151	182.02	203	195.66	88.9061	2.41281	0.333671	7.23111	4.79e-13	3.11e-12	argU	CP001363.1	614252	614328	tRNA-Arg	K14219	-	-	-	-
STM14_0647	189	14	5.48	7	3.43	19	9.33	46	18.06	19.1205	1.02958	0.617726	1.66673	0.0955684	0.152595	argU	CP001363.1	614287	614475	integrase	K14219	GO:0046718:viral entry into host cell;GO:0044826:viral genome integration into host DNA	GO:0005829:cytosol	GO:0003677:DNA binding;GO:0008979:prophage integrase activity	-
STM14_0648	668	84	9.31	31	4.3	47	6.53	345	38.33	107.07	0.886288	0.841669	1.05301	0.292335	0.392594	STM14_0648	CP001363.1	614444	615111	-	-	GO:0006313:transposition, DNA-mediated	-	GO:0003677:DNA binding;GO:0004803:transposase activity	gnl|CDD|225361;COG2801, Tra5, Transposase and inactivated derivatives [DNA replication, recombination, and repair].
STM14_0649	159	6	2.79	6	3.5	1	0.58	19	8.87	7.17974	0.107639	0.865049	0.124432	0.900974	0.928322	STM14_0649	CP001363.1	615283	615441	hypothetical protein	-	-	-	-	-
STM14_0650	1653	4564	204.34	774	43.38	151	8.48	3995	179.37	2217.7	-0.463231	0.929204	-0.498525	0.618114	0.703641	STM14_0650	CP001363.1	615498	617150	putative inner membrane protein	-	-	-	-	-
STM14_0651	927	923	73.69	133	13.29	56	5.61	1396	111.76	555.804	-0.0374806	0.929446	-0.0403258	0.967833	0.975875	yfdH	CP001363.1	617131	618057	putative glycosyltransferase	-	-	GO:0033644:host cell membrane;GO:0016021:integral component of membrane	GO:0016757:transferase activity, transferring glycosyl groups	gnl|CDD|223539;COG0463, WcaA, Glycosyltransferases involved in cell wall biogenesis [Cell envelope biogenesis, outer membrane].
STM14_0652	363	1612	328.66	240	61.25	105	26.85	3454	706.17	1161.66	0.197897	0.929451	0.212918	0.831391	0.876346	gtrA	CP001363.1	618054	618416	putative glycosyl translocase	-	GO:0000271:polysaccharide biosynthetic process	GO:0033644:host cell membrane;GO:0016021:integral component of membrane	-	gnl|CDD|225155;COG2246, COG2246, Predicted membrane protein [Function unknown].
STM14_0653	73	13	13.18	3	3.81	7	8.9	38	38.63	13.1178	0.792393	0.760098	1.04249	0.297186	0.397942	STM14_0653	CP001363.1	618678	618750	tRNA-OTHER	K14219	-	-	-	-
STM14_0654	246	29	8.72	22	8.29	170	64.14	250	75.42	103.411	2.54135	0.316618	8.02653	1e-15	7.71e-15	STM14_0654	CP001363.1	618839	619084	-	-	-	-	-	-
STM14_0655	330	9	2.02	3	0.84	13	3.66	16	3.6	9.53377	0.701397	0.76716	0.914277	0.360571	0.465235	STM14_0655	CP001363.1	619284	619613	sensor kinase	K07644	GO:0071280:cellular response to copper ion;GO:0071292:cellular response to silver ion;GO:0016310:phosphorylation;GO:0023014:signal transduction by protein phosphorylation	GO:0016021:integral component of membrane;GO:0016020:membrane;GO:0005886:plasma membrane	GO:0005524:ATP binding;GO:0000155:phosphorelay sensor kinase activity	gnl|CDD|223715;COG0642, BaeS, Signal transduction histidine kinase [Signal transduction mechanisms].
STM14_0656	240	130	40.09	115	44.39	214	82.76	375	115.96	192.862	0.811263	0.224741	3.60977	0.000306472	0.000828293	STM14_0656	CP001363.1	619662	619901	-	K07644	GO:0006825:copper ion transport	GO:0016021:integral component of membrane;GO:0005886:plasma membrane	GO:0008324:cation transmembrane transporter activity	gnl|CDD|226220;COG3696, COG3696, Putative silver efflux pump [Inorganic ion transport and metabolism].
STM14_0657	855	180	15.58	184	19.94	87	9.44	145	12.59	152.914	-1.07175	0.244413	-4.38497	1.16e-05	3.82e-05	STM14_0657	CP001363.1	619952	620806	putative transcriptional regulator	-	GO:0045893:positive regulation of transcription, DNA-templated;GO:0090347:regulation of cellular organohalogen metabolic process;GO:0006351:transcription, DNA-templated	-	GO:0001216:bacterial-type RNA polymerase transcriptional activator activity, sequence-specific DNA binding;GO:0043565:sequence-specific DNA binding	gnl|CDD|225117;COG2207, AraC, AraC-type DNA-binding domain-containing proteins [Transcription].
STM14_0658	1326	96	5.36	71	4.96	155	10.85	230	12.87	128.742	0.770272	0.256192	3.00662	0.00264168	0.0061177	STM14_0658	CP001363.1	621022	622347	pyridine nucleotide-disulfide oxidoreductase	-	GO:0045454:cell redox homeostasis;GO:1901530:response to hypochlorite	GO:0005623:cell	GO:0009055:electron transfer activity;GO:0050660:flavin adenine dinucleotide binding;GO:0016668:oxidoreductase activity, acting on a sulfur group of donors, NAD(P) as acceptor	gnl|CDD|224169;COG1249, Lpd, Pyruvate/2-oxoglutarate dehydrogenase complex, dihydrolipoamide dehydrogenase (E3) component, and related enzymes [Energy production and conversion].
STM14_0659	255	9	2.61	6	2.18	32	11.65	45	13.1	20.5958	1.71666	0.59643	2.87822	0.00399924	0.00899133	STM14_0659	CP001363.1	622266	622520	hypothetical protein	-	-	-	-	-
STM14_0660	237	3	0.94	0	0	0	0	6	1.88	1.89625	0.16793	0.885003	0.189751	0.849504	NA	STM14_0660	CP001363.1	622504	622740	putative periplasmic protein	-	GO:1901530:response to hypochlorite	GO:0042597:periplasmic space	-	-
STM14_0661	561	14	1.85	13	2.15	13	2.15	47	6.22	19.6337	0.565229	0.621784	0.909043	0.363328	0.468045	STM14_0661	CP001363.1	622753	623313	putative inner membrane protein	-	GO:1901530:response to hypochlorite	GO:0016021:integral component of membrane;GO:0005886:plasma membrane	-	gnl|CDD|225601;COG3059, COG3059, Predicted membrane protein [Function unknown].
STM14_0662	1176	1228	77.28	997	78.55	1272	100.39	1794	113.22	1283.29	0.044578	0.113159	0.393942	0.693624	0.766238	STM14_0662	CP001363.1	623392	624567	putative DNA repair ATPase	-	-	-	-	gnl|CDD|224002;COG1076, DjlA, DnaJ-domain-containing proteins 1 [Posttranslational modification, protein turnover, chaperones].
STM14_0663	1395	938	49.76	930	61.77	728	48.44	833	44.32	871.679	-0.661544	0.143353	-4.61478	3.94e-06	1.38e-05	pheP	CP001363.1	624893	626287	phenylalanine transporter	-	GO:0006865:amino acid transport	GO:0016021:integral component of membrane;GO:0005886:plasma membrane	GO:0022857:transmembrane transporter activity	gnl|CDD|224038;COG1113, AnsP, Gamma-aminobutyrate permease and related permeases [Amino acid transport and metabolism].
STM14_0664	1248	1170	69.38	976	72.46	1862	138.48	2369	140.88	1516.46	0.568912	0.112532	5.05555	4.29e-07	1.67e-06	ybdG	CP001363.1	626329	627576	hypothetical protein	-	GO:0071470:cellular response to osmotic stress;GO:0006811:ion transport;GO:0006970:response to osmotic stress	GO:0016021:integral component of membrane;GO:0005886:plasma membrane	GO:0042802:identical protein binding;GO:0008381:mechanosensitive ion channel activity	gnl|CDD|223740;COG0668, MscS, Small-conductance mechanosensitive channel [Cell envelope biogenesis, outer membrane].
STM14_0665	186	3	1.19	2	1	4	2	2	0.8	2.78869	-0.0309069	0.927821	-0.0333113	0.973426	NA	STM14_0665	CP001363.1	627603	627788	conserved hypothetical protein	-	-	-	-	-
STM14_0666	1971	145	5.44	155	7.29	198	9.32	343	12.92	199.213	0.395952	0.225931	1.75254	0.0796814	0.130358	apeE	CP001363.1	627887	629857	outer membrane esterase	-	-	-	-	gnl|CDD|227858;COG5571, COG5571, Autotransporter protein or domain, integral membrane beta-barrel involved in protein secretion [Cell motility and secretion].
STM14_0667	2730	1194	32.37	828	28.1	453	15.4	663	18.02	807.134	-1.26293	0.145473	-8.68154	3.9e-18	3.52e-17	STM14_0667	CP001363.1	630024	632753	putative inner membrane protein	-	-	-	-	gnl|CDD|226443;COG3933, COG3933, Transcriptional antiterminator [Transcription].
STM14_0668	987	43	3.22	30	2.82	95	8.93	141	10.6	70.5626	1.22929	0.344067	3.57283	0.000353137	0.00094651	STM14_0668	CP001363.1	632881	633867	putative phosphosugar isomerase	-	-	-	-	gnl|CDD|225132;COG2222, AgaS, Predicted phosphosugar isomerases [Cell envelope biogenesis, outer membrane].
STM14_0669	1044	19	1.35	51	4.53	16	1.42	70	4.98	37.6431	-0.240962	0.578449	-0.416567	0.676995	0.753078	STM14_0669	CP001363.1	633934	634977	putative inner membrane protein	-	-	-	-	gnl|CDD|223526;COG0449, GlmS, Glucosamine 6-phosphate synthetase, contains amidotransferase and phosphosugar isomerase domains [Cell envelope biogenesis, outer membrane].
STM14_0670	855	13	1.13	8	0.87	14	1.52	29	2.52	14.7738	0.50565	0.655461	0.771442	0.440445	0.542757	STM14_0670	CP001363.1	635010	635864	putative PTS system mannose-specific enzyme IID	K19509	-	-	-	gnl|CDD|226239;COG3716, ManZ, Phosphotransferase system, mannose/fructose/N-acetylgalactosamine-specific component IID [Carbohydrate transport and metabolism].
STM14_0671	744	8	0.8	36	4.48	12	1.5	45	4.49	24.5082	-0.168446	0.663429	-0.253902	0.799572	0.852806	STM14_0671	CP001363.1	635867	636610	putative inner membrane protein	K02795	-	-	-	gnl|CDD|226238;COG3715, ManY, Phosphotransferase system, mannose/fructose/N-acetylgalactosamine-specific component IIC [Carbohydrate transport and metabolism].
STM14_0672	471	2	0.31	4	0.79	1	0.2	8	1.26	3.4841	0.00656156	0.92275	0.00711088	0.994326	NA	STM14_0672	CP001363.1	636625	637095	putative PTS system mannose-specific enzyme IIAB	K02794	-	-	-	gnl|CDD|225976;COG3444, COG3444, Phosphotransferase system, mannose/fructose/N-acetylgalactosamine-specific component IIB [Carbohydrate transport and metabolism].
STM14_0673	450	5	0.82	4	0.82	7	1.44	14	2.31	6.89835	0.566712	0.821473	0.689873	0.490274	0.589787	STM14_0673	CP001363.1	637073	637522	putative PTS system mannose-specific enzyme IIAB	K02793	-	-	-	gnl|CDD|225446;COG2893, ManX, Phosphotransferase system, mannose/fructose-specific component IIA [Carbohydrate transport and metabolism].
STM14_0674	654	2304	260.73	1733	245.5	1806	256.31	2420	274.62	2044.58	-0.34117	0.114106	-2.98994	0.0027903	0.00644245	nfnB	CP001363.1	637722	638375	dihydropteridine reductase	K10679	GO:0046256:2,4,6-trinitrotoluene catabolic process	GO:0005829:cytosol;GO:0016020:membrane	GO:0018545:NAD(P)H nitroreductase activity;GO:0016491:oxidoreductase activity	gnl|CDD|223849;COG0778, NfnB, Nitroreductase [Energy production and conversion].
STM14_0675	369	132	26.47	85	21.34	92	23.14	153	30.77	112.476	-0.241863	0.281994	-0.857689	0.391064	0.495103	ybdF	CP001363.1	638472	638840	hypothetical protein	-	-	-	-	gnl|CDD|225197;COG2315, MmcQ, Uncharacterized protein conserved in bacteria [Function unknown].
STM14_0676	582	227	28.87	176	28.02	158	25.2	258	32.9	201.614	-0.377764	0.212303	-1.77936	0.0751802	0.12404	ybdF	CP001363.1	638840	639421	putative regulatory protein	-	-	-	-	gnl|CDD|224228;COG1309, AcrR, Transcriptional regulator [Transcription].
STM14_0677	108	0	0	0	0	0	0	0	0	0	NA	NA	NA	NA	NA	STM14_0677	CP001363.1	639577	639684	hypothetical protein	-	-	-	-	-
STM14_0678	342	46	9.95	36	9.75	72	19.54	67	14.54	53.7802	0.365615	0.391859	0.933027	0.350806	0.454932	STM14_0678	CP001363.1	639710	640051	putative regulatory protein	-	-	-	GO:0003700:DNA-binding transcription factor activity;GO:0043565:sequence-specific DNA binding	gnl|CDD|225117;COG2207, AraC, AraC-type DNA-binding domain-containing proteins [Transcription].
STM14_0679	249	91	27.05	73	27.16	134	49.95	129	38.45	104.155	0.291973	0.295638	0.987603	0.323347	0.427198	ybdJ	CP001363.1	640057	640305	putative inner membrane protein	-	-	-	-	-
STM14_0680	1119	81	5.36	64	5.3	76	6.3	171	11.34	91.7867	0.299248	0.325764	0.918603	0.358303	0.462923	ybdK	CP001363.1	640372	641490	carboxylate-amine ligase	K06048	GO:0042398:cellular modified amino acid biosynthetic process	-	GO:0005524:ATP binding;GO:0004357:glutamate-cysteine ligase activity;GO:0016879:ligase activity, forming carbon-nitrogen bonds	gnl|CDD|225081;COG2170, COG2170, Uncharacterized conserved protein [Function unknown].
STM14_0681	705	16	1.68	11	1.45	47	6.19	88	9.26	35.6861	1.74176	0.485412	3.58821	0.000332962	0.000895897	entD	CP001363.1	641502	642206	phosphopantetheinyltransferase component of enterobactin synthase multienzyme complex	K02362	GO:0009239:enterobactin biosynthetic process	GO:0009366:enterobactin synthetase complex;GO:0031226:intrinsic component of plasma membrane	GO:0008897:holo-[acyl-carrier-protein] synthase activity;GO:0000287:magnesium ion binding	gnl|CDD|225524;COG2977, EntD, Phosphopantetheinyl transferase component of siderophore synthetase [Secondary metabolites biosynthesis, transport, and catabolism].
STM14_0682	2256	172	5.64	220	9.03	2546	104.75	4653	153.07	1612.75	3.60674	0.331154	10.8914	1.27e-27	1.8e-26	fepA	CP001363.1	642252	644507	outer membrane receptor FepA	K19611	GO:0042914:colicin transport;GO:0015685:ferric-enterobactin import into cell;GO:0033214:siderophore-dependent iron import into cell	GO:0009279:cell outer membrane;GO:0045203:integral component of cell outer membrane	GO:0042912:colicin transmembrane transporter activity;GO:0015620:ferric-enterobactin transmembrane transporter activity;GO:0005506:iron ion binding;GO:0022834:ligand-gated channel activity;GO:0019904:protein domain specific binding;GO:0038023:signaling receptor activity	gnl|CDD|227112;COG4771, FepA, Outer membrane receptor for ferrienterochelin and colicins [Inorganic ion transport and metabolism].
STM14_0683	132	1	0.56	0	0	0	0	2	1.12	0.632084	0.0806924	0.69248	0.116527	0.907235	NA	fepA	CP001363.1	644504	644635	hypothetical protein	-	-	-	-	-
STM14_0684	1215	40	2.44	63	4.8	87	6.65	199	12.16	88.5685	0.941469	0.368053	2.55797	0.0105284	0.0217468	fes	CP001363.1	644696	645910	enterobactin%2Fferric enterobactin esterase	-	GO:0046214:enterobactin catabolic process;GO:0055072:iron ion homeostasis;GO:0006826:iron ion transport	GO:0005737:cytoplasm	GO:0008849:enterochelin esterase activity;GO:0005506:iron ion binding	gnl|CDD|225256;COG2382, Fes, Enterochelin esterase and related enzymes [Inorganic ion transport and metabolism].
STM14_0685	219	3	1.01	2	0.85	6	2.54	16	5.42	5.86842	1.12992	0.8638	1.30808	0.190846	NA	ybdZ	CP001363.1	645941	646159	putative cytoplasmic protein	-	GO:0009239:enterobactin biosynthetic process	GO:0005829:cytosol	-	gnl|CDD|225790;COG3251, COG3251, Uncharacterized protein conserved in bacteria [Function unknown].
STM14_0686	3885	197	3.75	348	8.3	1306	31.2	2579	49.27	963.773	2.14434	0.51199	4.18825	2.81e-05	8.81e-05	entF	CP001363.1	646156	650040	enterobactin synthase subunit F	K02364	GO:0043041:amino acid activation for nonribosomal peptide biosynthetic process;GO:0009239:enterobactin biosynthetic process	GO:0005829:cytosol;GO:0009366:enterobactin synthetase complex;GO:0005886:plasma membrane	GO:0047527:2,3-dihydroxybenzoate-serine ligase activity;GO:0005524:ATP binding;GO:0016788:hydrolase activity, acting on ester bonds;GO:0016779:nucleotidyltransferase activity;GO:0031177:phosphopantetheine binding	gnl|CDD|223951;COG1020, EntF, Non-ribosomal peptide synthetase modules and related proteins [Secondary metabolites biosynthesis, transport, and catabolism].
STM14_0687	1137	939	61.12	787	64.13	1348	110.04	1799	117.43	1162.36	0.451104	0.114618	3.93572	8.29e-05	0.000245359	fepE	CP001363.1	650290	651426	ferric enterobactin transport protein FepE	-	GO:0015685:ferric-enterobactin import into cell;GO:0009103:lipopolysaccharide biosynthetic process	GO:0016021:integral component of membrane;GO:0005886:plasma membrane	GO:0015620:ferric-enterobactin transmembrane transporter activity	gnl|CDD|226288;COG3765, WzzB, Chain length determinant protein [Cell envelope biogenesis, outer membrane].
STM14_0688	795	23	2.14	42	4.89	108	12.61	109	10.18	66.3754	1.25962	0.401147	3.14005	0.00168921	0.0040713	fepC	CP001363.1	651479	652273	iron-enterobactin transporter ATP-binding protein	K02013	GO:0015685:ferric-enterobactin import into cell	GO:0005886:plasma membrane	GO:0005524:ATP binding;GO:0016887:ATPase activity;GO:0015620:ferric-enterobactin transmembrane transporter activity	gnl|CDD|224045;COG1120, FepC, ABC-type cobalamin/Fe3+-siderophores transport systems, ATPase components [Inorganic ion transport and metabolism / Coenzyme metabolism].
STM14_0689	990	32	2.39	64	5.99	105	9.84	146	10.94	81.5717	0.894588	0.374831	2.38664	0.017003	0.0334818	fepG	CP001363.1	652270	653259	iron-enterobactin transporter permease	K02015	GO:0015685:ferric-enterobactin import into cell	GO:0016021:integral component of membrane;GO:0005886:plasma membrane	GO:0015620:ferric-enterobactin transmembrane transporter activity	gnl|CDD|227119;COG4779, FepG, ABC-type enterobactin transport system, permease component [Inorganic ion transport and metabolism].
STM14_0690	1008	51	3.74	116	10.66	109	10.04	182	13.4	110.236	0.307737	0.370592	0.830392	0.406317	0.509892	fepD	CP001363.1	653259	654266	iron-enterobactin transporter membrane protein	K02015	GO:0015685:ferric-enterobactin import into cell	GO:0016021:integral component of membrane;GO:0005886:plasma membrane	GO:0015620:ferric-enterobactin transmembrane transporter activity	gnl|CDD|223682;COG0609, FepD, ABC-type Fe3+-siderophore transport system, permease component [Inorganic ion transport and metabolism].
STM14_0691	1245	44	2.62	98	7.29	89	6.64	151	9	92.0843	0.264728	0.384829	0.687912	0.491508	0.590979	ybdA	CP001363.1	654377	655621	enterobactin exporter EntS	-	-	GO:0016021:integral component of membrane;GO:0005886:plasma membrane	GO:0042931:enterobactin transmembrane transporter activity	gnl|CDD|223553;COG0477, ProP, Permeases of the major facilitator superfamily [Carbohydrate transport and metabolism / Amino acid transport and metabolism / Inorganic ion transport and metabolism / General function prediction only].
STM14_0692	957	65	5.03	121	11.71	208	20.17	321	24.89	166.078	1.01743	0.301819	3.37101	0.000748927	0.0019113	fepB	CP001363.1	655684	656640	iron-enterobactin transporter periplasmic binding protein	K02016	GO:0006811:ion transport;GO:0055072:iron ion homeostasis	GO:0042597:periplasmic space	-	gnl|CDD|226958;COG4592, FepB, ABC-type Fe2+-enterobactin transport system, periplasmic component [Inorganic ion transport and metabolism].
STM14_0693	1176	43	2.71	74	5.83	401	31.65	660	41.65	256.94	2.66743	0.259857	10.265	1.01e-24	1.23e-23	entC	CP001363.1	656949	658124	isochorismate synthase	K02361	GO:0009239:enterobactin biosynthetic process	-	GO:0008909:isochorismate synthase activity;GO:0000287:magnesium ion binding	gnl|CDD|224091;COG1169, MenF, Isochorismate synthase [Coenzyme metabolism / Secondary metabolites biosynthesis, transport, and catabolism].
STM14_0694	1611	57	2.62	95	5.46	436	25.12	705	32.48	284.235	2.40496	0.249634	9.63395	5.75e-22	6.09e-21	entE	CP001363.1	658134	659744	enterobactin synthase subunit E	K02363	GO:0009239:enterobactin biosynthetic process	GO:0005829:cytosol;GO:0016020:membrane	GO:0008668:(2,3-dihydroxybenzoyl)adenylate synthase activity;GO:0047527:2,3-dihydroxybenzoate-serine ligase activity;GO:0005524:ATP binding;GO:0016746:transferase activity, transferring acyl groups	gnl|CDD|223952;COG1021, EntE, Peptide arylation enzymes [Secondary metabolites biosynthesis, transport, and catabolism].
STM14_0695	858	63	5.43	67	7.23	732	79.19	1248	107.95	451.913	3.44128	0.202934	16.9576	1.69e-64	6.61e-63	entB	CP001363.1	659758	660615	2%2C3-dihydro-2%2C3-dihydroxybenzoate synthetase	K01252	GO:0009239:enterobactin biosynthetic process	GO:0005737:cytoplasm	GO:0047527:2,3-dihydroxybenzoate-serine ligase activity;GO:0008908:isochorismatase activity;GO:0000287:magnesium ion binding	gnl|CDD|224452;COG1535, EntB, Isochorismate hydrolase [Secondary metabolites biosynthesis, transport, and catabolism].
STM14_0696	756	41	4.01	44	5.39	513	62.98	928	91.1	324.779	3.57136	0.238011	15.005	6.81e-51	2.09e-49	entA	CP001363.1	660615	661370	2%2C3-dihydroxybenzoate-2%2C3-dehydrogenase	K00216	GO:0009239:enterobactin biosynthetic process;GO:0051289:protein homotetramerization	GO:0005829:cytosol	GO:0008667:2,3-dihydro-2,3-dihydroxybenzoate dehydrogenase activity;GO:0042802:identical protein binding	gnl|CDD|223959;COG1028, FabG, Dehydrogenases with different specificities (related to short-chain alcohol dehydrogenases) [Secondary metabolites biosynthesis, transport, and catabolism / General function prediction only].
STM14_0697	414	8	1.43	16	3.58	162	36.32	252	45.17	94.3548	3.49242	0.387152	9.0208	1.87e-19	1.79e-18	ybdB	CP001363.1	661373	661786	hypothetical protein	-	GO:0009239:enterobactin biosynthetic process	GO:0005829:cytosol	GO:0061522:1,4-dihydroxy-2-naphthoyl-CoA thioesterase activity;GO:0016289:CoA hydrolase activity	gnl|CDD|224961;COG2050, PaaI, HGG motif-containing thioesterase, possibly involved in aromatic compounds catabolism [Secondary metabolites biosynthesis, transport, and catabolism].
STM14_0698	111	1	0.67	2	1.67	20	16.72	42	28.08	13.6614	2.938	0.768134	3.82486	0.000130846	0.000374264	STM14_0698	CP001363.1	661861	661971	hypothetical protein	-	-	-	-	-
STM14_0699	2106	368	12.93	357	15.71	1198	52.8	1984	69.92	875.05	1.68096	0.1457	11.5371	8.57e-31	1.41e-29	cstA	CP001363.1	661968	664073	carbon starvation protein	-	GO:0009267:cellular response to starvation;GO:0015031:protein transport	GO:0016021:integral component of membrane;GO:0005886:plasma membrane	-	gnl|CDD|224877;COG1966, CstA, Carbon starvation protein, predicted membrane protein [Signal transduction mechanisms].
STM14_0700	198	99	37	69	32.29	152	71.25	262	98.2	134.043	0.851895	0.263629	3.23142	0.00123177	0.00303195	ybdD	CP001363.1	664137	664334	putative cytoplasmic protein	-	-	-	-	gnl|CDD|225434;COG2879, COG2879, Uncharacterized small protein [Function unknown].
STM14_0701	1089	241	16.38	292	24.84	431	36.73	638	43.48	379.96	0.557879	0.188853	2.95404	0.00313639	0.00715751	ybdH	CP001363.1	664370	665458	hypothetical protein	-	-	-	GO:0047545:2-hydroxyglutarate dehydrogenase activity;GO:0042802:identical protein binding;GO:0046872:metal ion binding;GO:0016616:oxidoreductase activity, acting on the CH-OH group of donors, NAD or NADP as acceptor	gnl|CDD|223448;COG0371, GldA, Glycerol dehydrogenase and related enzymes [Energy production and conversion].
STM14_0702	1161	751	47.87	608	48.52	451	36.06	590	37.72	608.338	-0.790886	0.137275	-5.76132	8.35e-09	3.88e-08	ybdL	CP001363.1	665585	666745	putative aminotransferase	-	GO:0009058:biosynthetic process	GO:0005737:cytoplasm	GO:0010326:methionine-oxo-acid transaminase activity;GO:0030170:pyridoxal phosphate binding	gnl|CDD|223513;COG0436, COG0436, Aspartate/tyrosine/aromatic aminotransferase [Amino acid transport and metabolism].
STM14_0703	618	205	24.55	167	25.04	224	33.64	253	30.38	208.805	-0.0384031	0.210304	-0.182607	0.855106	0.894159	ybdM	CP001363.1	666746	667363	putative transcriptional regulator	-	-	-	-	gnl|CDD|224392;COG1475, Spo0J, Stage 0 sporulation protein J (antagonist of Soj) containing ParB-like nuclease domain [Transcription].
STM14_0704	1236	275	16.47	211	15.82	262	19.67	348	20.9	267.94	-0.0814064	0.184301	-0.441704	0.658703	0.739784	ybdN	CP001363.1	667336	668571	putative 3%27-phosphoadenosine 5%27-phosphosulfate sulfotransferase	-	-	-	GO:0003824:catalytic activity	gnl|CDD|226478;COG3969, COG3969, Predicted phosphoadenosine phosphosulfate sulfotransferase [General function prediction only].
STM14_0705	903	1076	88.19	794	81.46	572	58.79	853	70.11	830.502	-0.806111	0.135894	-5.93192	2.99e-09	1.45e-08	ybdO	CP001363.1	668737	669639	putative transcriptional regulator	-	-	-	GO:0003677:DNA binding;GO:0003700:DNA-binding transcription factor activity	gnl|CDD|223656;COG0583, LysR, Transcriptional regulator [Transcription].
STM14_0706	747	1342	132.96	1071	132.83	1240	154.07	1396	138.7	1254.95	-0.264458	0.132806	-1.99131	0.0464472	0.0813622	dsbG	CP001363.1	669956	670702	disulfide isomerase%2Fthiol-disulfide oxidase	-	-	GO:0042597:periplasmic space	-	gnl|CDD|224565;COG1651, DsbG, Protein-disulfide isomerase [Posttranslational modification, protein turnover, chaperones].
STM14_0707	564	20707	2717.22	15597	2562.11	15959	2626.32	22938	3018.37	18531.8	-0.314962	0.11762	-2.67779	0.00741088	0.0157974	ahpC	CP001363.1	671143	671706	alkyl hydroperoxide reductase subunit C	-	GO:0045454:cell redox homeostasis;GO:0006979:response to oxidative stress	GO:0005737:cytoplasm	GO:0004601:peroxidase activity;GO:0051920:peroxiredoxin activity	gnl|CDD|223527;COG0450, AhpC, Peroxiredoxin [Posttranslational modification, protein turnover, chaperones].
STM14_0708	1683	4949	217.63	4150	228.45	2953	162.85	3677	162.15	4009.4	-0.859542	0.1093	-7.86406	3.72e-15	2.74e-14	ahpF	CP001363.1	671831	673513	alkyl hydroperoxide reductase F52a subunit	-	GO:0045454:cell redox homeostasis;GO:0000302:response to reactive oxygen species	GO:0005623:cell	GO:0008785:alkyl hydroperoxide reductase activity;GO:0009055:electron transfer activity;GO:0050660:flavin adenine dinucleotide binding;GO:0051287:NAD binding;GO:0015035:protein disulfide oxidoreductase activity	gnl|CDD|226160;COG3634, AhpF, Alkyl hydroperoxide reductase, large subunit [Posttranslational modification, protein turnover, chaperones].
STM14_0709	561	10	1.32	5	0.83	5	0.83	3	0.4	6.00007	-0.856979	0.855166	-1.00212	0.316286	NA	STM14_0709	CP001363.1	673845	674405	putative anaerobic dehydrogenase component	-	-	-	-	gnl|CDD|225916;COG3381, TorD, Uncharacterized component of anaerobic dehydrogenases [General function prediction only].
STM14_0710	2280	198	6.43	163	6.62	108	4.4	176	5.73	162.219	-0.764131	0.230455	-3.31575	0.00091399	0.00230348	STM14_0710	CP001363.1	674398	676677	putative oxidoreductase protein	-	-	-	-	gnl|CDD|223321;COG0243, BisC, Anaerobic dehydrogenases, typically selenocysteine-containing [Energy production and conversion].
STM14_0711	360	18	3.7	12	3.09	26	6.7	25	5.15	19.628	0.34647	0.585206	0.592048	0.553818	0.647144	STM14_0711	CP001363.1	676674	677033	molybdopterin-containing oxidoreductase iron-sulfur subunit	-	-	-	-	gnl|CDD|223514;COG0437, HybA, Fe-S-cluster-containing hydrogenase components 1 [Energy production and conversion].
STM14_0712	768	28	2.7	39	4.7	82	9.91	95	9.18	57.622	0.937151	0.38951	2.40597	0.0161294	0.0319299	STM14_0712	CP001363.1	677033	677800	putative hydrogenase protein	-	-	-	-	gnl|CDD|225839;COG3302, DmsC, DMSO reductase anchor subunit [General function prediction only].
STM14_0713	429	1840	317.43	1389	299.97	858	185.63	1016	175.77	1318.03	-1.17563	0.129689	-9.06498	1.25e-19	1.21e-18	ybdQ	CP001363.1	677868	678296	putative universal stress protein	-	-	-	-	gnl|CDD|223662;COG0589, UspA, Universal stress protein UspA and related nucleotide-binding proteins [Signal transduction mechanisms].
STM14_0714	207	17	6.08	11	4.92	12	5.38	26	9.32	15.6976	-0.00445374	0.637981	-0.00698099	0.99443	0.995661	ybdQ	CP001363.1	678228	678434	hypothetical protein	-	-	-	-	-
STM14_0715	141	6	3.15	3	1.97	4	2.63	1	0.53	3.70597	-0.642575	0.918124	-0.699878	0.484004	NA	STM14_0715	CP001363.1	678399	678539	hypothetical protein	-	-	-	-	-
STM14_0716	1239	28	1.67	58	4.34	42	3.15	81	4.85	50.7783	0.0276112	0.452592	0.0610067	0.951354	0.964266	ybdR	CP001363.1	678519	679757	putative dehydrogenase	-	-	-	GO:0016491:oxidoreductase activity;GO:0008270:zinc ion binding	gnl|CDD|223991;COG1063, Tdh, Threonine dehydrogenase and related Zn-dependent dehydrogenases [Amino acid transport and metabolism / General function prediction only].
STM14_0717	411	1956	352.22	1618	364.73	1102	248.86	1336	241.25	1539.77	-0.951351	0.117191	-8.11793	4.74e-16	3.76e-15	rnk	CP001363.1	679840	680250	nucleoside diphosphate kinase regulator	-	GO:0032784:regulation of DNA-templated transcription, elongation	-	GO:0003677:DNA binding;GO:0070063:RNA polymerase binding	gnl|CDD|223853;COG0782, COG0782, Uncharacterized conserved protein, YhbC family [Function unknown].
STM14_0718	807	3015	276.5	2488	285.64	2279	262.12	3061	281.5	2702.55	-0.455329	0.102805	-4.42904	9.47e-06	3.15e-05	rna	CP001363.1	680485	681291	ribonuclease I	-	GO:0006401:RNA catabolic process	GO:0005737:cytoplasm;GO:0030288:outer membrane-bounded periplasmic space	GO:0016829:lyase activity;GO:0033897:ribonuclease T2 activity;GO:0003723:RNA binding	gnl|CDD|226242;COG3719, Rna, Ribonuclease I [Translation, ribosomal structure and biogenesis].
STM14_0719	1464	576	29.12	350	22.15	107	6.78	135	6.84	311.951	-2.29926	0.214253	-10.7315	7.24e-27	9.76e-26	citT	CP001363.1	681401	682864	citrate%2Fsuccinate transport antiport protein	K09477	GO:0006814:sodium ion transport	GO:0016021:integral component of membrane;GO:0005886:plasma membrane	GO:0015297:antiporter activity	gnl|CDD|223547;COG0471, CitT, Di- and tricarboxylate transporters [Inorganic ion transport and metabolism].
STM14_0720	897	220	18.15	168	17.35	23	2.38	71	5.87	128.768	-2.43413	0.320446	-7.59605	3.05e-14	2.14e-13	citG	CP001363.1	682902	683798	triphosphoribosyl-dephospho-CoA synthase	K05966	GO:0016310:phosphorylation;GO:0051191:prosthetic group biosynthetic process	-	GO:0005524:ATP binding;GO:0046917:triphosphoribosyl-dephospho-CoA synthase activity	gnl|CDD|224681;COG1767, CitG, Triphosphoribosyl-dephospho-CoA synthetase [Coenzyme metabolism].
STM14_0721	552	76	10.19	58	9.73	4	0.67	26	3.5	43.7447	-2.43489	0.512363	-4.75227	2.01e-06	7.29e-06	citX	CP001363.1	683770	684321	2%27-%285%27%27-triphosphoribosyl%29-3%27-dephospho-CoA:apo- citrate lyase	K05964	GO:0051191:prosthetic group biosynthetic process	-	GO:0050519:holo-citrate lyase synthase activity	gnl|CDD|226221;COG3697, CitX, Phosphoribosyl-dephospho-CoA transferase (holo-ACP synthetase) [Coenzyme metabolism / Lipid metabolism].
STM14_0722	1530	1395	67.48	712	43.11	47	2.85	134	6.5	624.596	-3.61446	0.549263	-6.58058	4.69e-11	2.63e-10	citF	CP001363.1	684325	685854	citrate lyase alpha chain%2Fcitrate-ACP transferase	K01643	GO:0006084:acetyl-CoA metabolic process	GO:0009346:citrate lyase complex	GO:0008815:citrate (pro-3S)-lyase activity;GO:0008814:citrate CoA-transferase activity	gnl|CDD|225593;COG3051, CitF, Citrate lyase, alpha subunit [Energy production and conversion].
STM14_0723	909	1307	106.41	660	67.27	27	2.76	152	12.41	583.566	-3.10731	0.761667	-4.07962	4.51e-05	0.000138407	citE	CP001363.1	685864	686772	citrate lyase beta chain	K01644	GO:0006084:acetyl-CoA metabolic process	GO:0009346:citrate lyase complex	GO:0008815:citrate (pro-3S)-lyase activity;GO:0008816:citryl-CoA lyase activity;GO:0046872:metal ion binding	gnl|CDD|225184;COG2301, CitE, Citrate lyase beta subunit [Carbohydrate transport and metabolism].
STM14_0724	297	14	3.49	8	2.5	0	0	4	1	6.90022	-1.96381	0.869056	-2.25971	0.0238393	0.0452193	citD	CP001363.1	686769	687065	citrate lyase subunit gamma	K01646	-	GO:0005737:cytoplasm	-	gnl|CDD|225594;COG3052, CitD, Citrate lyase, gamma subunit [Energy production and conversion].
STM14_0725	1077	1127	77.45	506	43.53	18	1.55	60	4.13	469.367	-4.20846	0.62623	-6.72031	1.81e-11	1.04e-10	citC	CP001363.1	687062	688138	citrate lyase synthetase	K01910	GO:0009058:biosynthetic process;GO:0006464:cellular protein modification process	-	GO:0008771:[citrate (pro-3S)-lyase] ligase activity;GO:0005524:ATP binding	gnl|CDD|225595;COG3053, CitC, Citrate lyase synthetase [Energy production and conversion].
STM14_0726	183	6	2.43	3	1.52	4	2.03	4	1.62	4.25749	-0.341654	0.895393	-0.381568	0.702782	NA	STM14_0726	CP001363.1	688331	688513	conserved hypothetical protein	-	-	-	-	-
STM14_0727	1662	1323	58.91	974	54.3	378	21.11	657	29.34	866.117	-1.57159	0.151259	-10.3901	2.75e-25	3.39e-24	dpiB	CP001363.1	688523	690184	sensory histidine kinase	K07700	GO:0071310:cellular response to organic substance;GO:0018106:peptidyl-histidine phosphorylation;GO:0046777:protein autophosphorylation;GO:0006355:regulation of transcription, DNA-templated;GO:0023014:signal transduction by protein phosphorylation	GO:0016021:integral component of membrane;GO:0005886:plasma membrane	GO:0005524:ATP binding;GO:0000155:phosphorelay sensor kinase activity	gnl|CDD|225827;COG3290, CitA, Signal transduction histidine kinase regulating citrate/malate metabolism [Signal transduction mechanisms].
STM14_0728	681	1341	145.74	1059	144.07	291	39.66	446	48.61	836.247	-2.11463	0.135059	-15.657	2.97e-55	1e-53	dpiA	CP001363.1	690153	690833	two-component response regulator DpiA	K07702	GO:0000160:phosphorelay signal transduction system	GO:0005737:cytoplasm	GO:0003677:DNA binding;GO:0003700:DNA-binding transcription factor activity	gnl|CDD|226931;COG4565, CitB, Response regulator of citrate/malate metabolism [Transcription / Signal transduction mechanisms].
STM14_0729	1386	3698	197.47	3366	225	1705	114.18	2498	133.76	2904.75	-1.17267	0.1065	-11.011	3.38e-28	4.97e-27	dcuC	CP001363.1	690887	692272	C4-dicarboxylate transporter DcuC	-	-	GO:0016021:integral component of membrane;GO:0005886:plasma membrane	GO:0015556:C4-dicarboxylate transmembrane transporter activity	gnl|CDD|225611;COG3069, DcuC, C4-dicarboxylate transporter [Energy production and conversion].
STM14_0730	111	6	4	7	5.84	6	5.02	6	4.01	6.36274	-0.374138	0.833094	-0.449095	0.653363	NA	STM14_0730	CP001363.1	692333	692443	hypothetical protein	-	-	-	-	-
STM14_0731	573	713	92.09	762	123.21	617	99.94	829	107.37	731.642	-0.451835	0.145904	-3.0968	0.00195621	0.00464325	pagP	CP001363.1	692651	693223	palmitoyl transferase for Lipid A	K12973	GO:0009245:lipid A biosynthetic process	GO:0009279:cell outer membrane	GO:0016416:O-palmitoyltransferase activity;GO:0016409:palmitoyltransferase activity	-
STM14_0732	210	78213	27564.3	78819	34773.5	53261	23540.3	57997	20496.6	69085.2	-0.892581	0.130942	-6.81662	9.32e-12	5.47e-11	cspE	CP001363.1	693411	693620	cold shock protein CspE	-	-	GO:0005737:cytoplasm	GO:0003677:DNA binding	gnl|CDD|224197;COG1278, CspC, Cold shock proteins [Transcription].
STM14_0733	384	271	52.23	241	58.15	242	58.49	317	61.27	265.36	-0.285524	0.182521	-1.56434	0.117739	0.182546	ccrB	CP001363.1	693678	694061	camphor resistance protein CrcB	-	-	GO:0005887:integral component of plasma membrane	GO:0015103:inorganic anion transmembrane transporter activity	gnl|CDD|223317;COG0239, CrcB, Integral membrane protein possibly involved in chromosome condensation [Cell division and chromosome partitioning].
STM14_0734	789	150	14.07	130	15.27	214	25.17	271	25.49	183.65	0.376737	0.214725	1.7545	0.0793443	0.129982	ybeM	CP001363.1	694152	694940	putative hydrolase	-	GO:0006807:nitrogen compound metabolic process	-	GO:0016787:hydrolase activity	gnl|CDD|223465;COG0388, COG0388, Predicted amidohydrolase [General function prediction only].
STM14_0735	108	0	0	0	0	0	0	0	0	0	NA	NA	NA	NA	NA	STM14_0735	CP001363.1	694969	695076	hypothetical protein	-	-	-	-	-
STM14_0736	204	196	71.11	198	89.92	215	97.82	222	80.76	207.994	-0.245108	0.223925	-1.0946	0.273692	0.372025	tatE	CP001363.1	695069	695272	twin arginine translocase protein E	K03425	GO:0009306:protein secretion;GO:0043953:protein transport by the Tat complex	GO:0005887:integral component of plasma membrane;GO:0033281:TAT protein transport complex	GO:0008320:protein transmembrane transporter activity	gnl|CDD|224739;COG1826, TatA, Sec-independent protein secretion pathway components [Intracellular trafficking and secretion].
STM14_0737	966	6142	470.56	5261	504.58	6381	613.1	8133	624.84	6353.38	-0.0609939	0.109837	-0.55531	0.578682	0.66911	lipA	CP001363.1	695358	696323	lipoyl synthase	K03644	GO:0009249:protein lipoylation	GO:0005737:cytoplasm	GO:0051539:4 iron, 4 sulfur cluster binding;GO:0016992:lipoate synthase activity;GO:0046872:metal ion binding	gnl|CDD|223397;COG0320, LipA, Lipoate synthase [Coenzyme metabolism].
STM14_0738	135	1	0.55	1	0.69	23	15.81	33	18.14	12.458	3.13465	0.795876	3.93862	8.2e-05	0.000243002	STM14_0738	CP001363.1	696364	696498	hypothetical protein	-	-	-	-	-
STM14_0739	954	280	21.72	196	19.03	1993	193.9	2474	192.46	1093.43	2.81388	0.142278	19.7773	4.67e-87	2.55e-85	ybeF	CP001363.1	696529	697482	putative DNA-binding transcriptional regulator	-	GO:0006351:transcription, DNA-templated	-	GO:0003677:DNA binding;GO:0003700:DNA-binding transcription factor activity	gnl|CDD|223656;COG0583, LysR, Transcriptional regulator [Transcription].
STM14_0740	144	22	11.31	13	8.36	131	84.44	150	77.31	70.5384	2.49635	0.38414	6.49853	8.11e-11	4.45e-10	STM14_0740	CP001363.1	697584	697727	hypothetical protein	-	-	-	-	-
STM14_0741	642	770	88.77	581	83.85	888	128.38	1095	126.58	808.448	0.151908	0.135819	1.11846	0.263372	0.36052	lipB	CP001363.1	697784	698425	lipoyltransferase	K03801	GO:0009249:protein lipoylation	GO:0005737:cytoplasm	GO:0033819:lipoyl(octanoyl) transferase activity;GO:0102555:octanoyl transferase activity (acting on glycine-cleavage complex H protein)	gnl|CDD|223398;COG0321, LipB, Lipoate-protein ligase B [Coenzyme metabolism].
STM14_0742	366	42	8.49	25	6.33	69	17.5	115	23.32	57.4009	0.988153	0.384128	2.57246	0.0100979	0.0210005	lipB	CP001363.1	698354	698719	hypothetical protein	-	-	-	-	gnl|CDD|225473;COG2921, COG2921, Uncharacterized conserved protein [Function unknown].
STM14_0743	264	1039	291.27	766	268.82	1528	537.21	1780	500.39	1224.38	0.478519	0.135477	3.53211	0.000412252	0.00109588	ybeD	CP001363.1	698525	698788	hypothetical protein	-	-	-	-	gnl|CDD|225473;COG2921, COG2921, Uncharacterized conserved protein [Function unknown].
STM14_0744	1212	5438	332.07	4240	324.12	3498	267.88	4650	284.74	4483.17	-0.655014	0.110093	-5.94965	2.69e-09	1.31e-08	dacA	CP001363.1	698897	700108	D-alanyl-D-alanine carboxypeptidase fraction A	K07258	GO:0071555:cell wall organization;GO:0009252:peptidoglycan biosynthetic process;GO:0008360:regulation of cell shape	GO:0005886:plasma membrane	GO:0009002:serine-type D-Ala-D-Ala carboxypeptidase activity	gnl|CDD|224600;COG1686, DacC, D-alanyl-D-alanine carboxypeptidase [Cell envelope biogenesis, outer membrane].
STM14_0745	150	14	6.91	10	6.18	9	5.57	15	7.42	11.8152	-0.354339	0.697637	-0.507912	0.611515	0.697765	STM14_0745	CP001363.1	700128	700277	hypothetical protein	K07258	-	-	-	-
STM14_0746	1146	2830	182.76	2149	173.74	2136	173	2930	189.75	2489	-0.384966	0.111096	-3.46517	0.000529899	0.0013851	rlpA	CP001363.1	700248	701393	rare lipoprotein A	-	GO:0071555:cell wall organization;GO:0000270:peptidoglycan metabolic process	GO:0009279:cell outer membrane;GO:0005886:plasma membrane	GO:0016829:lyase activity;GO:0008932:lytic endotransglycosylase activity;GO:0042834:peptidoglycan binding	gnl|CDD|223868;COG0797, RlpA, Lipoproteins [Cell envelope biogenesis, outer membrane].
STM14_0747	1113	527	35.04	555	46.2	657	54.79	793	52.88	622.23	0.00809426	0.153958	0.0525743	0.958071	0.968446	mrdB	CP001363.1	701404	702516	cell wall shape-determining protein	-	GO:0051301:cell division;GO:0071555:cell wall organization;GO:0009252:peptidoglycan biosynthetic process;GO:0008360:regulation of cell shape	GO:0005887:integral component of plasma membrane	GO:0008955:peptidoglycan glycosyltransferase activity	gnl|CDD|223843;COG0772, FtsW, Bacterial cell division membrane protein [Cell division and chromosome partitioning].
STM14_0748	1902	969	37.71	937	45.64	1686	82.28	1784	69.61	1299.23	0.466099	0.146329	3.18529	0.0014461	0.003522	mrdA	CP001363.1	702519	704420	penicillin-binding protein 2	K05515	GO:0071555:cell wall organization;GO:0009252:peptidoglycan biosynthetic process;GO:0008360:regulation of cell shape	GO:0005887:integral component of plasma membrane	GO:0008658:penicillin binding;GO:0009002:serine-type D-Ala-D-Ala carboxypeptidase activity	gnl|CDD|223839;COG0768, FtsI, Cell division protein FtsI/penicillin-binding protein 2 [Cell envelope biogenesis, outer membrane].
STM14_0749	468	488	77.17	452	89.48	648	128.51	750	118.94	570.022	0.167382	0.150568	1.11167	0.266281	0.363521	ybeA	CP001363.1	704451	704918	SPOUT methyltransferase superfamily protein	-	-	GO:0005737:cytoplasm	GO:0070038:rRNA (pseudouridine-N3-)-methyltransferase activity	gnl|CDD|224492;COG1576, COG1576, Uncharacterized conserved protein [Function unknown].
STM14_0750	318	1692	393.79	1499	436.73	1669	487.14	2105	491.27	1718.15	-0.167712	0.110878	-1.51258	0.130387	0.199588	ybeB	CP001363.1	704922	705239	hypothetical protein	-	GO:0042256:mature ribosome assembly;GO:0090071:negative regulation of ribosome biogenesis;GO:0017148:negative regulation of translation	GO:0005737:cytoplasm	-	gnl|CDD|223870;COG0799, COG0799, Uncharacterized homolog of plant Iojap protein [Function unknown].
STM14_0751	609	305	37.07	225	34.23	368	56.09	570	69.46	347.813	0.397059	0.17419	2.27946	0.0226399	0.0432314	cobC	CP001363.1	705568	706176	alpha ribazole-5%27-P phosphatase	K02226	GO:0009236:cobalamin biosynthetic process	-	GO:0043755:alpha-ribazole phosphatase activity	gnl|CDD|223483;COG0406, phoE, Broad specificity phosphatase PhoE and related phosphatases [General function prediction only].
STM14_0752	1095	770	52.04	540	45.69	497	42.13	818	55.44	645.978	-0.417399	0.157356	-2.65257	0.00798804	0.0169171	cobD	CP001363.1	706273	707367	threonine-phosphate decarboxylase	K04720	GO:0009236:cobalamin biosynthetic process	-	GO:0030170:pyridoxal phosphate binding;GO:0048472:threonine-phosphate decarboxylase activity	gnl|CDD|223157;COG0079, HisC, Histidinol-phosphate/aromatic aminotransferase and cobyric acid decarboxylase [Amino acid transport and metabolism].
STM14_0753	642	447	51.53	399	57.58	1007	145.58	1120	129.47	701.71	0.926542	0.149682	6.19007	6.01e-10	3.11e-09	nadD	CP001363.1	707342	707983	nicotinic acid mononucleotide adenylyltransferase	K00969	GO:0009435:NAD biosynthetic process	-	GO:0005524:ATP binding;GO:0004515:nicotinate-nucleotide adenylyltransferase activity	gnl|CDD|223985;COG1057, NadD, Nicotinic acid mononucleotide adenylyltransferase [Coenzyme metabolism].
STM14_0754	1032	1127	80.82	944	84.75	1722	154.87	2001	143.9	1392.17	0.445329	0.125138	3.55871	0.000372688	0.000997258	holA	CP001363.1	707985	709016	DNA polymerase III subunit delta	K02340	GO:0006261:DNA-dependent DNA replication	GO:0009360:DNA polymerase III complex	GO:0003677:DNA binding;GO:0003887:DNA-directed DNA polymerase activity	gnl|CDD|224383;COG1466, HolA, DNA polymerase III, delta subunit [DNA replication, recombination, and repair].
STM14_0755	591	1125	140.88	858	134.5	948	148.88	1070	134.37	998.184	-0.36447	0.139843	-2.60627	0.00915336	0.019151	rlpB	CP001363.1	709016	709606	LPS-assembly lipoprotein RplB	-	GO:0043165:Gram-negative-bacterium-type cell outer membrane assembly;GO:0015920:lipopolysaccharide transport	GO:0009279:cell outer membrane	GO:0001530:lipopolysaccharide binding	gnl|CDD|225527;COG2980, RlpB, Rare lipoprotein B [Cell envelope biogenesis, outer membrane].
STM14_0756	2826	19257	504.32	14599	478.62	16980	557.68	21416	562.42	17819.7	-0.218819	0.120179	-1.82077	0.0686417	0.114971	STM14_0756	CP001363.1	709621	712446	hypothetical protein	K01869	GO:0006429:leucyl-tRNA aminoacylation	GO:0005737:cytoplasm	GO:0002161:aminoacyl-tRNA editing activity;GO:0005524:ATP binding;GO:0004823:leucine-tRNA ligase activity	gnl|CDD|223569;COG0495, LeuS, Leucyl-tRNA synthetase [Translation, ribosomal structure and biogenesis].
STM14_0757	291	5	1.27	2	0.64	5	1.59	5	1.28	4.12202	0.0960852	0.90036	0.106719	0.915012	NA	STM14_0757	CP001363.1	712491	712781	putative hydrolase	K16849	-	-	-	gnl|CDD|225342;COG2721, UxaA, Altronate dehydratase [Carbohydrate transport and metabolism].
STM14_0758	1173	23	1.45	38	3	21	1.66	69	4.37	35.7792	0.0355947	0.52307	0.0680496	0.945746	0.960613	STM14_0758	CP001363.1	712798	713970	putative hydrolase	K16850	-	-	-	gnl|CDD|225342;COG2721, UxaA, Altronate dehydratase [Carbohydrate transport and metabolism].
STM14_0759	954	231	17.92	212	20.59	422	41.06	391	30.42	304.999	0.488632	0.213033	2.29369	0.0218082	0.0418241	STM14_0759	CP001363.1	714020	714973	2-keto-3-deoxygluconate permease	-	-	GO:0016021:integral component of membrane;GO:0005886:plasma membrane	GO:0015649:2-keto-3-deoxygluconate:proton symporter activity	-
STM14_0760	1929	1087	41.7	876	42.07	1066	51.29	1390	53.48	1082.36	-0.0859759	0.118645	-0.724649	0.468667	0.569895	STM14_0760	CP001363.1	715041	716969	putative sigma-54 dependent transcriptional regulator	-	-	-	-	gnl|CDD|226350;COG3829, RocR, Transcriptional regulator containing PAS, AAA-type ATPase, and DNA-binding domains [Transcription / Signal transduction mechanisms].
STM14_0761	474	2113	329.92	1486	290.45	782	153.13	1136	177.87	1422.91	-1.31462	0.131106	-10.0272	1.16e-23	1.31e-22	ybeL	CP001363.1	717062	717535	hypothetical protein	-	-	-	-	-
STM14_0762	996	65	4.83	56	5.21	106	9.88	108	8.05	81.1012	0.419089	0.322601	1.29909	0.193912	0.280635	ybeQ	CP001363.1	717574	718569	TPR repeat-containing protein	-	-	-	-	gnl|CDD|223861;COG0790, COG0790, FOG: TPR repeat, SEL1 subfamily [General function prediction only].
STM14_0763	708	18	1.88	18	2.36	25	3.28	57	5.97	27.1052	0.655416	0.526333	1.24525	0.21304	0.303611	ybeR	CP001363.1	718694	719401	putative cytoplasmic protein	-	-	-	-	-
STM14_0764	1434	13	0.67	35	2.26	44	2.85	82	4.24	40.4204	0.82833	0.506679	1.63482	0.102086	0.161487	ybeS	CP001363.1	719398	720831	putative molecular chaperone	-	-	-	-	-
STM14_0765	697	10	1.06	5	0.66	12	1.6	28	2.98	12.367	0.796608	0.709198	1.12325	0.261331	0.358637	ybeU	CP001363.1	720843	721539	-	-	-	-	-	-
STM14_0766	1473	74	3.72	67	4.21	109	6.87	138	6.95	93.1418	0.386454	0.291303	1.32664	0.184627	0.269123	ybeV	CP001363.1	721536	723008	putative molecular chaperone	-	-	-	GO:0001671:ATPase activator activity	-
STM14_0767	1680	974	42.91	637	35.13	680	37.57	1102	48.68	828.292	-0.273875	0.15869	-1.72585	0.0843751	0.137113	hscC	CP001363.1	723030	724709	putative heatshock protein	-	-	-	GO:0005524:ATP binding;GO:0016887:ATPase activity	gnl|CDD|223520;COG0443, DnaK, Molecular chaperone [Posttranslational modification, protein turnover, chaperones].
STM14_0768	1239	3675	219.52	2469	184.62	1075	80.53	1551	92.9	2289	-1.62777	0.134421	-12.1095	9.4e-34	1.71e-32	STM14_0768	CP001363.1	724785	726023	putative cytoplasmic protein	-	-	-	-	-
STM14_0769	936	5021	397.01	3391	335.65	1204	119.39	1785	141.53	3004.43	-1.89586	0.134499	-14.0957	4.04e-45	1.03e-43	rihA	CP001363.1	726055	726990	ribonucleoside hydrolase 1	-	GO:0015949:nucleobase-containing small molecule interconversion;GO:0006206:pyrimidine nucleobase metabolic process	-	GO:0045437:uridine nucleosidase activity	gnl|CDD|224868;COG1957, URH1, Inosine-uridine nucleoside N-ribohydrolase [Nucleotide transport and metabolism].
STM14_0770	726	44	4.49	43	5.49	33	4.22	54	5.52	43.1497	-0.414774	0.415239	-0.99888	0.317853	0.421086	gltL	CP001363.1	727107	727832	glutamate%2Faspartate transporter	K10004	-	GO:0005886:plasma membrane	GO:0015424:amino acid-transporting ATPase activity;GO:0005524:ATP binding	gnl|CDD|224051;COG1126, GlnQ, ABC-type polar amino acid transport system, ATPase component [Amino acid transport and metabolism].
STM14_0771	675	21	2.3	28	3.84	35	4.81	45	4.95	31.3014	0.257858	0.48585	0.530736	0.595602	0.683778	gltK	CP001363.1	727832	728506	glutamate%2Faspartate transporter	K10002	GO:0006865:amino acid transport	GO:0043190:ATP-binding cassette (ABC) transporter complex	GO:0022857:transmembrane transporter activity	gnl|CDD|223836;COG0765, HisM, ABC-type amino acid transport system, permease component [Amino acid transport and metabolism].
STM14_0772	741	23	2.3	41	5.13	54	6.76	72	7.21	45.6034	0.501757	0.441736	1.13587	0.256009	0.35293	gltJ	CP001363.1	728506	729246	glutamate%2Faspartate transporter	K10003	GO:0006865:amino acid transport	GO:0043190:ATP-binding cassette (ABC) transporter complex	GO:0022857:transmembrane transporter activity	gnl|CDD|223836;COG0765, HisM, ABC-type amino acid transport system, permease component [Amino acid transport and metabolism].
STM14_0773	927	134	10.7	120	11.99	250	25.03	323	25.86	195.008	0.750221	0.210877	3.55762	0.000374232	0.00100084	gltI	CP001363.1	729406	730332	glutamate and aspartate transporter subunit	K10001	GO:0006865:amino acid transport	GO:0030288:outer membrane-bounded periplasmic space	-	gnl|CDD|223904;COG0834, HisJ, ABC-type amino acid transport/signal transduction systems, periplasmic component/domain [Amino acid transport and metabolism / Signal transduction mechanisms].
STM14_0774	288	7	1.8	8	2.57	13	4.19	15	3.87	10.3606	0.394098	0.731744	0.538573	0.590181	0.67917	gltI	CP001363.1	730309	730596	hypothetical protein	-	-	-	-	-
STM14_0775	1539	1257	60.45	920	55.38	2135	128.76	2548	122.87	1624.2	0.706875	0.129385	5.46334	4.67e-08	2.03e-07	lnt	CP001363.1	730669	732207	apolipoprotein N-acyltransferase	-	GO:0042158:lipoprotein biosynthetic process	GO:0016021:integral component of membrane;GO:0005886:plasma membrane	GO:0016410:N-acyltransferase activity	gnl|CDD|223885;COG0815, Lnt, Apolipoprotein N-acyltransferase [Cell envelope biogenesis, outer membrane].
STM14_0776	879	2322	195.51	1719	181.19	3085	325.75	3872	326.92	2635.55	0.381837	0.118851	3.21273	0.0013148	0.00322163	ybeX	CP001363.1	732227	733105	putative transport protein	-	-	-	GO:0050660:flavin adenine dinucleotide binding	gnl|CDD|226910;COG4535, CorC, Putative Mg2+ and Co2+ transporter CorC [Inorganic ion transport and metabolism].
STM14_0777	150	82	40.46	58	35.82	53	32.79	72	35.62	66.1847	-0.552081	0.343651	-1.60652	0.108161	0.169687	ybeX	CP001363.1	733102	733251	conserved hypothetical protein	-	-	-	-	-
STM14_0778	474	433	67.61	271	52.97	614	120.23	697	109.13	481.405	0.508183	0.183192	2.77404	0.00553642	0.0120781	ybeY	CP001363.1	733263	733736	putative metalloprotease	-	GO:0006364:rRNA processing	GO:0005737:cytoplasm	GO:0004521:endoribonuclease activity;GO:0004222:metalloendopeptidase activity;GO:0008270:zinc ion binding	gnl|CDD|223396;COG0319, COG0319, Predicted metal-dependent hydrolase [General function prediction only].
STM14_0779	1086	2803	191.02	1901	162.18	3589	306.74	4393	300.21	3042.06	0.368192	0.135094	2.72545	0.00642139	0.013804	phoL	CP001363.1	733733	734818	putative phosphate starvation-inducible protein	-	-	GO:0005737:cytoplasm	GO:0005524:ATP binding	gnl|CDD|224616;COG1702, PhoH, Phosphate starvation-inducible protein PhoH, predicted ATPase [Signal transduction mechanisms].
STM14_0780	120	0	0	0	0	3	2.32	3	1.86	1.31052	1.10773	0.855692	1.29455	0.195477	NA	STM14_0780	CP001363.1	734838	734957	hypothetical protein	-	-	-	-	-
STM14_0781	1425	7731	401.52	7263	472.21	5746	374.26	6283	327.23	6889.17	-0.710799	0.137968	-5.15191	2.58e-07	1.03e-06	miaB	CP001363.1	734984	736408	rRNA modification protein	-	GO:0006400:tRNA modification	GO:0005737:cytoplasm	GO:0051539:4 iron, 4 sulfur cluster binding;GO:0046872:metal ion binding;GO:0016740:transferase activity	gnl|CDD|223694;COG0621, MiaB, 2-methylthioadenine synthetase [Translation, ribosomal structure and biogenesis].
STM14_0782	1176	1081	68.03	789	62.16	752	59.35	998	62.98	902.481	-0.499746	0.132563	-3.76987	0.000163332	0.000459434	ubiF	CP001363.1	736552	737727	2-octaprenyl-3-methyl-6-methoxy-1%2C4-benzoquinol hydroxylase	K03184	GO:0006744:ubiquinone biosynthetic process	-	GO:0008682:2-octoprenyl-3-methyl-6-methoxy-1,4-benzoquinone hydroxylase activity;GO:0071949:FAD binding;GO:0016705:oxidoreductase activity, acting on paired donors, with incorporation or reduction of molecular oxygen;GO:0016709:oxidoreductase activity, acting on paired donors, with incorporation or reduction of molecular oxygen, NAD(P)H as one donor, and incorporation of one atom of oxygen	gnl|CDD|223727;COG0654, UbiH, 2-polyprenyl-6-methoxyphenol hydroxylase and related FAD-dependent oxidoreductases [Coenzyme metabolism / Energy production and conversion].
STM14_0783	576	55	7.07	34	5.47	83	13.37	116	14.95	67.3351	0.725707	0.350118	2.07275	0.0381956	0.068591	STM14_0783	CP001363.1	737794	738369	putative inner membrane protein	-	-	-	-	-
STM14_0784	75	10	9.87	3	3.71	11	13.61	13	12.86	8.74066	0.396974	0.785765	0.505207	0.613413	0.698945	glnX	CP001363.1	738505	738579	tRNA-Gln	K14223	-	-	-	-
STM14_0785	75	75	74.01	110	135.88	83	102.72	107	105.88	94.3688	-0.384232	0.324491	-1.18411	0.236371	0.3303	glnV	CP001363.1	738623	738697	tRNA-Gln	K14223	-	-	-	-
STM14_0786	77	1	0.96	0	0	0	0	1	0.96	0.448246	-0.0622555	0.610587	-0.10196	0.918788	NA	metU	CP001363.1	738744	738820	tRNA-Met	K14230	-	-	-	-
STM14_0787	75	6	5.92	2	2.47	6	7.43	19	18.8	7.21316	0.849706	0.834833	1.01781	0.308766	0.410842	glnW	CP001363.1	738836	738910	tRNA-Gln	K14223	-	-	-	-
STM14_0788	75	16	15.79	5	6.18	11	13.61	20	19.79	12.2298	0.127768	0.715898	0.178472	0.858352	0.89678	glnU	CP001363.1	738946	739020	tRNA-Gln	K14223	-	-	-	-
STM14_0789	85	13	11.32	7	7.63	15	16.38	20	17.46	13.0643	0.344603	0.67943	0.507195	0.612018	0.698011	leuW	CP001363.1	739044	739128	tRNA-Leu	K14228	-	-	-	-
STM14_0790	77	20	19.22	23	27.67	26	31.34	35	33.73	25.3821	0.0704124	0.521048	0.135136	0.892504	0.92116	metT	CP001363.1	739137	739213	tRNA-Met	K14230	-	-	-	-
STM14_0791	168	9	3.96	20	11.03	22	12.15	26	11.49	18.8834	0.250261	0.619233	0.404148	0.686104	0.759923	STM14_0791	CP001363.1	739310	739477	hypothetical protein	K01953	-	-	-	-
STM14_0792	1665	986	43.83	709	39.45	1228	68.46	1541	68.69	1072.98	0.306549	0.133008	2.30474	0.021181	0.0408472	asnB	CP001363.1	739436	741100	asparagine synthetase B	K01953	GO:0006529:asparagine biosynthetic process;GO:0008652:cellular amino acid biosynthetic process;GO:0009063:cellular amino acid catabolic process;GO:0006541:glutamine metabolic process;GO:0070981:L-asparagine biosynthetic process	GO:0005737:cytoplasm;GO:0005829:cytosol	GO:0016597:amino acid binding;GO:0004066:asparagine synthase (glutamine-hydrolyzing) activity;GO:0004071:aspartate-ammonia ligase activity;GO:0005524:ATP binding;GO:0042802:identical protein binding	gnl|CDD|223444;COG0367, AsnB, Asparagine synthase (glutamine-hydrolyzing) [Amino acid transport and metabolism].
STM14_0793	753	1352	132.88	1072	131.9	1271	156.66	1764	173.86	1333.4	-0.0903698	0.113763	-0.794369	0.426981	0.530068	nagD	CP001363.1	741390	742142	UMP phosphatase	-	GO:0005975:carbohydrate metabolic process	-	GO:0008253:5'-nucleotidase activity;GO:0000287:magnesium ion binding	gnl|CDD|223720;COG0647, NagD, Predicted sugar phosphatases of the HAD superfamily [Carbohydrate transport and metabolism].
STM14_0794	1221	945	57.28	698	52.96	1267	96.31	1857	112.87	1126.71	0.507162	0.126649	4.00446	6.22e-05	0.000187404	nagC	CP001363.1	742189	743409	N-acetylglucosamine operon transcriptional repressor	-	GO:0005975:carbohydrate metabolic process	-	GO:0003677:DNA binding;GO:0003700:DNA-binding transcription factor activity	gnl|CDD|224851;COG1940, NagC, Transcriptional regulator/sugar kinase [Transcription / Carbohydrate transport and metabolism].
STM14_0795	1155	1985	127.19	1581	126.82	1415	113.71	2135	137.19	1762.12	-0.428567	0.113572	-3.77352	0.000160963	0.000453199	nagA	CP001363.1	743414	744568	N-acetylglucosamine-6-phosphate deacetylase	K01443	GO:0005975:carbohydrate metabolic process;GO:0006046:N-acetylglucosamine catabolic process;GO:0019262:N-acetylneuraminate catabolic process;GO:0051289:protein homotetramerization	-	GO:0046872:metal ion binding;GO:0047419:N-acetylgalactosamine-6-phosphate deacetylase activity;GO:0008448:N-acetylglucosamine-6-phosphate deacetylase activity	gnl|CDD|224733;COG1820, NagA, N-acetylglucosamine-6-phosphate deacetylase [Carbohydrate transport and metabolism].
STM14_0796	801	1889	174.54	1479	171.07	975	112.98	1442	133.61	1466.61	-0.895657	0.116388	-7.69544	1.41e-14	1.01e-13	nagB	CP001363.1	744628	745428	glucosamine-6-phosphate deaminase	K02564	GO:0005975:carbohydrate metabolic process;GO:0006044:N-acetylglucosamine metabolic process;GO:0019262:N-acetylneuraminate catabolic process	-	GO:0004342:glucosamine-6-phosphate deaminase activity	gnl|CDD|223440;COG0363, NagB, 6-phosphogluconolactonase/Glucosamine-6-phosphate isomerase/deaminase [Carbohydrate transport and metabolism].
STM14_0797	126	37	21.73	18	13.24	14	10.31	22	12.96	22.9116	-0.913077	0.561915	-1.62494	0.104176	0.164232	STM14_0797	CP001363.1	745470	745595	hypothetical protein	-	-	-	-	-
STM14_0798	1953	5322	201.68	4147	196.73	2931	139.29	4109	156.15	4180.95	-0.839559	0.109231	-7.68605	1.52e-14	1.08e-13	nagE	CP001363.1	745755	747707	N-acetyl glucosamine specific PTS system components IIABC	K02802	GO:0006974:cellular response to DNA damage stimulus;GO:0015764:N-acetylglucosamine transport;GO:0009401:phosphoenolpyruvate-dependent sugar phosphotransferase system	GO:0016021:integral component of membrane;GO:0019866:organelle inner membrane;GO:0005886:plasma membrane	GO:0016301:kinase activity;GO:0046872:metal ion binding;GO:0015572:N-acetylglucosamine transmembrane transporter activity;GO:0008982:protein-N(PI)-phosphohistidine-sugar phosphotransferase activity;GO:0090586:protein-phosphocysteine-N-acetylglucosamine phosphotransferase system transporter activity	gnl|CDD|224183;COG1263, PtsG, Phosphotransferase system IIC components, glucose/maltose/N-acetylglucosamine-specific [Carbohydrate transport and metabolism].
STM14_0799	1668	12463	552.99	10072	559.44	9159	509.65	11789	524.54	10880.9	-0.510569	0.113577	-4.49537	6.94e-06	2.35e-05	glnS	CP001363.1	747918	749585	glutaminyl-tRNA synthetase	K01886	GO:0006425:glutaminyl-tRNA aminoacylation;GO:0006424:glutamyl-tRNA aminoacylation	GO:0005737:cytoplasm	GO:0005524:ATP binding;GO:0004819:glutamine-tRNA ligase activity	gnl|CDD|223087;COG0008, GlnS, Glutamyl- and glutaminyl-tRNA synthetases [Translation, ribosomal structure and biogenesis].
STM14_0800	114	3	1.95	2	1.63	4	3.26	3	1.95	2.97253	0.0723146	0.924711	0.0782024	0.937667	NA	STM14_0800	CP001363.1	749621	749734	hypothetical protein	-	-	-	-	-
STM14_0801	291	114	28.99	83	26.43	97	30.94	133	33.92	104.689	-0.183288	0.276967	-0.661766	0.508121	0.604811	STM14_0801	CP001363.1	749864	750154	hypothetical protein	-	GO:0006811:ion transport;GO:0015772:oligosaccharide transport;GO:0015774:polysaccharide transport	GO:0009279:cell outer membrane;GO:0046930:pore complex	GO:0015288:porin activity	-
STM14_0802	1407	1438	75.64	966	63.61	463	30.54	618	32.6	908.396	-1.54604	0.147611	-10.4737	1.14e-25	1.44e-24	ybfM	CP001363.1	750031	751437	putative outer membrane protein	-	GO:0006811:ion transport;GO:0015772:oligosaccharide transport;GO:0015774:polysaccharide transport	GO:0009279:cell outer membrane;GO:0046930:pore complex	GO:0015288:porin activity	-
STM14_0803	333	340	75.57	229	63.71	75	20.9	95	21.17	196.846	-2.10953	0.233127	-9.04884	1.44e-19	1.4e-18	ybfN	CP001363.1	751487	751819	putative lipoprotein	-	-	GO:0005886:plasma membrane	-	-
STM14_0804	1305	40	2.27	49	3.48	96	6.83	136	7.73	74.9532	0.916326	0.337386	2.71596	0.00660846	0.014181	citA	CP001363.1	751868	753172	citrate-proton symporter	-	GO:0006101:citrate metabolic process	GO:0016021:integral component of membrane;GO:0005886:plasma membrane	GO:0015293:symporter activity	gnl|CDD|225371;COG2814, AraJ, Arabinose efflux permease [Carbohydrate transport and metabolism].
STM14_0805	1140	13	0.84	55	4.47	40	3.26	66	4.3	42.6249	0.127437	0.549569	0.231886	0.816627	0.865281	citB	CP001363.1	753223	754362	citrate utilization protein b	-	GO:0006101:citrate metabolic process	-	GO:0051539:4 iron, 4 sulfur cluster binding;GO:0046872:metal ion binding	-
STM14_0806	1404	41	2.16	51	3.37	69	4.56	114	6.03	64.9579	0.521648	0.361211	1.44417	0.148692	0.223591	citB	CP001363.1	754349	755752	tricarballylate dehydrogenase	-	-	-	-	gnl|CDD|223981;COG1053, SdhA, Succinate dehydrogenase/fumarate reductase, flavoprotein subunit [Energy production and conversion].
STM14_0807	927	264	21.08	213	21.29	286	28.64	413	33.06	283.669	0.13025	0.178638	0.729129	0.465923	0.567241	STM14_0807	CP001363.1	755850	756776	putative transcriptional regulator	-	-	-	-	gnl|CDD|223656;COG0583, LysR, Transcriptional regulator [Transcription].
STM14_0808	453	5696	930.59	5151	1053.49	5247	1075.06	6208	1017.07	5560.79	-0.323762	0.120388	-2.68931	0.00715995	0.0152767	fur	CP001363.1	756891	757343	ferric uptake regulator	-	-	GO:0005737:cytoplasm	GO:0003677:DNA binding;GO:0003700:DNA-binding transcription factor activity;GO:0046872:metal ion binding	gnl|CDD|223806;COG0735, Fur, Fe2+/Zn2+ uptake regulation proteins [Inorganic ion transport and metabolism].
STM14_0809	150	23	11.35	10	6.18	21	12.99	33	16.33	20.54	0.271855	0.585011	0.464701	0.642145	0.726059	STM14_0809	CP001363.1	757442	757591	hypothetical protein	-	-	-	-	-
STM14_0810	630	4979	584.91	4148	610.01	3596	529.79	4873	574.05	4399.27	-0.521001	0.103506	-5.03355	4.81e-07	1.86e-06	fldA	CP001363.1	757625	758254	flavodoxin FldA	-	-	-	GO:0009055:electron transfer activity;GO:0010181:FMN binding	gnl|CDD|223788;COG0716, FldA, Flavodoxins [Energy production and conversion].
STM14_0811	282	263	69.02	249	81.81	424	139.55	523	137.64	349.625	0.471804	0.170222	2.7717	0.00557648	0.0121382	ybfE	CP001363.1	758318	758599	LexA regulated protein	-	GO:0006355:regulation of transcription, DNA-templated	-	-	-
STM14_0812	114	22	14.28	26	21.13	54	43.97	93	60.54	44.5812	1.0992	0.42751	2.57117	0.0101357	0.0210668	STM14_0812	CP001363.1	758607	758720	hypothetical protein	-	-	-	-	-
STM14_0813	771	675	64.79	530	63.69	482	58.02	578	55.64	569.864	-0.582162	0.147055	-3.95881	7.53e-05	0.000224308	ybfF	CP001363.1	758733	759503	hypothetical protein	-	-	GO:0005829:cytosol	GO:0052689:carboxylic ester hydrolase activity;GO:0016790:thiolester hydrolase activity	gnl|CDD|223669;COG0596, MhpC, Predicted hydrolases or acyltransferases (alpha/beta hydrolase superfamily) [General function prediction only].
STM14_0814	576	5667	728.14	4257	684.73	3313	533.85	3954	509.46	4374.19	-0.840853	0.12468	-6.74406	1.54e-11	8.9e-11	seqA	CP001363.1	759655	760230	replication initiation regulator SeqA	-	GO:0032297:negative regulation of DNA-dependent DNA replication initiation;GO:0006355:regulation of transcription, DNA-templated	GO:0005737:cytoplasm	GO:0003677:DNA binding	gnl|CDD|225599;COG3057, SeqA, Negative regulator of replication initiationR [DNA replication, recombination, and repair].
STM14_0815	1641	11233	506.61	8618	486.56	6432	363.8	8637	390.62	8838.64	-0.803571	0.116727	-6.88417	5.81e-12	3.47e-11	pgm	CP001363.1	760255	761895	phosphoglucomutase	K01835	GO:0006006:glucose metabolic process	GO:0005829:cytosol	GO:0000287:magnesium ion binding;GO:0004614:phosphoglucomutase activity	gnl|CDD|223111;COG0033, Pgm, Phosphoglucomutase [Carbohydrate transport and metabolism].
STM14_0816	486	2068	314.92	1833	349.43	4634	885	4737	723.37	3154.41	0.872885	0.14338	6.0879	1.14e-09	5.79e-09	STM14_0816	CP001363.1	762010	762495	putative cytoplasmic protein	-	-	-	-	gnl|CDD|225998;COG3467, COG3467, Predicted flavin-nucleotide-binding protein [General function prediction only].
STM14_0817	1320	4741	265.82	4481	314.51	10040	705.96	10749	604.35	7149.43	0.773486	0.142821	5.41578	6.1e-08	2.6e-07	potE	CP001363.1	762560	763879	putrescine transporter	-	-	GO:0005887:integral component of plasma membrane	GO:0015496:putrescine:ornithine antiporter activity;GO:0015293:symporter activity	gnl|CDD|223605;COG0531, PotE, Amino acid transporters [Amino acid transport and metabolism].
STM14_0818	2199	18768	631.65	15361	647.19	33888	1430.35	42232	1425.32	26029.5	0.750573	0.110585	6.7873	1.14e-11	6.67e-11	speF	CP001363.1	763876	766074	ornithine decarboxylase	K01581	GO:0033387:putrescine biosynthetic process from ornithine;GO:0008295:spermidine biosynthetic process	GO:0005737:cytoplasm	GO:0004586:ornithine decarboxylase activity;GO:0030170:pyridoxal phosphate binding	gnl|CDD|224893;COG1982, LdcC, Arginine/lysine/ornithine decarboxylases [Amino acid transport and metabolism].
STM14_0819	126	4249	2495.76	3125	2297.82	6438	4742.44	8778	5170.36	5328.19	0.633658	0.119097	5.32054	1.03e-07	4.3e-07	STM14_0819	CP001363.1	766193	766318	hypothetical protein	-	-	-	-	-
STM14_0820	114	9	5.84	12	9.75	19	15.47	18	11.72	14.1905	0.353845	0.664669	0.532363	0.594474	0.683462	STM14_0820	CP001363.1	766472	766585	conserved hypothetical protein	-	-	-	-	-
STM14_0821	678	128	13.97	87	11.89	207	28.34	315	34.48	170.911	0.84714	0.23308	3.63454	0.000278477	0.000756001	kdpE	CP001363.1	766836	767513	DNA-binding transcriptional activator KdpE	K07667	GO:0000160:phosphorelay signal transduction system;GO:0006355:regulation of transcription, DNA-templated	GO:0005737:cytoplasm	GO:0000986:bacterial-type proximal promoter sequence-specific DNA binding;GO:0001216:bacterial-type RNA polymerase transcriptional activator activity, sequence-specific DNA binding;GO:0003700:DNA-binding transcription factor activity	gnl|CDD|223816;COG0745, OmpR, Response regulators consisting of a CheY-like receiver domain and a winged-helix DNA-binding domain [Signal transduction mechanisms / Transcription].
STM14_0822	2685	174	4.8	212	7.32	331	11.44	644	17.8	313.416	0.855548	0.22453	3.8104	0.000138742	0.000395453	kdpD	CP001363.1	767510	770194	sensor protein KdpD	K07646	GO:0031668:cellular response to extracellular stimulus;GO:0071472:cellular response to salt stress;GO:0009593:detection of chemical stimulus;GO:0046777:protein autophosphorylation;GO:0023014:signal transduction by protein phosphorylation	GO:0005887:integral component of plasma membrane;GO:0005886:plasma membrane	GO:0005524:ATP binding;GO:0016791:phosphatase activity;GO:0000155:phosphorelay sensor kinase activity;GO:0008134:transcription factor binding	gnl|CDD|225115;COG2205, KdpD, Osmosensitive K+ channel histidine kinase [Signal transduction mechanisms].
STM14_0823	585	24	3.04	47	7.44	78	12.38	111	14.08	60.9569	0.910811	0.408954	2.22717	0.0259358	0.0485884	kdpC	CP001363.1	770191	770775	potassium-transporting ATPase subunit C	K01548	-	GO:0005887:integral component of plasma membrane	GO:0005524:ATP binding;GO:0008556:potassium-transporting ATPase activity	gnl|CDD|225067;COG2156, KdpC, K+-transporting ATPase, c chain [Inorganic ion transport and metabolism].
STM14_0824	2049	35	1.26	133	6.01	93	4.21	272	9.85	123.737	0.415524	0.803189	0.517342	0.604917	0.692027	kdpB	CP001363.1	770784	772832	potassium-transporting ATPase subunit B	K01547	-	GO:0005887:integral component of plasma membrane	GO:0005524:ATP binding;GO:0000287:magnesium ion binding;GO:0008556:potassium-transporting ATPase activity	gnl|CDD|225126;COG2216, KdpB, High-affinity K+ transport system, ATPase chain B [Inorganic ion transport and metabolism].
STM14_0825	1680	13	0.57	42	2.32	48	2.65	142	6.27	54.6179	1.1392	0.516846	2.20413	0.0275152	0.0512112	kdpA	CP001363.1	772853	774621	potassium-transporting ATPase subunit A	K01546	-	GO:0005887:integral component of plasma membrane	GO:0030955:potassium ion binding;GO:0008556:potassium-transporting ATPase activity	gnl|CDD|224971;COG2060, KdpA, K+-transporting ATPase, A chain [Inorganic ion transport and metabolism].
STM14_0826	198	4	1.5	1	0.47	1	0.47	3	1.12	2.17004	-0.350219	0.927157	-0.377734	0.705628	NA	kdpA	CP001363.1	774532	774729	K%2B-transporting ATPase%2C F subunit	K01545	-	-	-	-
STM14_0827	207	615	219.88	645	288.69	1817	814.72	1906	683.36	1171.3	1.15679	0.157442	7.34743	2.02e-13	1.34e-12	ybfA	CP001363.1	774958	775164	putative periplasmic protein	-	-	-	-	-
STM14_0828	1422	333	17.33	262	17.07	570	37.2	743	38.78	449.518	0.7277	0.153508	4.74048	2.13e-06	7.71e-06	phrB	CP001363.1	775275	776696	deoxyribodipyrimidine photolyase	-	GO:0006281:DNA repair;GO:0018298:protein-chromophore linkage	-	GO:0003904:deoxyribodipyrimidine photo-lyase activity;GO:0003677:DNA binding;GO:0000166:nucleotide binding	gnl|CDD|223492;COG0415, PhrB, Deoxyribodipyrimidine photolyase [DNA replication, recombination, and repair].
STM14_0829	1596	824	38.21	743	43.13	400	23.26	455	21.16	631.485	-1.26898	0.147397	-8.60928	7.35e-18	6.48e-17	ybgH	CP001363.1	776735	778330	POT family transport protein	-	GO:0015031:protein transport	GO:0005887:integral component of plasma membrane	GO:0071916:dipeptide transmembrane transporter activity;GO:0015333:peptide:proton symporter activity	gnl|CDD|225646;COG3104, PTR2, Dipeptide/tripeptide permease [Amino acid transport and metabolism].
STM14_0830	744	1221	121.46	775	96.51	630	78.59	883	88.08	883.18	-0.798914	0.155587	-5.13483	2.82e-07	1.13e-06	ybgI	CP001363.1	778545	779288	putative hydrolase-oxidase	-	GO:0006281:DNA repair	-	GO:0046872:metal ion binding	gnl|CDD|223404;COG0327, COG0327, Uncharacterized conserved protein [Function unknown].
STM14_0831	657	513	57.79	402	56.69	373	52.69	534	60.32	451.954	-0.427314	0.151668	-2.81742	0.0048411	0.0107056	ybgJ	CP001363.1	779304	779960	putative carboxylase	-	-	-	GO:0017168:5-oxoprolinase (ATP-hydrolyzing) activity;GO:0005524:ATP binding	gnl|CDD|224960;COG2049, DUR1, Allophanate hydrolase subunit 1 [Amino acid transport and metabolism].
STM14_0832	933	561	44.5	424	42.1	435	43.27	656	52.18	509.533	-0.271604	0.150783	-1.8013	0.0716563	0.11875	ybgK	CP001363.1	779954	780886	putative carboxylase	-	-	GO:0005829:cytosol	GO:0017168:5-oxoprolinase (ATP-hydrolyzing) activity;GO:0005524:ATP binding	gnl|CDD|224895;COG1984, DUR1, Allophanate hydrolase subunit 2 [Amino acid transport and metabolism].
STM14_0833	735	528	53.17	444	55.97	546	68.95	797	80.48	560.97	0.0435519	0.139442	0.312329	0.754791	0.816344	ybgL	CP001363.1	780876	781610	hypothetical protein	-	GO:0005975:carbohydrate metabolic process	-	GO:0017168:5-oxoprolinase (ATP-hydrolyzing) activity;GO:0005524:ATP binding	gnl|CDD|224457;COG1540, COG1540, Uncharacterized proteins, homologs of lactam utilization protein B [General function prediction only].
STM14_0834	132	2	1.12	4	2.81	19	13.36	26	14.62	11.3472	1.93042	0.754906	2.55716	0.010553	0.0217884	STM14_0834	CP001363.1	781934	782065	putative cytoplasmic protein	-	-	-	-	-
STM14_0835	567	199	25.98	117	19.12	383	62.7	547	71.6	286.099	1.13592	0.206905	5.49005	4.02e-08	1.75e-07	STM14_0835	CP001363.1	782125	782691	putative phage integrase	-	GO:0015074:DNA integration;GO:0006310:DNA recombination	-	GO:0003677:DNA binding	gnl|CDD|227308;COG4974, XerD, Site-specific recombinase XerD [DNA replication, recombination, and repair].
STM14_0836	336	30	6.61	20	5.51	32	8.84	55	12.15	32.2972	0.344684	0.475948	0.724205	0.46894	0.570056	STM14_0836	CP001363.1	783151	783486	putative inner membrane protein	-	-	-	-	-
STM14_0837	741	28	2.8	56	7	59	7.39	74	7.41	53.1766	0.20663	0.432774	0.477455	0.633038	0.717433	STM14_0837	CP001363.1	783488	784228	putative cytoplasmic protein	-	-	-	-	-
STM14_0838	1152	27	1.73	38	3.06	35	2.82	27	1.74	32.6577	-0.419234	0.503396	-0.832812	0.404951	0.50844	STM14_0838	CP001363.1	784514	785665	putative UDP-galactopyranose mutase	K01854	GO:0009243:O antigen biosynthetic process	-	GO:0008767:UDP-galactopyranose mutase activity	gnl|CDD|223636;COG0562, Glf, UDP-galactopyranose mutase [Cell envelope biogenesis, outer membrane].
STM14_0839	897	5	0.41	5	0.52	17	1.76	8	0.66	8.63323	0.749922	0.799633	0.937834	0.34833	0.452084	STM14_0839	CP001363.1	785662	786558	putative glycosyl transferase	-	-	-	-	gnl|CDD|224137;COG1216, COG1216, Predicted glycosyltransferases [General function prediction only].
STM14_0840	1134	8	0.52	26	2.12	31	2.54	26	1.7	22.7433	0.282838	0.621807	0.454866	0.649206	0.732337	STM14_0840	CP001363.1	786571	787704	putative glycosyl transferase	-	-	-	-	gnl|CDD|223515;COG0438, RfaG, Glycosyltransferase [Cell envelope biogenesis, outer membrane].
STM14_0841	771	16	1.54	10	1.2	10	1.2	18	1.73	13.1486	-0.270919	0.6753	-0.401183	0.688286	0.761207	STM14_0841	CP001363.1	787833	788603	putative ABC transporter permease protein	K09690	-	-	-	gnl|CDD|224596;COG1682, TagG, ABC-type polysaccharide/polyol phosphate export systems, permease component [Carbohydrate transport and metabolism / Cell envelope biogenesis, outer membrane].
STM14_0842	711	5	0.52	6	0.78	17	2.22	19	1.98	10.9633	1.04991	0.730291	1.43767	0.150529	0.226003	STM14_0842	CP001363.1	788607	789317	putative ABC-type polysaccharide%2Fpolyol phosphate transport system ATPase component	K09691	-	-	-	gnl|CDD|224057;COG1134, TagH, ABC-type polysaccharide/polyol phosphate transport system, ATPase component [Carbohydrate transport and metabolism / Cell envelope biogenesis, outer membrane].
STM14_0843	1779	27	1.12	24	1.25	28	1.46	45	1.88	29.8852	0.0783459	0.483923	0.161897	0.871387	0.905641	STM14_0843	CP001363.1	789411	791189	putative glycosyltransferase	-	-	-	-	gnl|CDD|224137;COG1216, COG1216, Predicted glycosyltransferases [General function prediction only].
STM14_0844	834	17	1.51	16	1.78	13	1.45	16	1.42	15.6517	-0.519925	0.628503	-0.827242	0.4081	0.511204	STM14_0844	CP001363.1	791382	792215	putative glycosyltransferase	-	-	-	-	-
STM14_0845	1896	61	2.38	42	2.05	40	1.96	52	2.04	48.7401	-0.540139	0.394932	-1.36768	0.171414	0.252823	STM14_0845	CP001363.1	792273	794168	putative glycosyl transferase	-	-	-	-	gnl|CDD|227897;COG5610, COG5610, Predicted hydrolase (HAD superfamily) [General function prediction only].
STM14_0846	138	0	0	2	1.34	0	0	1	0.54	0.799629	-0.31673	0.742924	-0.426328	0.669869	NA	STM14_0846	CP001363.1	794236	794373	putative cytoplasmic protein	-	-	-	-	-
STM14_0847	792	546	51.02	444	51.94	1579	185.05	2440	228.64	1129.12	1.58609	0.126238	12.5643	3.32e-36	6.57e-35	nei	CP001363.1	794422	795213	endonuclease VIII	K05522	GO:0006284:base-excision repair;GO:0006289:nucleotide-excision repair	-	GO:0140078:class I DNA-(apurinic or apyrimidinic site) endonuclease activity;GO:0003684:damaged DNA binding;GO:0004519:endonuclease activity;GO:0000703:oxidized pyrimidine nucleobase lesion DNA N-glycosylase activity;GO:0008270:zinc ion binding	gnl|CDD|223344;COG0266, Nei, Formamidopyrimidine-DNA glycosylase [DNA replication, recombination, and repair].
STM14_0848	1047	67	4.74	94	8.32	129	11.44	204	14.46	116.797	0.5819	0.295435	1.96964	0.0488797	0.0853461	abrB	CP001363.1	795268	796314	putative transport protein	-	GO:0010468:regulation of gene expression	GO:0016021:integral component of membrane;GO:0005886:plasma membrane	-	gnl|CDD|225721;COG3180, AbrB, Putative ammonia monooxygenase [General function prediction only].
STM14_0849	1284	3354	193.32	2492	179.81	2831	204.64	3923	226.75	3091.54	-0.202171	0.114103	-1.77183	0.0764232	0.125877	gltA	CP001363.1	796451	797734	type II citrate synthase	K01647	GO:0006099:tricarboxylic acid cycle	GO:0005737:cytoplasm	GO:0004108:citrate (Si)-synthase activity	gnl|CDD|223449;COG0372, GltA, Citrate synthase [Energy production and conversion].
STM14_0850	387	13	2.49	16	3.83	13	3.12	23	4.41	15.8809	-0.123272	0.630936	-0.195379	0.845096	0.886748	gltA	CP001363.1	797694	798080	putative inner membrane protein	K01647	-	-	-	-
STM14_0851	390	520	98.68	575	136.6	804	191.34	874	166.32	678.619	0.208719	0.16891	1.23568	0.216577	0.307387	sdhC	CP001363.1	798489	798878	succinate dehydrogenase cytochrome b556 large membrane subunit	K00241	GO:0006099:tricarboxylic acid cycle	GO:0016021:integral component of membrane;GO:0005886:plasma membrane;GO:0045281:succinate dehydrogenase complex	GO:0009055:electron transfer activity;GO:0046872:metal ion binding;GO:0000104:succinate dehydrogenase activity	gnl|CDD|224920;COG2009, SdhC, Succinate dehydrogenase/fumarate reductase, cytochrome b subunit [Energy production and conversion].
STM14_0852	348	139	29.56	142	37.8	169	45.07	149	31.78	150.623	-0.200509	0.270267	-0.741894	0.458151	0.559995	sdhD	CP001363.1	798872	799219	succinate dehydrogenase cytochrome b556 small membrane subunit	K00242	GO:0006099:tricarboxylic acid cycle	GO:0016021:integral component of membrane;GO:0005886:plasma membrane	GO:0020037:heme binding;GO:0046872:metal ion binding;GO:0000104:succinate dehydrogenase activity	gnl|CDD|225053;COG2142, SdhD, Succinate dehydrogenase, hydrophobic anchor subunit [Energy production and conversion].
STM14_0853	1767	1627	68.15	1336	70.05	1029	54.05	1280	53.76	1337.19	-0.762438	0.116932	-6.52033	7.02e-11	3.87e-10	sdhA	CP001363.1	799219	800985	succinate dehydrogenase flavoprotein subunit	K00239	GO:0009061:anaerobic respiration;GO:0006099:tricarboxylic acid cycle	GO:0005886:plasma membrane;GO:0045282:plasma membrane succinate dehydrogenase complex	GO:0009055:electron transfer activity;GO:0050660:flavin adenine dinucleotide binding;GO:0008177:succinate dehydrogenase (ubiquinone) activity;GO:0000104:succinate dehydrogenase activity	gnl|CDD|223981;COG1053, SdhA, Succinate dehydrogenase/fumarate reductase, flavoprotein subunit [Energy production and conversion].
STM14_0854	720	465	47.8	298	38.35	239	30.81	334	34.43	336.571	-0.810539	0.189447	-4.27844	1.88e-05	6.03e-05	sdhB	CP001363.1	800999	801718	succinate dehydrogenase iron-sulfur subunit	K00240	GO:0009060:aerobic respiration;GO:0022904:respiratory electron transport chain;GO:0006099:tricarboxylic acid cycle	-	GO:0051537:2 iron, 2 sulfur cluster binding;GO:0051538:3 iron, 4 sulfur cluster binding;GO:0051539:4 iron, 4 sulfur cluster binding;GO:0009055:electron transfer activity;GO:0046872:metal ion binding;GO:0008177:succinate dehydrogenase (ubiquinone) activity	gnl|CDD|223555;COG0479, FrdB, Succinate dehydrogenase/fumarate reductase, Fe-S protein subunit [Energy production and conversion].
STM14_0855	2802	7092	187.32	4333	143.27	7374	244.26	10400	275.46	6986.83	0.233268	0.156536	1.49019	0.136174	0.206948	kgd	CP001363.1	802242	805043	alpha-ketoglutarate decarboxylase	K00164	GO:0006099:tricarboxylic acid cycle	-	GO:0004591:oxoglutarate dehydrogenase (succinyl-transferring) activity;GO:0030976:thiamine pyrophosphate binding	gnl|CDD|223641;COG0567, SucA, 2-oxoglutarate dehydrogenase complex, dehydrogenase (E1) component, and related enzymes [Energy production and conversion].
STM14_0856	1209	2017	123.47	1190	91.19	2286	175.5	3164	194.23	2059.73	0.362962	0.156835	2.31429	0.0206519	0.0399063	sucB	CP001363.1	805058	806266	dihydrolipoamide acetyltransferase	K00658	GO:0033512:L-lysine catabolic process to acetyl-CoA via saccharopine;GO:0006099:tricarboxylic acid cycle	GO:0045252:oxoglutarate dehydrogenase complex	GO:0004149:dihydrolipoyllysine-residue succinyltransferase activity	gnl|CDD|223582;COG0508, AceF, Pyruvate/2-oxoglutarate dehydrogenase complex, dihydrolipoamide acyltransferase (E2) component, and related enzymes [Energy production and conversion].
STM14_0857	1167	1382	87.64	910	72.24	2524	200.74	3144	199.94	1862.16	0.907167	0.139683	6.49448	8.33e-11	4.56e-10	sucC	CP001363.1	806408	807574	succinyl-CoA synthetase subunit beta	K01903	GO:0006099:tricarboxylic acid cycle	-	GO:0005524:ATP binding;GO:0000287:magnesium ion binding;GO:0004775:succinate-CoA ligase (ADP-forming) activity	gnl|CDD|223123;COG0045, SucC, Succinyl-CoA synthetase, beta subunit [Energy production and conversion].
STM14_0858	870	1067	90.77	769	81.89	1962	209.32	2789	237.92	1528.01	0.954187	0.123496	7.72647	1.11e-14	7.95e-14	sucD	CP001363.1	807574	808443	succinyl-CoA synthetase subunit alpha	K01902	GO:0006099:tricarboxylic acid cycle	-	GO:0048037:cofactor binding;GO:0000166:nucleotide binding;GO:0004775:succinate-CoA ligase (ADP-forming) activity	gnl|CDD|223152;COG0074, SucD, Succinyl-CoA synthetase, alpha subunit [Energy production and conversion].
STM14_0859	126	0	0	1	0.74	8	5.89	3	1.77	2.88341	1.3327	0.928875	1.43475	0.151359	NA	STM14_0859	CP001363.1	808472	808597	hypothetical protein	-	-	-	-	-
STM14_0860	144	63	32.38	39	25.09	47	30.29	79	40.72	55.0798	-0.112319	0.38292	-0.293323	0.769275	0.827585	STM14_0860	CP001363.1	809819	809962	hypothetical protein	-	-	-	-	-
STM14_0861	1569	45780	2159.43	31156	1839.73	32189	1904.17	40150	1899.15	37222.3	-0.480546	0.132458	-3.62792	0.000285714	0.00077494	cydA	CP001363.1	810026	811594	cytochrome d terminal oxidase polypeptide subunit I	K00425	GO:0019646:aerobic electron transport chain;GO:0006119:oxidative phosphorylation	GO:0070069:cytochrome complex;GO:0016021:integral component of membrane;GO:0005886:plasma membrane	GO:0009055:electron transfer activity;GO:0046872:metal ion binding	gnl|CDD|224190;COG1271, CydA, Cytochrome bd-type quinol oxidase, subunit 1 [Energy production and conversion].
STM14_0862	1140	17337	1125.53	11576	940.78	12526	1019.83	15173	987.79	14106.7	-0.44895	0.145795	-3.07933	0.00207468	0.00489572	cydB	CP001363.1	811610	812749	cytochrome d terminal oxidase polypeptide subunit II	K00426	GO:0055114:oxidation-reduction process;GO:0006119:oxidative phosphorylation	GO:0016021:integral component of membrane;GO:0005886:plasma membrane	GO:0046872:metal ion binding	gnl|CDD|224213;COG1294, AppB, Cytochrome bd-type quinol oxidase, subunit 2 [Energy production and conversion].
STM14_0863	114	3	1.95	3	2.44	3	2.44	6	3.91	3.57894	0.0768492	0.911804	0.0842826	0.932832	NA	ybgT	CP001363.1	812764	812877	putative outer membrane lipoprotein	-	GO:0006119:oxidative phosphorylation	GO:0005887:integral component of plasma membrane;GO:0016020:membrane;GO:0019867:outer membrane;GO:0005886:plasma membrane	GO:0016679:oxidoreductase activity, acting on diphenols and related substances as donors	gnl|CDD|227227;COG4890, COG4890, Predicted outer membrane lipoprotein [Function unknown].
STM14_0864	141	19	9.97	8	5.26	18	11.85	12	6.32	14.247	-0.144642	0.684512	-0.211307	0.832648	0.877099	ybgT	CP001363.1	812877	813017	hypothetical protein	-	-	-	-	-
STM14_0865	282	796	208.91	477	156.71	904	297.54	1046	275.28	778.341	0.231035	0.174361	1.32504	0.185159	0.269818	ybgE	CP001363.1	813014	813295	hypothetical protein	-	-	-	-	gnl|CDD|226313;COG3790, COG3790, Predicted membrane protein [Function unknown].
STM14_0866	405	809	147.84	776	177.52	996	228.26	1550	284.04	989.77	0.246882	0.130208	1.89606	0.0579518	0.0990137	ybgC	CP001363.1	813524	813928	acyl-CoA thioester hydrolase YbgC	-	GO:0006629:lipid metabolic process	GO:0005886:plasma membrane	GO:0016790:thiolester hydrolase activity	gnl|CDD|223894;COG0824, FcbC, Predicted thioesterase [General function prediction only].
STM14_0867	693	912	97.4	801	107.09	1085	145.32	1761	188.59	1086.01	0.295045	0.12884	2.29001	0.022021	0.042149	tolQ	CP001363.1	813925	814617	colicin uptake protein TolQ	K03562	GO:0043213:bacteriocin transport;GO:0007049:cell cycle;GO:0051301:cell division	GO:0005887:integral component of plasma membrane	-	gnl|CDD|223881;COG0811, TolQ, Biopolymer transport proteins [Intracellular trafficking and secretion].
STM14_0868	429	182	31.4	166	35.85	237	51.28	278	48.09	210.301	0.157856	0.207285	0.761542	0.446333	0.548482	tolR	CP001363.1	814621	815049	colicin uptake protein TolR	-	GO:0007049:cell cycle;GO:0051301:cell division;GO:0015031:protein transport	GO:0005887:integral component of plasma membrane	GO:0022857:transmembrane transporter activity	gnl|CDD|223917;COG0848, ExbD, Biopolymer transport protein [Intracellular trafficking and secretion].
STM14_0869	1224	582	35.19	499	37.77	798	60.51	939	56.94	682.043	0.280437	0.140422	1.9971	0.0458147	0.0803993	tolA	CP001363.1	815114	816337	cell envelope integrity inner membrane protein TolA	-	GO:0043213:bacteriocin transport;GO:0007049:cell cycle;GO:0051301:cell division;GO:0071237:cellular response to bacteriocin;GO:0017038:protein import;GO:0046718:viral entry into host cell	GO:0032153:cell division site;GO:0016021:integral component of membrane;GO:0005887:integral component of plasma membrane;GO:0005886:plasma membrane	GO:0097718:disordered domain specific binding;GO:0019904:protein domain specific binding;GO:0005215:transporter activity;GO:0046790:virion binding	gnl|CDD|225606;COG3064, TolA, Membrane protein involved in colicin uptake [Cell envelope biogenesis, outer membrane].
STM14_0870	1293	2836	162.33	2345	168.03	2726	195.68	3686	211.57	2839.18	-0.106281	0.102357	-1.03833	0.299115	0.400084	tolB	CP001363.1	816461	817753	translocation protein TolB	-	GO:0007049:cell cycle;GO:0051301:cell division;GO:0017038:protein import	GO:0042597:periplasmic space	-	gnl|CDD|223893;COG0823, TolB, Periplasmic component of the Tol biopolymer transport system [Intracellular trafficking and secretion].
STM14_0871	525	5185	730.93	3971	700.77	6693	1183.27	8266	1168.51	5806.54	0.307197	0.120404	2.55139	0.0107293	0.0220959	pal	CP001363.1	817788	818312	peptidoglycan-associated outer membrane lipoprotein	-	GO:0007049:cell cycle;GO:0051301:cell division	GO:0009279:cell outer membrane;GO:0016021:integral component of membrane	-	gnl|CDD|225439;COG2885, OmpA, Outer membrane protein and related peptidoglycan-associated (lipo)proteins [Cell envelope biogenesis, outer membrane].
STM14_0872	789	1797	168.56	1271	149.25	2161	254.21	2859	268.93	1938.8	0.304971	0.124129	2.4569	0.0140143	0.0280749	ybgF	CP001363.1	818322	819110	hypothetical protein	-	GO:0051301:cell division;GO:0043093:FtsZ-dependent cytokinesis;GO:0051260:protein homooligomerization;GO:0070206:protein trimerization	GO:0030288:outer membrane-bounded periplasmic space	-	gnl|CDD|224643;COG1729, COG1729, Uncharacterized protein conserved in bacteria [Function unknown].
STM14_0873	540	99	13.57	67	11.5	137	23.55	193	26.53	116.947	0.567649	0.269395	2.10713	0.0351067	0.0636087	ybgF	CP001363.1	818715	819254	hypothetical protein	-	GO:0051301:cell division;GO:0043093:FtsZ-dependent cytokinesis;GO:0051260:protein homooligomerization;GO:0070206:protein trimerization	GO:0030288:outer membrane-bounded periplasmic space	-	gnl|CDD|224643;COG1729, COG1729, Uncharacterized protein conserved in bacteria [Function unknown].
STM14_0874	76	5076	4943.05	4803	5855.12	8288	10121.8	10396	10151.9	6829	0.504653	0.117989	4.27711	1.89e-05	6.07e-05	lysT	CP001363.1	819275	819350	tRNA-Lys	K14229	-	-	-	-
STM14_0875	76	541	526.83	565	688.77	960	1172.41	1133	1106.4	768.174	0.505953	0.148959	3.39659	0.000682308	0.00175141	valT	CP001363.1	819482	819557	tRNA-Val	K14237	-	-	-	-
STM14_0876	76	12	11.69	10	12.19	28	34.2	26	25.39	18.1156	0.803222	0.608574	1.31984	0.186887	0.272009	lysW	CP001363.1	819561	819636	tRNA-Lys	K14229	-	-	-	-
STM14_0877	76	475	462.56	428	521.76	779	951.36	997	973.59	637.747	0.559998	0.136456	4.10389	4.06e-05	0.00012489	lysY	CP001363.1	819686	819761	tRNA-Lys	K14229	-	-	-	-
STM14_0878	76	18	17.53	13	15.85	56	68.39	49	47.85	31.9381	1.28026	0.503042	2.54504	0.0109264	0.0224923	lysZ	CP001363.1	819896	819971	tRNA-Lys	K14229	-	-	-	-
STM14_0879	96	3	2.31	6	5.79	3	2.9	12	9.28	5.60565	0.13482	0.870848	0.154815	0.876967	NA	STM14_0879	CP001363.1	820227	820322	hypothetical protein	-	-	-	-	-
STM14_0880	1044	58	4.11	49	4.35	55	4.89	76	5.4	58.3092	-0.120827	0.358817	-0.336737	0.736315	0.802441	nadA	CP001363.1	820575	821618	quinolinate synthetase	K03517	GO:0009435:NAD biosynthetic process	GO:0005737:cytoplasm	GO:0051539:4 iron, 4 sulfur cluster binding;GO:0046872:metal ion binding;GO:0008987:quinolinate synthetase A activity	gnl|CDD|223456;COG0379, NadA, Quinolinate synthase [Coenzyme metabolism].
STM14_0881	720	71	7.3	74	9.52	70	9.02	104	10.72	78.3864	-0.164324	0.318021	-0.516708	0.60536	0.692206	pnuC	CP001363.1	821643	822362	nucleoside%2Fpurine%2Fpyrimidine transporter	-	-	GO:0016021:integral component of membrane;GO:0005886:plasma membrane	GO:0034257:nicotinamide riboside transmembrane transporter activity	gnl|CDD|225742;COG3201, PnuC, Nicotinamide mononucleotide transporter [Coenzyme metabolism].
STM14_0882	939	161	12.69	143	14.11	128	12.65	187	14.78	153.36	-0.367345	0.230471	-1.59389	0.110962	0.173409	ybgR	CP001363.1	822359	823297	zinc transporter ZitB	-	-	GO:0016021:integral component of membrane;GO:0005886:plasma membrane	GO:0005385:zinc ion transmembrane transporter activity	gnl|CDD|224151;COG1230, CzcD, Co/Zn/Cd efflux system component [Inorganic ion transport and metabolism].
STM14_0883	387	48	9.18	63	15.08	53	12.71	77	14.77	59.6535	-0.203402	0.373852	-0.544072	0.586392	0.67529	ybgS	CP001363.1	823408	823794	hypothetical protein	-	-	-	-	-
STM14_0884	1182	2628	164.55	1885	147.75	4192	329.17	5258	330.14	3302.44	0.664833	0.124003	5.36142	8.26e-08	3.46e-07	aroG	CP001363.1	823985	825166	phospho-2-dehydro-3-deoxyheptonate aldolase	K01626	GO:0009073:aromatic amino acid family biosynthetic process;GO:0009423:chorismate biosynthetic process	-	GO:0003849:3-deoxy-7-phosphoheptulonate synthase activity	gnl|CDD|223794;COG0722, AroG, 3-deoxy-D-arabino-heptulosonate 7-phosphate (DAHP) synthase [Amino acid transport and metabolism].
STM14_0885	546	45	6.1	45	7.64	83	14.11	121	16.45	68.9971	0.725833	0.339203	2.13982	0.0323692	0.0591567	STM14_0885	CP001363.1	825260	825805	fumarate hydratase	K01678	-	-	-	gnl|CDD|224751;COG1838, FumA, Tartrate dehydratase beta subunit/Fumarate hydratase class I, C-terminal domain [Energy production and conversion].
STM14_0886	846	68	5.95	57	6.24	36	3.95	48	4.21	53.462	-0.94542	0.376952	-2.50806	0.0121395	0.024748	STM14_0886	CP001363.1	825820	826665	fumarate hydratase	K01677	-	-	-	gnl|CDD|224862;COG1951, TtdA, Tartrate dehydratase alpha subunit/Fumarate hydratase class I, N-terminal domain [Energy production and conversion].
STM14_0887	891	369	30.65	269	27.97	125	13.02	140	11.66	237.753	-1.64027	0.210283	-7.80031	6.18e-15	4.49e-14	STM14_0887	CP001363.1	826795	827685	transcriptional regulator	-	-	-	-	gnl|CDD|223656;COG0583, LysR, Transcriptional regulator [Transcription].
STM14_0888	984	62	4.66	53	4.99	71	6.7	66	4.98	62.8081	-0.124639	0.364368	-0.342068	0.732299	0.799321	STM14_0888	CP001363.1	827686	828669	transcriptional regulator	-	-	-	-	gnl|CDD|223656;COG0583, LysR, Transcriptional regulator [Transcription].
STM14_0889	1248	8	0.47	10	0.74	6	0.45	8	0.48	8.18292	-0.609426	0.784212	-0.77712	0.437088	0.540129	STM14_0889	CP001363.1	828913	830160	putative cation transporter	-	-	-	-	gnl|CDD|223547;COG0471, CitT, Di- and tricarboxylate transporters [Inorganic ion transport and metabolism].
STM14_0890	246	4	1.2	16	6.03	12	4.53	16	4.83	11.9614	0.0110329	0.744875	0.0148118	0.988182	0.992247	dcoC	CP001363.1	830210	830455	oxaloacetate decarboxylase subunit gamma	K01573	GO:0036376:sodium ion export across plasma membrane	GO:0016021:integral component of membrane;GO:0005886:plasma membrane	GO:0008948:oxaloacetate decarboxylase activity;GO:0015081:sodium ion transmembrane transporter activity	gnl|CDD|226157;COG3630, OadG, Na+-transporting methylmalonyl-CoA/oxaloacetate decarboxylase, gamma subunit [Energy production and conversion].
STM14_0891	1776	18	0.75	56	2.92	30	1.57	79	3.3	44.1147	0.0233047	0.533733	0.0436635	0.965173	0.974002	dcoA	CP001363.1	830471	832246	-	K01571	GO:0006814:sodium ion transport	-	GO:0008948:oxaloacetate decarboxylase activity	gnl|CDD|227349;COG5016, COG5016, Pyruvate/oxaloacetate carboxyltransferase [Energy production and conversion].
STM14_0892	1302	8	0.45	41	2.92	10	0.71	48	2.74	26.0932	-0.295658	0.679108	-0.435363	0.663299	0.742198	dcoB	CP001363.1	832259	833560	oxaloacetate decarboxylase beta chain	K01572	GO:0006814:sodium ion transport	GO:0016021:integral component of membrane;GO:0005886:plasma membrane	GO:0016829:lyase activity	gnl|CDD|224795;COG1883, OadB, Na+-transporting methylmalonyl-CoA/oxaloacetate decarboxylase, beta subunit [Energy production and conversion].
STM14_0893	699	21	2.22	39	5.17	41	5.44	78	8.28	42.2729	0.47462	0.466207	1.01805	0.308656	0.410808	STM14_0893	CP001363.1	833679	834377	putative cytoplasmic protein	-	-	-	-	gnl|CDD|224681;COG1767, CitG, Triphosphoribosyl-dephospho-CoA synthetase [Coenzyme metabolism].
STM14_0894	1080	9	0.62	26	2.23	46	3.95	69	4.74	34.7078	1.13584	0.528581	2.14884	0.0316468	0.0579892	STM14_0894	CP001363.1	834757	835836	putative ABC transport protein	K02015	-	-	-	gnl|CDD|223682;COG0609, FepD, ABC-type Fe3+-siderophore transport system, permease component [Inorganic ion transport and metabolism].
STM14_0895	777	22	2.1	31	3.7	39	4.66	80	7.64	39.9358	0.647727	0.459746	1.40888	0.158871	0.236842	STM14_0895	CP001363.1	835836	836612	putative ABC-type cobalamin%2FFe3%2B-siderophore transport component	K02013	-	-	-	gnl|CDD|224045;COG1120, FepC, ABC-type cobalamin/Fe3+-siderophores transport systems, ATPase components [Inorganic ion transport and metabolism / Coenzyme metabolism].
STM14_0896	753	2803	275.5	2123	261.21	6968	858.88	9919	977.62	4981.19	1.35691	0.114855	11.8141	3.3e-32	5.68e-31	gpmA	CP001363.1	836703	837455	phosphoglyceromutase	K01834	GO:0006094:gluconeogenesis;GO:0006096:glycolytic process	-	GO:0046538:2,3-bisphosphoglycerate-dependent phosphoglycerate mutase activity	gnl|CDD|223661;COG0588, GpmA, Phosphoglycerate mutase 1 [Carbohydrate transport and metabolism].
STM14_0897	192	3	1.16	1	0.48	0	0	1	0.39	1.28496	-0.739571	0.867773	-0.852263	0.394068	NA	STM14_0897	CP001363.1	837473	837664	hypothetical protein	-	-	-	-	-
STM14_0898	1041	8561	608.64	4723	420.34	1278	113.95	1626	115.92	4340.04	-2.50598	0.308466	-8.12401	4.51e-16	3.58e-15	galM	CP001363.1	837679	838719	aldose 1-epimerase	K01785	GO:0033499:galactose catabolic process via UDP-galactose	GO:0005737:cytoplasm	GO:0004034:aldose 1-epimerase activity;GO:0030246:carbohydrate binding	gnl|CDD|224928;COG2017, GalM, Galactose mutarotase and related enzymes [Carbohydrate transport and metabolism].
STM14_0899	1149	9921	639.03	5575	449.53	1172	94.67	1309	84.55	4876.87	-2.91979	0.324366	-9.00152	2.23e-19	2.12e-18	galK	CP001363.1	838713	839861	galactokinase	K00849	GO:0006012:galactose metabolic process	GO:0005737:cytoplasm	GO:0005524:ATP binding;GO:0004335:galactokinase activity;GO:0005534:galactose binding;GO:0000287:magnesium ion binding	gnl|CDD|223231;COG0153, GalK, Galactokinase [Carbohydrate transport and metabolism].
STM14_0900	1047	17823	1259.86	9851	871.71	1638	145.21	1826	129.43	8495.72	-3.25547	0.334684	-9.72698	2.31e-22	2.5e-21	galT	CP001363.1	839864	840910	galactose-1-phosphate uridylyltransferase	K00965	GO:0033499:galactose catabolic process via UDP-galactose	GO:0005737:cytoplasm	GO:0008108:UDP-glucose:hexose-1-phosphate uridylyltransferase activity;GO:0008270:zinc ion binding	gnl|CDD|224010;COG1085, GalT, Galactose-1-phosphate uridylyltransferase [Energy production and conversion].
STM14_0901	1017	30951	2252.37	17740	1616.1	2952	269.41	3509	256.07	15037.7	-3.26393	0.175879	-18.5578	7.05e-77	3.23e-75	galE	CP001363.1	840921	841937	UDP-galactose-4-epimerase	K01784	GO:0019388:galactose catabolic process;GO:0033499:galactose catabolic process via UDP-galactose	GO:0005829:cytosol	GO:0003978:UDP-glucose 4-epimerase activity	gnl|CDD|224012;COG1087, GalE, UDP-glucose 4-epimerase [Cell envelope biogenesis, outer membrane].
STM14_0902	909	29	2.36	18	1.83	36	3.68	49	4	31.326	0.417486	0.480957	0.868032	0.385377	0.490204	STM14_0902	CP001363.1	842160	843068	putative inner membrane protein	-	-	-	-	gnl|CDD|227058;COG4714, COG4714, Uncharacterized membrane-anchored protein conserved in bacteria [Function unknown].
STM14_0903	108	0	0	4	3.43	2	1.72	3	2.06	2.2891	-0.0841775	0.921795	-0.0913191	0.927239	NA	STM14_0903	CP001363.1	843123	843230	hypothetical protein	-	-	-	-	-
STM14_0904	1476	1145	57.41	848	53.23	1965	123.57	2802	140.89	1576.1	0.839849	0.119393	7.03431	2e-12	1.24e-11	modF	CP001363.1	843239	844714	putative molybdenum transport ATP-binding protein ModF	K05776	GO:0006281:DNA repair	GO:0005886:plasma membrane	GO:0005524:ATP binding;GO:0016887:ATPase activity	gnl|CDD|224044;COG1119, ModF, ABC-type molybdenum transport system, ATPase component/photorepair protein PhrA [Inorganic ion transport and metabolism].
STM14_0905	789	715	67.07	567	66.58	741	87.17	1168	109.87	765.824	0.145816	0.136201	1.0706	0.284351	0.383165	modE	CP001363.1	844782	845570	DNA-binding transcriptional regulator ModE	-	GO:0015689:molybdate ion transport	GO:0005737:cytoplasm	GO:0003677:DNA binding;GO:0003700:DNA-binding transcription factor activity;GO:0030151:molybdenum ion binding	gnl|CDD|224916;COG2005, ModE, N-terminal domain of molybdenum-binding protein [General function prediction only].
STM14_0906	252	337	98.97	264	97.06	292	107.55	303	89.24	299.969	-0.397233	0.195095	-2.0361	0.0417402	0.0741607	STM14_0906	CP001363.1	845597	845848	hypothetical protein	-	-	-	-	-
STM14_0907	774	840	80.32	701	83.91	594	71.23	775	74.31	730.694	-0.579578	0.12895	-4.49458	6.97e-06	2.36e-05	modA	CP001363.1	846015	846788	molybdate transporter periplasmic protein	K02020	GO:0015689:molybdate ion transport;GO:0046687:response to chromate	GO:0030288:outer membrane-bounded periplasmic space	GO:0015412:ATPase-coupled molybdate transmembrane transporter activity;GO:0030973:molybdate ion binding;GO:0030151:molybdenum ion binding;GO:1901359:tungstate binding	gnl|CDD|223797;COG0725, ModA, ABC-type molybdate transport system, periplasmic component [Inorganic ion transport and metabolism].
STM14_0908	690	264	28.32	247	33.17	252	33.9	385	41.41	280.388	-0.111931	0.182398	-0.613666	0.539436	0.633647	modB	CP001363.1	846788	847477	molybdate ABC transporter permease protein	K02018	-	GO:0016021:integral component of membrane;GO:0005886:plasma membrane	GO:0015098:molybdate ion transmembrane transporter activity	gnl|CDD|226629;COG4149, ModC, ABC-type molybdate transport system, permease component [Inorganic ion transport and metabolism].
STM14_0909	1059	365	25.51	312	27.3	451	39.53	633	44.36	423.045	0.257775	0.152299	1.69255	0.0905406	0.145814	modC	CP001363.1	847480	848538	molybdate transporter ATP-binding protein	K02017	-	GO:0005886:plasma membrane	GO:0005524:ATP binding;GO:0015412:ATPase-coupled molybdate transmembrane transporter activity;GO:0042888:molybdenum ion transmembrane transporter activity	gnl|CDD|226628;COG4148, ModC, ABC-type molybdate transport system, ATPase component [Inorganic ion transport and metabolism].
STM14_0910	819	1696	153.26	1361	153.96	1142	129.42	1587	143.81	1448.16	-0.577277	0.111495	-5.17762	2.25e-07	9.05e-07	ybhA	CP001363.1	848539	849357	phosphotransferase	K07024	-	GO:0005829:cytosol	GO:0000287:magnesium ion binding;GO:0016791:phosphatase activity;GO:0016773:phosphotransferase activity, alcohol group as acceptor;GO:0033883:pyridoxal phosphatase activity;GO:0050308:sugar-phosphatase activity	gnl|CDD|223635;COG0561, Cof, Predicted hydrolases of the HAD superfamily [General function prediction only].
STM14_0911	996	1608	119.49	1115	103.72	1203	112.11	1378	102.68	1326.16	-0.462219	0.143899	-3.21211	0.00131765	0.00322699	ybhE	CP001363.1	849521	850516	6-phosphogluconolactonase	K07404	GO:0006006:glucose metabolic process;GO:0006098:pentose-phosphate shunt	-	GO:0017057:6-phosphogluconolactonase activity	gnl|CDD|225333;COG2706, COG2706, 3-carboxymuconate cyclase [Carbohydrate transport and metabolism].
STM14_0912	1284	7340	423.08	6006	433.37	3011	217.65	3876	224.03	5264.31	-1.35786	0.109163	-12.4388	1.61e-35	3.1e-34	ybhC	CP001363.1	850660	851943	putative pectinesterase	K01051	GO:0042545:cell wall modification	GO:0009279:cell outer membrane	GO:0045330:aspartyl esterase activity;GO:0030599:pectinesterase activity	gnl|CDD|227022;COG4677, PemB, Pectin methylesterase [Carbohydrate transport and metabolism].
STM14_0913	1224	433	26.18	299	22.63	368	27.91	511	30.98	393.595	-0.144016	0.169513	-0.849585	0.395556	0.499057	hutI	CP001363.1	852181	853404	imidazolonepropionase	K01468	GO:0006548:histidine catabolic process;GO:0019556:histidine catabolic process to glutamate and formamide;GO:0019557:histidine catabolic process to glutamate and formate	GO:0005737:cytoplasm	GO:0050480:imidazolonepropionase activity;GO:0005506:iron ion binding;GO:0008270:zinc ion binding	gnl|CDD|224149;COG1228, HutI, Imidazolonepropionase and related amidohydrolases [Secondary metabolites biosynthesis, transport, and catabolism].
STM14_0914	942	187	14.69	157	15.44	247	24.34	313	24.66	217.816	0.290126	0.199606	1.45349	0.146087	0.220273	hutG	CP001363.1	853401	854342	formimidoylglutamase	K01479	GO:0019556:histidine catabolic process to glutamate and formamide;GO:0019557:histidine catabolic process to glutamate and formate	-	GO:0050415:formimidoylglutamase activity;GO:0030145:manganese ion binding	gnl|CDD|223089;COG0010, SpeB, Arginase/agmatinase/formimionoglutamate hydrolase, arginase family [Amino acid transport and metabolism].
STM14_0915	726	243	24.77	166	21.18	297	37.97	417	42.63	267.163	0.388923	0.193429	2.01068	0.0443593	0.0781277	hutC	CP001363.1	854387	855112	histidine utilization repressor	-	GO:0019556:histidine catabolic process to glutamate and formamide;GO:0019557:histidine catabolic process to glutamate and formate;GO:0045892:negative regulation of transcription, DNA-templated	-	GO:0003677:DNA binding;GO:0003700:DNA-binding transcription factor activity	gnl|CDD|225099;COG2188, PhnF, Transcriptional regulators [Transcription].
STM14_0916	1686	415	18.22	313	17.2	283	15.58	385	16.95	348.477	-0.530935	0.168364	-3.15349	0.0016133	0.00390183	hutU	CP001363.1	855309	856994	-	K01712	GO:0019556:histidine catabolic process to glutamate and formamide;GO:0019557:histidine catabolic process to glutamate and formate	GO:0005737:cytoplasm	GO:0016153:urocanate hydratase activity	gnl|CDD|225534;COG2987, HutU, Urocanate hydratase [Amino acid transport and metabolism].
STM14_0917	1521	378	18.39	374	22.78	225	13.73	318	15.52	330.485	-0.888433	0.173795	-5.11196	3.19e-07	1.26e-06	hutH	CP001363.1	856996	858516	histidine ammonia-lyase	K01745	GO:0019556:histidine catabolic process to glutamate and formamide;GO:0019557:histidine catabolic process to glutamate and formate	GO:0005737:cytoplasm	GO:0004397:histidine ammonia-lyase activity	gnl|CDD|225533;COG2986, HutH, Histidine ammonia-lyase [Amino acid transport and metabolism].
STM14_0918	477	351	54.46	300	58.27	178	34.64	231	35.94	272.676	-1.07296	0.182557	-5.87742	4.17e-09	1.99e-08	ybhB	CP001363.1	858601	859077	putative kinase inhibitor protein	-	-	GO:0005737:cytoplasm	-	gnl|CDD|224793;COG1881, COG1881, Phospholipid-binding protein [General function prediction only].
STM14_0919	1290	97	5.57	114	8.19	149	10.72	216	12.43	138.154	0.348388	0.25696	1.35581	0.175161	0.257022	bioA	CP001363.1	859135	860424	adenosylmethionine--8-amino-7-oxononanoate transaminase	K00833	GO:0009102:biotin biosynthetic process	GO:0005737:cytoplasm	GO:0004015:adenosylmethionine-8-amino-7-oxononanoate transaminase activity;GO:0030170:pyridoxal phosphate binding	gnl|CDD|223239;COG0161, BioA, Adenosylmethionine-8-amino-7-oxononanoate aminotransferase [Coenzyme metabolism].
STM14_0920	1041	90	6.4	46	4.09	64	5.71	106	7.56	73.6387	-0.0881498	0.355384	-0.248041	0.804103	0.855465	bioB	CP001363.1	860511	861551	biotin synthetase	K01012	GO:0009102:biotin biosynthetic process	-	GO:0051537:2 iron, 2 sulfur cluster binding;GO:0051539:4 iron, 4 sulfur cluster binding;GO:0004076:biotin synthase activity;GO:0005506:iron ion binding	gnl|CDD|223576;COG0502, BioB, Biotin synthase and related enzymes [Coenzyme metabolism].
STM14_0921	1158	42	2.68	69	5.52	31	2.48	80	5.13	54.9	-0.472372	0.439983	-1.07362	0.282995	0.381784	bioF	CP001363.1	861548	862705	8-amino-7-oxononanoate synthase	K00652	GO:0009102:biotin biosynthetic process	-	GO:0008710:8-amino-7-oxononanoate synthase activity;GO:0030170:pyridoxal phosphate binding	gnl|CDD|223234;COG0156, BioF, 7-keto-8-aminopelargonate synthetase and related enzymes [Coenzyme metabolism].
STM14_0922	756	23	2.25	44	5.39	11	1.35	54	5.3	32.339	-0.534486	0.580996	-0.919948	0.3576	0.462261	bioC	CP001363.1	862689	863444	biotin biosynthesis protein BioC	K02169	GO:0009102:biotin biosynthetic process	-	GO:0010340:carboxyl-O-methyltransferase activity;GO:0102130:malonyl-CoA methyltransferase activity	gnl|CDD|225136;COG2226, UbiE, Methylase involved in ubiquinone/menaquinone biosynthesis [Coenzyme metabolism].
STM14_0923	687	18	1.94	31	4.18	27	3.65	67	7.24	33.4523	0.403545	0.514471	0.784388	0.432812	0.5358	bioD_1	CP001363.1	863437	864123	dithiobiotin synthetase	K01935	GO:0009102:biotin biosynthetic process	GO:0005829:cytosol	GO:0005524:ATP binding;GO:0004141:dethiobiotin synthase activity;GO:0000287:magnesium ion binding	gnl|CDD|223210;COG0132, BioD, Dethiobiotin synthetase [Coenzyme metabolism].
STM14_0924	285	0	0	2	0.65	9	2.93	11	2.86	4.91501	1.64495	0.907503	1.81261	0.0698916	NA	STM14_0924	CP001363.1	864209	864493	hypothetical protein	-	-	-	-	-
STM14_0925	228	4	1.3	1	0.41	3	1.22	3	0.98	2.67604	-0.0430992	0.92899	-0.0463936	0.962997	NA	STM14_0925	CP001363.1	864550	864777	hypothetical protein	-	-	-	-	-
STM14_0926	2022	1558	57.03	1334	61.12	2847	130.69	3895	142.96	2259.02	0.801458	0.102994	7.78162	7.16e-15	5.19e-14	uvrB	CP001363.1	864774	866795	excinuclease ABC subunit B	K03702	GO:0006289:nucleotide-excision repair;GO:0009432:SOS response	GO:0005737:cytoplasm;GO:0009380:excinuclease repair complex	GO:0005524:ATP binding;GO:0016887:ATPase activity;GO:0003677:DNA binding;GO:0009381:excinuclease ABC activity;GO:0004386:helicase activity	gnl|CDD|223630;COG0556, UvrB, Helicase subunit of the DNA excision repair complex [DNA replication, recombination, and repair].
STM14_1000	165	0	0	0	0	1	0.56	1	0.45	0.436838	0.390561	0.615637	0.634401	0.525819	NA	STM14_1000	CP001363.1	926970	927134	hypothetical protein	-	-	-	-	-
STM14_1001	516	30	4.3	19	3.41	4	0.72	9	1.29	16.4488	-2.00079	0.655642	-3.05166	0.00227581	0.00532119	STM14_1001	CP001363.1	927233	927748	putative cytoplasmic protein	-	-	-	-	gnl|CDD|225184;COG2301, CitE, Citrate lyase beta subunit [Carbohydrate transport and metabolism].
STM14_1002	855	57	4.93	57	6.18	23	2.5	50	4.34	47.6322	-1.04501	0.416019	-2.51192	0.0120077	0.0245206	STM14_1002	CP001363.1	927666	928520	putative electron transfer protein beta subunit	-	-	-	GO:0009055:electron transfer activity	gnl|CDD|224997;COG2086, FixA, Electron transfer flavoprotein, beta subunit [Energy production and conversion].
STM14_1003	948	50	3.9	43	4.2	52	5.09	67	5.25	51.9331	-0.0541196	0.378685	-0.142915	0.886357	0.916571	STM14_1003	CP001363.1	928531	929478	putative electron transfer protein alpha subunit	-	GO:0033539:fatty acid beta-oxidation using acyl-CoA dehydrogenase	-	GO:0009055:electron transfer activity;GO:0050660:flavin adenine dinucleotide binding;GO:0016491:oxidoreductase activity	gnl|CDD|224936;COG2025, FixB, Electron transfer flavoprotein, alpha subunit [Energy production and conversion].
STM14_1004	265	8	2.23	3	1.05	5	1.75	10	2.8	6.14233	0.019739	0.846378	0.0233218	0.981394	NA	STM14_1004	CP001363.1	929511	929775	-	K09709	-	-	-	gnl|CDD|226300;COG3777, COG3777, Uncharacterized conserved protein [Function unknown].
STM14_1005	1164	58	3.69	60	4.78	138	11	191	12.18	103.836	1.02895	0.284718	3.61392	0.000301599	0.000815577	STM14_1005	CP001363.1	929772	930935	putative acyl-CoA dehydrogenase	K00249	-	-	-	gnl|CDD|224871;COG1960, CaiA, Acyl-CoA dehydrogenases [Lipid metabolism].
STM14_1006	141	0	0	0	0	0	0	0	0	0	NA	NA	NA	NA	NA	STM14_1006	CP001363.1	931103	931243	hypothetical protein	-	-	-	-	-
STM14_1007	1686	165	7.24	146	8.02	258	14.2	261	11.49	201.836	0.344047	0.225959	1.52261	0.127856	0.196521	STM14_1007	CP001363.1	931384	933069	putative dehydrogenase	-	GO:0022904:respiratory electron transport chain	-	GO:0051539:4 iron, 4 sulfur cluster binding;GO:0009055:electron transfer activity;GO:0004174:electron-transferring-flavoprotein dehydrogenase activity;GO:0046872:metal ion binding;GO:0043783:oxidoreductase activity, oxidizing metal ions with flavin as acceptor;GO:0048039:ubiquinone binding	gnl|CDD|223717;COG0644, FixC, Dehydrogenases (flavoproteins) [Energy production and conversion].
STM14_1008	891	52	4.32	39	4.06	202	21.04	280	23.32	128.338	1.94689	0.271134	7.18056	6.94e-13	4.45e-12	STM14_1008	CP001363.1	933075	933965	putative transcriptional regulator	-	-	-	-	gnl|CDD|223656;COG0583, LysR, Transcriptional regulator [Transcription].
STM14_1009	426	65	11.29	53	11.53	160	34.86	178	31.01	106.708	1.09506	0.286753	3.81882	0.00013409	0.000382418	STM14_1009	CP001363.1	934230	934655	putative inner membrane protein	-	-	GO:0005887:integral component of plasma membrane	GO:0015128:gluconate transmembrane transporter activity	gnl|CDD|225330;COG2610, GntT, H+/gluconate symporter and related permeases [Carbohydrate transport and metabolism / Amino acid transport and metabolism].
STM14_1010	138	37	19.84	27	18.13	210	141.24	295	158.65	125.459	2.50039	0.288529	8.66598	4.48e-18	4.01e-17	STM14_1010	CP001363.1	934780	934917	hypothetical protein	-	-	-	-	-
STM14_1011	692	38	4.06	32	4.28	216	28.97	268	28.74	123.817	2.32426	0.285811	8.13217	4.22e-16	3.37e-15	yliI	CP001363.1	934991	935682	-	-	-	GO:0009279:cell outer membrane;GO:0030288:outer membrane-bounded periplasmic space	GO:0005509:calcium ion binding;GO:0016901:oxidoreductase activity, acting on the CH-OH group of donors, quinone or similar compound as acceptor;GO:0070968:pyrroloquinoline quinone binding	gnl|CDD|225044;COG2133, COG2133, Glucose/sorbosone dehydrogenases [Carbohydrate transport and metabolism].
STM14_1012	627	1608	189.8	1239	183.08	817	120.94	1057	125.11	1207.67	-1.00563	0.121159	-8.30006	1.04e-16	8.55e-16	yliJ	CP001363.1	935679	936305	putative glutathione S-transferase	K00799	-	-	GO:0004364:glutathione transferase activity	gnl|CDD|223698;COG0625, Gst, Glutathione S-transferase [Posttranslational modification, protein turnover, chaperones].
STM14_1013	1203	684	42.08	516	39.74	572	44.13	789	48.68	629.493	-0.229412	0.139324	-1.64661	0.099639	0.15821	dacC	CP001363.1	936549	937751	D-alanyl-D-alanine carboxypeptidase fraction C	K07258	GO:0071555:cell wall organization;GO:0009252:peptidoglycan biosynthetic process;GO:0008360:regulation of cell shape;GO:0042493:response to drug	GO:0005887:integral component of plasma membrane	GO:0004180:carboxypeptidase activity;GO:0008658:penicillin binding;GO:0009002:serine-type D-Ala-D-Ala carboxypeptidase activity	gnl|CDD|224600;COG1686, DacC, D-alanyl-D-alanine carboxypeptidase [Cell envelope biogenesis, outer membrane].
STM14_1014	759	578	56.36	473	57.74	1158	141.61	1582	154.69	882.268	0.962919	0.123657	7.78702	6.86e-15	4.99e-14	deoR	CP001363.1	937796	938554	DNA-binding transcriptional repressor DeoR	-	-	-	GO:0003677:DNA binding;GO:0003700:DNA-binding transcription factor activity	gnl|CDD|224268;COG1349, GlpR, Transcriptional regulators of sugar metabolism [Transcription / Carbohydrate transport and metabolism].
STM14_1015	609	599	72.79	518	78.8	1542	235.01	2590	315.63	1184.14	1.44012	0.135301	10.6438	1.86e-26	2.46e-25	ybjG	CP001363.1	938626	939234	undecaprenyl pyrophosphate phosphatase	K19302	GO:0071555:cell wall organization;GO:0009252:peptidoglycan biosynthetic process;GO:0008360:regulation of cell shape;GO:0046677:response to antibiotic	GO:0016021:integral component of membrane;GO:0005886:plasma membrane	GO:0050380:undecaprenyl-diphosphatase activity	gnl|CDD|223743;COG0671, PgpB, Membrane-associated phospholipid phosphatase [Lipid metabolism].
STM14_1016	1233	387	23.23	447	33.59	473	35.61	589	35.45	467.905	-0.0723458	0.174953	-0.413516	0.679228	0.754802	mdfA	CP001363.1	939547	940779	multidrug translocase	-	GO:0046677:response to antibiotic;GO:0055085:transmembrane transport	GO:0016021:integral component of membrane;GO:0005886:plasma membrane	GO:0005215:transporter activity	gnl|CDD|223553;COG0477, ProP, Permeases of the major facilitator superfamily [Carbohydrate transport and metabolism / Amino acid transport and metabolism / Inorganic ion transport and metabolism / General function prediction only].
STM14_1017	816	909	82.44	641	72.78	1026	116.7	1152	104.78	909.067	0.102949	0.150756	0.682882	0.494681	0.594058	STM14_1017	CP001363.1	940833	941648	putative hydrolase	K07024	GO:0009231:riboflavin biosynthetic process	-	GO:0043726:5-amino-6-(5-phosphoribitylamino)uracil phosphatase activity;GO:0000287:magnesium ion binding;GO:0016791:phosphatase activity	gnl|CDD|223635;COG0561, Cof, Predicted hydrolases of the HAD superfamily [General function prediction only].
STM14_1018	1212	620	37.86	603	46.09	974	74.59	1103	67.54	798.789	0.358316	0.145837	2.45696	0.0140119	0.0280749	STM14_1018	CP001363.1	941645	942856	putative transport protein%2Fregulator	-	GO:0055085:transmembrane transport	GO:0016021:integral component of membrane;GO:0005886:plasma membrane	-	gnl|CDD|223809;COG0738, FucP, Fucose permease [Carbohydrate transport and metabolism].
STM14_1019	126	1	0.59	3	2.21	3	2.21	1	0.59	2.13093	-0.1583	0.925445	-0.171053	0.864182	NA	STM14_1019	CP001363.1	942902	943027	hypothetical protein	-	-	-	-	-
STM14_1020	621	448	53.39	331	49.38	437	65.31	484	57.84	419.907	-0.147141	0.173076	-0.850155	0.395239	0.498957	STM14_1020	CP001363.1	943024	943644	putative regulatory protein	-	GO:0006351:transcription, DNA-templated	-	GO:0003677:DNA binding	gnl|CDD|225767;COG3226, COG3226, Uncharacterized protein conserved in bacteria [Function unknown].
STM14_1021	1686	720	31.61	708	38.91	1727	95.07	2529	111.32	1310.22	1.1399	0.12255	9.30148	1.39e-20	1.42e-19	STM14_1021	CP001363.1	943761	945446	hypothetical protein	-	GO:0006813:potassium ion transport	GO:0016021:integral component of membrane;GO:0005886:plasma membrane	GO:0008324:cation transmembrane transporter activity	gnl|CDD|225532;COG2985, COG2985, Predicted permease [General function prediction only].
STM14_1022	378	909	177.97	592	145.1	423	103.87	670	131.55	652.811	-0.868951	0.164543	-5.28098	1.28e-07	5.3e-07	ybjM	CP001363.1	945717	946094	putative inner membrane protein	-	-	GO:0016021:integral component of membrane;GO:0005886:plasma membrane	-	-
STM14_1023	264	2483	696.08	1946	682.93	2567	902.49	3030	851.79	2462.17	-0.05867	0.119885	-0.489384	0.62457	0.709327	grxA	CP001363.1	946126	946389	glutaredoxin 1	-	GO:0045454:cell redox homeostasis;GO:0009263:deoxyribonucleotide biosynthetic process	GO:0005623:cell	GO:0009055:electron transfer activity;GO:0015035:protein disulfide oxidoreductase activity	gnl|CDD|223767;COG0695, GrxC, Glutaredoxin and related proteins [Posttranslational modification, protein turnover, chaperones].
STM14_1024	291	101	25.69	85	27.06	79	25.2	96	24.48	90.5118	-0.481757	0.294727	-1.63459	0.102135	0.161487	ybjC	CP001363.1	946559	946849	hypothetical protein	-	-	-	-	-
STM14_1025	723	512	52.41	393	50.36	398	51.09	487	49.99	446.603	-0.431125	0.157529	-2.7368	0.00620408	0.0133783	mdaA	CP001363.1	946833	947555	nitroreductase A	K10678	-	-	GO:0016491:oxidoreductase activity	gnl|CDD|223849;COG0778, NfnB, Nitroreductase [Energy production and conversion].
STM14_1026	903	1214	99.5	908	93.16	1052	108.13	1229	101.01	1092.65	-0.288516	0.135256	-2.13311	0.0329157	0.0600198	rimK	CP001363.1	947613	948515	ribosomal protein S6 modification protein	-	GO:0006464:cellular protein modification process;GO:0006412:translation	-	GO:0016881:acid-amino acid ligase activity;GO:0005524:ATP binding;GO:0046872:metal ion binding	gnl|CDD|223267;COG0189, RimK, Glutathione synthase/Ribosomal protein S6 modification enzyme (glutaminyl transferase) [Coenzyme metabolism / Translation, ribosomal structure and biogenesis].
STM14_1027	477	514	79.75	371	72.06	491	95.54	621	96.62	488.521	-0.0721797	0.156442	-0.461382	0.644525	0.727902	ybjN	CP001363.1	948612	949088	putative cytoplasmic protein	-	-	-	-	-
STM14_1028	1113	119	7.91	99	8.24	394	32.86	455	30.34	245.275	1.54253	0.205877	7.49251	6.76e-14	4.62e-13	potF	CP001363.1	949437	950549	putrescine ABC transporter periplasmic substrate-binding protein	K11073	GO:0015847:putrescine transport	GO:0030288:outer membrane-bounded periplasmic space	GO:0019810:putrescine binding	gnl|CDD|223759;COG0687, PotD, Spermidine/putrescine-binding periplasmic protein [Amino acid transport and metabolism].
STM14_1029	1134	48	3.13	51	4.17	110	9	127	8.31	79.5717	0.823419	0.324784	2.53528	0.0112356	0.0230799	potG	CP001363.1	950637	951770	putrescine transporter ATP-binding subunit	K11076	GO:0015847:putrescine transport	GO:0043190:ATP-binding cassette (ABC) transporter complex	GO:0005524:ATP binding;GO:0015417:polyamine-transporting ATPase activity	gnl|CDD|226361;COG3842, PotA, ABC-type spermidine/putrescine transport systems, ATPase components [Amino acid transport and metabolism].
STM14_1030	954	34	2.64	32	3.11	65	6.32	82	6.38	50.3623	0.707776	0.389987	1.81487	0.069544	0.116144	potH	CP001363.1	951780	952733	putrescine ABC transporter membrane protein	K11075	GO:0015847:putrescine transport;GO:0055085:transmembrane transport	GO:0043190:ATP-binding cassette (ABC) transporter complex;GO:0005887:integral component of plasma membrane;GO:0005886:plasma membrane	-	gnl|CDD|224097;COG1176, PotB, ABC-type spermidine/putrescine transport system, permease component I [Amino acid transport and metabolism].
STM14_1031	846	68	5.95	88	9.64	98	10.75	158	13.86	98.915	0.257861	0.306052	0.842541	0.399485	0.502879	potI	CP001363.1	952730	953575	putrescine ABC transporter membrane protein	K11074	GO:0055085:transmembrane transport	GO:0016021:integral component of membrane;GO:0005886:plasma membrane	-	gnl|CDD|224098;COG1177, PotC, ABC-type spermidine/putrescine transport system, permease component II [Amino acid transport and metabolism].
STM14_1032	474	114	17.8	69	13.49	216	42.3	304	47.6	161.922	1.07956	0.246369	4.38187	1.18e-05	3.87e-05	ybjO	CP001363.1	953649	954122	putative inner membrane protein	-	-	GO:0016021:integral component of membrane;GO:0005886:plasma membrane	-	-
STM14_1033	1131	581	38.02	657	53.82	1353	111.03	1671	109.65	1005.41	0.863475	0.149751	5.76609	8.11e-09	3.78e-08	rumB	CP001363.1	954165	955295	23S rRNA methyluridine methyltransferase	-	-	-	GO:0051539:4 iron, 4 sulfur cluster binding;GO:0005506:iron ion binding;GO:0070041:rRNA (uridine-C5-)-methyltransferase activity	gnl|CDD|225174;COG2265, TrmA, SAM-dependent methyltransferases related to tRNA (uracil-5-)-methyltransferase [Translation, ribosomal structure and biogenesis].
STM14_1034	192	0	0	0	0	6	2.9	7	2.71	2.80487	1.93458	0.926059	2.08905	0.0367034	NA	STM14_1034	CP001363.1	955378	955569	conserved hypothetical protein	-	-	-	-	-
STM14_1035	1344	7	0.39	3	0.21	24	1.66	39	2.15	16.0162	1.88648	0.670677	2.8128	0.00491128	0.0108361	ulaA_1	CP001363.1	955578	956921	ascorbate-specific PTS system enzyme IIC	K03475	-	-	-	gnl|CDD|225579;COG3037, SgaT, Uncharacterized protein conserved in bacteria [Function unknown].
STM14_1036	321	10	2.31	9	2.6	29	8.39	26	6.01	17.5319	1.00528	0.621699	1.61699	0.10588	0.166539	STM14_1036	CP001363.1	956951	957271	putative inner membrane protein	K02822	-	-	-	gnl|CDD|225948;COG3414, SgaB, Phosphotransferase system, galactitol-specific IIB component [Carbohydrate transport and metabolism].
STM14_1037	1488	90	4.48	97	6.04	171	10.67	238	11.87	140.679	0.688714	0.248889	2.76716	0.00565476	0.0122866	STM14_1037	CP001363.1	957281	958768	putative sulfatase	-	-	-	-	gnl|CDD|225661;COG3119, AslA, Arylsulfatase A and related enzymes [Inorganic ion transport and metabolism].
STM14_1038	201	10	3.68	18	8.3	29	13.39	42	15.51	23.2444	0.800663	0.565136	1.41676	0.156553	0.233746	STM14_1038	CP001363.1	958765	958965	hypothetical protein	-	-	-	-	-
STM14_1039	732	493	49.85	384	48.6	320	40.58	346	35.08	393.153	-0.781143	0.175369	-4.45429	8.42e-06	2.81e-05	artJ	CP001363.1	958987	959718	arginine transport system component	K09996	GO:0015809:arginine transport;GO:0097638:L-arginine import across plasma membrane	GO:0016020:membrane;GO:0030288:outer membrane-bounded periplasmic space;GO:0042597:periplasmic space	GO:0016597:amino acid binding;GO:0034618:arginine binding;GO:0004970:ionotropic glutamate receptor activity	gnl|CDD|223904;COG0834, HisJ, ABC-type amino acid transport/signal transduction systems, periplasmic component/domain [Amino acid transport and metabolism / Signal transduction mechanisms].
STM14_1040	669	823	91.05	618	85.59	568	78.8	682	75.66	676.969	-0.599968	0.144268	-4.15871	3.2e-05	9.98e-05	artM	CP001363.1	959955	960623	arginine transporter permease subunit ArtM	K09998	GO:0006865:amino acid transport	GO:0043190:ATP-binding cassette (ABC) transporter complex	GO:0022857:transmembrane transporter activity	gnl|CDD|226634;COG4160, ArtM, ABC-type arginine/histidine transport system, permease component [Amino acid transport and metabolism].
STM14_1041	717	1064	109.83	740	95.62	548	70.94	816	84.46	797.828	-0.813788	0.144882	-5.61691	1.94e-08	8.73e-08	artQ	CP001363.1	960623	961339	arginine transporter permease subunit ArtQ	K09999	GO:0006865:amino acid transport	GO:0043190:ATP-binding cassette (ABC) transporter complex	GO:0022857:transmembrane transporter activity	gnl|CDD|226670;COG4215, ArtQ, ABC-type arginine transport system, permease component [Amino acid transport and metabolism].
STM14_1042	732	4789	484.2	3171	401.35	1804	228.74	2162	219.2	3096.46	-1.38607	0.142027	-9.7592	1.68e-22	1.83e-21	artI	CP001363.1	961346	962077	arginine transport system	K09997	GO:0006865:amino acid transport	GO:0016020:membrane;GO:0030288:outer membrane-bounded periplasmic space;GO:0042597:periplasmic space	GO:0004970:ionotropic glutamate receptor activity	gnl|CDD|223904;COG0834, HisJ, ABC-type amino acid transport/signal transduction systems, periplasmic component/domain [Amino acid transport and metabolism / Signal transduction mechanisms].
STM14_1043	729	1774	180.1	1479	187.97	1597	203.33	2051	208.8	1705.53	-0.243175	0.109277	-2.22531	0.0260603	0.0487839	artP	CP001363.1	962095	962823	arginine transporter ATP-binding subunit	K10000	-	GO:0005886:plasma membrane	GO:0015424:amino acid-transporting ATPase activity;GO:0005524:ATP binding	gnl|CDD|226635;COG4161, ArtP, ABC-type arginine transport system, ATPase component [Amino acid transport and metabolism].
STM14_1044	516	1955	280.4	1590	285.49	1803	324.32	2355	338.72	1895.57	-0.179108	0.107853	-1.66066	0.0967814	0.154177	ybjP	CP001363.1	963053	963568	putative lipoprotein	-	-	GO:0005886:plasma membrane	-	-
STM14_1045	324	162	37	121	34.6	136	38.96	167	38.25	145.198	-0.298479	0.241039	-1.2383	0.215605	0.306276	orfB	CP001363.1	963696	964019	hypothetical protein	-	-	-	-	gnl|CDD|223470;COG0393, COG0393, Uncharacterized conserved protein [Function unknown].
STM14_1046	831	578	51.48	445	49.61	596	66.57	881	78.68	602.591	0.109137	0.141211	0.772867	0.439601	0.542073	ybjR	CP001363.1	964016	964846	putative aminidase	-	GO:0071555:cell wall organization;GO:0009253:peptidoglycan catabolic process	GO:0009279:cell outer membrane;GO:0019867:outer membrane	GO:0009392:N-acetyl-anhydromuramoyl-L-alanine amidase activity;GO:0008745:N-acetylmuramoyl-L-alanine amidase activity;GO:0008270:zinc ion binding	gnl|CDD|225567;COG3023, ampD, N-acetyl-anhydromuramyl-L-alanine amidase [Cell envelope biogenesis, outer membrane].
STM14_1047	1014	1207	88.1	981	89.63	1529	139.96	2372	173.61	1444.09	0.404733	0.118623	3.41193	0.000645051	0.00166373	ybjR	CP001363.1	964843	965856	putative nucleoside-diphosphate-sugar epimerase	-	-	-	GO:0003824:catalytic activity;GO:0050662:coenzyme binding	gnl|CDD|223528;COG0451, WcaG, Nucleoside-diphosphate-sugar epimerases [Cell envelope biogenesis, outer membrane / Carbohydrate transport and metabolism].
STM14_1048	1434	872	45	576	37.21	696	45.05	1004	51.96	768.573	-0.177609	0.151365	-1.17338	0.240642	0.335273	ybjT	CP001363.1	965952	967385	putative nucleoside-diphosphate-sugar epimerase	-	-	GO:0016021:integral component of membrane;GO:0005886:plasma membrane	-	gnl|CDD|223774;COG0702, COG0702, Predicted nucleoside-diphosphate-sugar epimerases [Cell envelope biogenesis, outer membrane / Carbohydrate transport and metabolism].
STM14_1049	1002	1127	83.24	795	73.51	758	70.21	1038	76.88	925.362	-0.503099	0.136247	-3.69254	0.000222024	0.000609907	ltaA	CP001363.1	967396	968397	L-threonine aldolase	K01620	GO:0006520:cellular amino acid metabolic process	GO:0005829:cytosol	GO:0042802:identical protein binding;GO:0008732:L-allo-threonine aldolase activity;GO:0050179:phenylserine aldolase activity;GO:0030170:pyridoxal phosphate binding	gnl|CDD|224919;COG2008, GLY1, Threonine aldolase [Amino acid transport and metabolism].
STM14_1050	1719	202	8.7	170	9.16	372	20.09	450	19.43	282.596	0.731702	0.184454	3.96686	7.28e-05	0.000217541	poxB	CP001363.1	968436	970154	pyruvate dehydrogenase	K00156	GO:0051289:protein homotetramerization;GO:0042867:pyruvate catabolic process;GO:0006090:pyruvate metabolic process	GO:0005829:cytosol;GO:0005886:plasma membrane	GO:0050660:flavin adenine dinucleotide binding;GO:0042802:identical protein binding;GO:0008289:lipid binding;GO:0000287:magnesium ion binding;GO:0052737:pyruvate dehydrogenase (quinone) activity;GO:0030976:thiamine pyrophosphate binding	gnl|CDD|223107;COG0028, IlvB, Thiamine pyrophosphate-requiring enzymes [acetolactate synthase, pyruvate dehydrogenase (cytochrome), glyoxylate carboligase, phosphonopyruvate decarboxylase] [Amino acid transport and metabolism / Coenzyme metabolism].
STM14_1051	972	188	14.31	198	18.87	377	36	531	40.54	303.671	0.797966	0.183645	4.34515	1.39e-05	4.53e-05	hcr	CP001363.1	970312	971283	HCP oxidoreductase%2C NADH-dependent	-	-	-	GO:0051537:2 iron, 2 sulfur cluster binding;GO:0009055:electron transfer activity;GO:0050660:flavin adenine dinucleotide binding;GO:0046872:metal ion binding;GO:0016651:oxidoreductase activity, acting on NAD(P)H	gnl|CDD|223949;COG1018, Hmp, Flavodoxin reductases (ferredoxin-NADPH reductases) family 1 [Energy production and conversion].
STM14_1052	1653	333	14.91	331	18.55	465	26.11	589	26.44	415.887	0.248553	0.161558	1.53847	0.123934	0.191279	hcp	CP001363.1	971292	972944	hydroxylamine reductase	K05601	-	GO:0005737:cytoplasm	GO:0051537:2 iron, 2 sulfur cluster binding;GO:0050418:hydroxylamine reductase activity;GO:0046872:metal ion binding	gnl|CDD|224073;COG1151, COG1151, 6Fe-6S prismane cluster-containing protein [Energy production and conversion].
STM14_1053	204	2	0.73	5	2.27	13	5.91	14	5.09	7.93103	1.11906	0.813583	1.37547	0.168985	0.250001	hcp	CP001363.1	972908	973111	hypothetical protein	K05601	-	-	-	-
STM14_1054	900	882	72.53	562	57.85	828	85.39	988	81.47	797.361	-0.0575274	0.161589	-0.356011	0.721833	0.789494	ybjE	CP001363.1	973088	973987	putative inner membrane protein	-	GO:1903401:L-lysine transmembrane transport	GO:0005887:integral component of plasma membrane;GO:0005886:plasma membrane	GO:0015661:L-lysine efflux transmembrane transporter activity	gnl|CDD|225287;COG2431, COG2431, Predicted membrane protein [Function unknown].
STM14_1055	168	4	1.76	2	1.1	2	1.1	3	1.33	2.73094	-0.35404	0.927749	-0.381612	0.702749	NA	ybjE	CP001363.1	973986	974153	hypothetical protein	-	-	-	-	-
STM14_1056	1659	788	35.15	645	36.02	575	32.17	777	34.76	695.263	-0.495556	0.130259	-3.80438	0.000142162	0.000404963	ybjD	CP001363.1	974189	975847	hypothetical protein	-	-	-	GO:0005524:ATP binding	gnl|CDD|226121;COG3593, COG3593, Predicted ATP-dependent endonuclease of the OLD family [DNA replication, recombination, and repair].
STM14_1057	969	9837	751.32	8463	809.16	6150	589.08	9084	695.74	8432.63	-0.687993	0.111083	-6.1935	5.88e-10	3.05e-09	ybjX	CP001363.1	975844	976812	VirK-like protein	-	GO:0006974:cellular response to DNA damage stimulus	GO:0005829:cytosol	-	gnl|CDD|225537;COG2990, VirK, Uncharacterized protein conserved in bacteria [Function unknown].
STM14_1058	1119	1262	83.47	1015	84.04	1831	151.87	2253	149.43	1523.63	0.438106	0.117457	3.72992	0.000191544	0.000534342	ybjY	CP001363.1	976940	978058	macrolide transporter subunit MacA	-	GO:0046618:drug export;GO:0046677:response to antibiotic	GO:0019898:extrinsic component of membrane;GO:1990195:macrolide transmembrane transporter complex;GO:0005886:plasma membrane	GO:0022857:transmembrane transporter activity	gnl|CDD|223914;COG0845, AcrA, Membrane-fusion protein [Cell envelope biogenesis, outer membrane].
STM14_1059	1947	631	23.99	525	24.98	1219	58.11	1452	55.35	903.827	0.802587	0.131929	6.08345	1.18e-09	5.95e-09	ybjZ	CP001363.1	978055	980001	macrolide transporter ATP-binding %2Fpermease protein	K05685	GO:0046677:response to antibiotic	GO:0016021:integral component of membrane;GO:0005886:plasma membrane	GO:0042895:antibiotic transmembrane transporter activity;GO:0005524:ATP binding;GO:0016887:ATPase activity;GO:0015562:efflux transmembrane transporter activity	gnl|CDD|224059;COG1136, SalX, ABC-type antimicrobial peptide transport system, ATPase component [Defense mechanisms].
STM14_1060	126	3	1.76	7	5.15	7	5.16	10	5.89	6.55787	0.219946	0.837024	0.262771	0.792727	NA	STM14_1060	CP001363.1	980013	980138	hypothetical protein	-	-	-	-	-
STM14_1061	144	270	138.77	213	137.04	416	268.13	481	247.9	330.646	0.490904	0.178563	2.74919	0.00597434	0.0129462	STM14_1061	CP001363.1	980033	980176	hypothetical protein	-	-	-	-	-
STM14_1062	222	570	190.02	358	149.41	284	118.74	388	129.71	404.12	-0.859807	0.183413	-4.68782	2.76e-06	9.86e-06	cspD	CP001363.1	980131	980352	stress response protein	-	GO:0008156:negative regulation of DNA replication;GO:0006355:regulation of transcription, DNA-templated	GO:0005737:cytoplasm	GO:0003677:DNA binding;GO:0003723:RNA binding	gnl|CDD|224197;COG1278, CspC, Cold shock proteins [Transcription].
STM14_1063	321	767	176.84	544	157.01	912	263.7	1066	246.46	797.003	0.199983	0.148335	1.34819	0.177598	0.260074	clpS	CP001363.1	980676	980996	ATP-dependent Clp protease adaptor protein ClpS	-	GO:0030163:protein catabolic process;GO:0006508:proteolysis	-	-	gnl|CDD|225038;COG2127, COG2127, Uncharacterized conserved protein [Function unknown].
STM14_1064	2277	11547	375.31	8575	348.91	19245	784.47	22252	725.27	14653.1	0.65053	0.134859	4.82379	1.41e-06	5.18e-06	clpA	CP001363.1	981027	983303	ATP-dependent Clp protease ATP-binding subunit	-	GO:0019538:protein metabolic process;GO:0043335:protein unfolding	-	GO:0005524:ATP binding;GO:0016887:ATPase activity	gnl|CDD|223616;COG0542, clpA, ATP-binding subunits of Clp protease and DnaK/DnaJ chaperones [Posttranslational modification, protein turnover, chaperones].
STM14_1065	189	0	0	2	0.98	1	0.49	1	0.39	1.05263	-0.131927	0.832427	-0.158485	0.874075	NA	STM14_1065	CP001363.1	983350	983538	hypothetical protein	-	-	-	-	-
STM14_1066	459	19	3.06	25	5.05	78	15.77	54	8.73	42.3824	1.13136	0.477801	2.36785	0.0178918	0.0350754	tnpA_3	CP001363.1	983495	983953	transposase	-	GO:0006313:transposition, DNA-mediated	-	GO:0003677:DNA binding;GO:0004803:transposase activity	gnl|CDD|224854;COG1943, COG1943, Transposase and inactivated derivatives [DNA replication, recombination, and repair].
STM14_1067	282	0	0	8	2.63	6	1.97	19	5	7.47409	0.697798	0.880112	0.792852	0.427864	0.530757	STM14_1067	CP001363.1	984062	984343	hypothetical protein	-	-	-	-	-
STM14_1068	684	32	3.46	28	3.79	123	16.69	110	11.94	68.4233	1.51388	0.374572	4.04161	5.31e-05	0.000161047	STM14_1068	CP001363.1	984416	985099	putative integrase	-	-	-	-	gnl|CDD|225361;COG2801, Tra5, Transposase and inactivated derivatives [DNA replication, recombination, and repair].
STM14_1069	159	0	0	0	0	0	0	0	0	0	NA	NA	NA	NA	NA	STM14_1069	CP001363.1	985102	985260	hypothetical protein	-	-	-	-	-
STM14_1070	402	87	16.02	73	16.82	238	54.95	237	43.75	149.264	1.16085	0.260746	4.45203	8.51e-06	2.84e-05	STM14_1070	CP001363.1	985270	985671	putative cytoplasmic protein	-	-	-	-	-
STM14_1071	88	23	19.34	15	15.79	46	48.52	73	61.57	35.758	1.14252	0.464683	2.45872	0.0139434	0.0279559	serW	CP001363.1	985772	985859	tRNA-Ser	K14233	-	-	-	-
STM14_1072	678	63	6.88	50	6.83	89	12.18	143	15.65	80.8583	0.590574	0.315464	1.87208	0.0611954	0.103861	STM14_1072	CP001363.1	986008	986685	SlsA	-	-	-	-	gnl|CDD|224254;COG1335, PncA, Amidases related to nicotinamidase [Secondary metabolites biosynthesis, transport, and catabolism].
STM14_1073	861	41	3.52	30	3.23	37	3.99	73	6.29	42.8588	0.177611	0.427093	0.415861	0.677511	0.753239	STM14_1073	CP001363.1	986705	987565	putative cytoplasmic protein	-	-	-	GO:0046872:metal ion binding;GO:0008127:quercetin 2,3-dioxygenase activity	gnl|CDD|224655;COG1741, COG1741, Pirin-related protein [General function prediction only].
STM14_1074	912	154	12.5	146	14.83	207	21.07	344	27.99	201.283	0.431704	0.215308	2.00505	0.0449572	0.0790088	STM14_1074	CP001363.1	987674	988585	putative transcriptional regulator	-	-	-	-	gnl|CDD|223656;COG0583, LysR, Transcriptional regulator [Transcription].
STM14_1075	219	648	218.99	584	247.06	1310	555.2	1649	558.82	985.726	0.849442	0.124155	6.84182	7.82e-12	4.62e-11	infA	CP001363.1	988676	988894	translation initiation factor IF-1	-	-	GO:0005737:cytoplasm	GO:0043022:ribosome binding;GO:0019843:rRNA binding;GO:0003743:translation initiation factor activity	gnl|CDD|223438;COG0361, InfA, Translation initiation factor 1 (IF-1) [Translation, ribosomal structure and biogenesis].
STM14_1076	384	374	72.08	382	92.17	630	152.28	671	129.68	499.25	0.380191	0.173604	2.18999	0.0285247	0.052948	infA	CP001363.1	988822	989205	putative inner membrane protein	-	-	-	-	gnl|CDD|223438;COG0361, InfA, Translation initiation factor 1 (IF-1) [Translation, ribosomal structure and biogenesis].
STM14_1077	705	253	26.56	173	22.73	423	55.69	589	62	335.461	0.830239	0.179576	4.62332	3.78e-06	1.33e-05	aat	CP001363.1	989206	989910	leucyl%2Fphenylalanyl-tRNA--protein transferase	-	GO:0030163:protein catabolic process	GO:0005737:cytoplasm	GO:0008914:leucyltransferase activity	gnl|CDD|225235;COG2360, Aat, Leu/Phe-tRNA-protein transferase [Posttranslational modification, protein turnover, chaperones].
STM14_1078	1722	1182	50.8	938	50.47	1850	99.71	2489	107.27	1526.96	0.619134	0.111853	5.53524	3.11e-08	1.36e-07	cydC	CP001363.1	989955	991676	cysteine%2Fglutathione ABC transporter membrane%2FATP-binding component	K16012	GO:0045454:cell redox homeostasis;GO:0033228:cysteine export across plasma membrane;GO:0034775:glutathione transmembrane transport;GO:0070453:regulation of heme biosynthetic process	GO:0043190:ATP-binding cassette (ABC) transporter complex;GO:0016021:integral component of membrane;GO:0005887:integral component of plasma membrane	GO:0005524:ATP binding;GO:0016887:ATPase activity;GO:0042626:ATPase activity, coupled to transmembrane movement of substances	gnl|CDD|227320;COG4987, CydC, ABC-type transport system involved in cytochrome bd biosynthesis, fused ATPase and permease components [Energy production and conversion / Posttranslational modification, protein turnover, chaperones].
STM14_1079	1767	1213	50.81	1103	57.83	1911	100.38	2613	109.75	1624.19	0.54413	0.108895	4.99681	5.83e-07	2.23e-06	cydD	CP001363.1	991677	993443	cysteine%2Fglutathione ABC transporter membrane%2FATP-binding component	K16013	GO:0045454:cell redox homeostasis;GO:0033228:cysteine export across plasma membrane;GO:0034775:glutathione transmembrane transport	GO:0043190:ATP-binding cassette (ABC) transporter complex;GO:0005887:integral component of plasma membrane;GO:0016020:membrane;GO:0005886:plasma membrane	GO:0005524:ATP binding;GO:0016887:ATPase activity;GO:0042626:ATPase activity, coupled to transmembrane movement of substances	gnl|CDD|227321;COG4988, CydD, ABC-type transport system involved in cytochrome bd biosynthesis, ATPase and permease components [Energy production and conversion / Posttranslational modification, protein turnover, chaperones].
STM14_1080	969	5611	428.55	4246	405.97	4145	397.03	5598	428.75	4868.73	-0.424357	0.114197	-3.716	0.000202402	0.00056237	trxB	CP001363.1	993557	994525	thioredoxin reductase	K00384	GO:0019430:removal of superoxide radicals	GO:0005737:cytoplasm	GO:0004791:thioredoxin-disulfide reductase activity	gnl|CDD|223566;COG0492, TrxB, Thioredoxin reductase [Posttranslational modification, protein turnover, chaperones].
STM14_1081	258	22	6.31	19	6.82	37	13.31	34	9.78	27.2785	0.376706	0.514547	0.732112	0.4641	0.565306	STM14_1081	CP001363.1	994689	994946	hypothetical protein	-	-	-	-	-
STM14_1082	276	62	16.63	35	11.75	53	17.82	55	14.79	50.6897	-0.209265	0.406101	-0.515305	0.60634	0.692968	STM14_1082	CP001363.1	994867	995142	hypothetical protein	-	-	-	-	-
STM14_1083	495	2284	341.49	1754	328.29	1889	354.2	2321	347.99	2048.56	-0.338689	0.117716	-2.87716	0.00401267	0.00901735	lrp	CP001363.1	995071	995565	leucine-responsive transcriptional regulator	-	GO:0006524:alanine catabolic process;GO:0043201:response to leucine	GO:0005829:cytosol	GO:0003700:DNA-binding transcription factor activity;GO:0043565:sequence-specific DNA binding	gnl|CDD|224439;COG1522, Lrp, Transcriptional regulators [Transcription].
STM14_1084	4086	7021	127.17	6157	139.61	12060	273.95	14843	269.6	9532.01	0.620749	0.116765	5.31622	1.06e-07	4.4e-07	ftsK	CP001363.1	995700	999785	DNA translocase FtsK	-	GO:0007049:cell cycle;GO:0051301:cell division;GO:0007059:chromosome segregation	GO:0016021:integral component of membrane;GO:0005886:plasma membrane	GO:0005524:ATP binding;GO:0003677:DNA binding	gnl|CDD|224588;COG1674, FtsK, DNA segregation ATPase FtsK/SpoIIIE and related proteins [Cell division and chromosome partitioning].
STM14_1085	615	3128	376.42	2294	345.58	3030	457.29	3408	411.26	2926.49	-0.138876	0.133915	-1.03704	0.299717	0.400778	lolA	CP001363.1	999925	1000539	outer-membrane lipoprotein carrier protein	-	GO:0042953:lipoprotein transport	GO:0042597:periplasmic space	GO:0008565:protein transporter activity	gnl|CDD|225390;COG2834, LolA, Outer membrane lipoprotein-sorting protein [Cell envelope biogenesis, outer membrane].
STM14_1086	1344	2616	144.05	1881	129.67	4242	292.95	5645	311.72	3381.83	0.728344	0.120073	6.06585	1.31e-09	6.62e-09	ycaJ	CP001363.1	1000549	1001892	recombination factor protein RarA	-	GO:0006260:DNA replication	-	GO:0005524:ATP binding;GO:0003677:DNA binding	gnl|CDD|225165;COG2256, MGS1, ATPase related to the helicase subunit of the Holliday junction resolvase [DNA replication, recombination, and repair].
STM14_1087	171	848	367.02	584	316.41	666	361.49	833	361.53	725.664	-0.329831	0.149048	-2.21292	0.0269032	0.0501682	STM14_1087	CP001363.1	1001941	1002111	hypothetical protein	-	-	-	-	-
STM14_1088	1293	13224	756.92	9124	653.77	13583	975.03	17097	981.34	12885.3	0.0607975	0.137109	0.443424	0.657459	0.738984	serS	CP001363.1	1002151	1003443	seryl-tRNA synthetase	K01875	GO:0016260:selenocysteine biosynthetic process;GO:0097056:selenocysteinyl-tRNA(Sec) biosynthetic process;GO:0006434:seryl-tRNA aminoacylation	GO:0005737:cytoplasm	GO:0005524:ATP binding;GO:0004828:serine-tRNA ligase activity	gnl|CDD|223250;COG0172, SerS, Seryl-tRNA synthetase [Translation, ribosomal structure and biogenesis].
STM14_1089	2445	18251	552.45	12329	467.18	3201	121.51	4625	140.39	10281.9	-2.36308	0.140055	-16.8725	7.17e-64	2.74e-62	dmsA	CP001363.1	1003680	1006124	anaerobic dimethyl sulfoxide reductase subunit A	K07306	GO:0009061:anaerobic respiration	GO:0009390:dimethyl sulfoxide reductase complex;GO:0031237:intrinsic component of periplasmic side of plasma membrane	GO:0051539:4 iron, 4 sulfur cluster binding;GO:0048037:cofactor binding;GO:0009389:dimethyl sulfoxide reductase activity;GO:0009055:electron transfer activity;GO:0030151:molybdenum ion binding;GO:0043546:molybdopterin cofactor binding	gnl|CDD|223321;COG0243, BisC, Anaerobic dehydrogenases, typically selenocysteine-containing [Energy production and conversion].
STM14_1090	618	2279	272.92	1768	265.05	760	114.14	949	113.97	1513.69	-1.64029	0.119971	-13.6724	1.48e-42	3.55e-41	dmsB	CP001363.1	1006135	1006752	anaerobic dimethyl sulfoxide reductase subunit B	K07307	GO:0009061:anaerobic respiration	GO:0009390:dimethyl sulfoxide reductase complex;GO:0031237:intrinsic component of periplasmic side of plasma membrane	GO:0051539:4 iron, 4 sulfur cluster binding;GO:0009389:dimethyl sulfoxide reductase activity;GO:0046872:metal ion binding	gnl|CDD|223514;COG0437, HybA, Fe-S-cluster-containing hydrogenase components 1 [Energy production and conversion].
STM14_1091	864	1133	97.05	795	85.25	370	39.75	517	44.41	733.005	-1.52005	0.146558	-10.3716	3.34e-25	4.09e-24	dmsC	CP001363.1	1006754	1007617	anaerobic dimethyl sulfoxide reductase subunit C	K07308	GO:0019645:anaerobic electron transport chain;GO:0009061:anaerobic respiration	GO:0009390:dimethyl sulfoxide reductase complex;GO:0005887:integral component of plasma membrane;GO:0005886:plasma membrane	GO:0009389:dimethyl sulfoxide reductase activity	gnl|CDD|225839;COG3302, DmsC, DMSO reductase anchor subunit [General function prediction only].
STM14_1092	108	46	31.52	39	33.46	38	32.66	34	23.36	40.0352	-0.583089	0.440224	-1.32453	0.185328	0.269983	STM14_1092	CP001363.1	1007647	1007754	hypothetical protein	-	-	-	-	-
STM14_1093	132	5	2.8	7	4.91	31	21.8	41	23.05	18.8577	1.86877	0.626455	2.98309	0.00285358	0.00657082	STM14_1093	CP001363.1	1007837	1007968	hypothetical protein	-	-	-	-	-
STM14_1094	1149	305	19.65	293	23.63	1105	89.26	2605	168.26	929.321	2.06336	0.367559	5.61368	1.98e-08	8.87e-08	ycaD	CP001363.1	1007967	1009115	MFS family transporter	-	GO:0055085:transmembrane transport	GO:0016021:integral component of membrane;GO:0005886:plasma membrane	GO:0005215:transporter activity	gnl|CDD|223553;COG0477, ProP, Permeases of the major facilitator superfamily [Carbohydrate transport and metabolism / Amino acid transport and metabolism / Inorganic ion transport and metabolism / General function prediction only].
STM14_1095	1422	1246	64.85	1230	80.14	352	22.98	477	24.9	884.91	-1.9915	0.134713	-14.7833	1.88e-49	5.55e-48	ycaM	CP001363.1	1009333	1010754	putative amino-acid transporter	-	-	GO:0016021:integral component of membrane;GO:0005886:plasma membrane	GO:0022857:transmembrane transporter activity	gnl|CDD|223605;COG0531, PotE, Amino acid transporters [Amino acid transport and metabolism].
STM14_1096	798	1876	173.99	1675	194.47	2117	246.23	2653	246.73	2035.08	0.0157628	0.109888	0.143444	0.88594	0.916571	pflA	CP001363.1	1011047	1011844	pyruvate formate lyase-activating enzyme 1	-	GO:0006006:glucose metabolic process	GO:0005737:cytoplasm	GO:0051539:4 iron, 4 sulfur cluster binding;GO:0043365:[formate-C-acetyltransferase]-activating enzyme activity;GO:0046872:metal ion binding	gnl|CDD|224101;COG1180, PflA, Pyruvate-formate lyase-activating enzyme [Posttranslational modification, protein turnover, chaperones].
STM14_1097	327	172	38.93	122	34.57	189	53.65	308	69.9	187.481	0.326562	0.223975	1.45803	0.144832	0.218804	STM14_1097	CP001363.1	1011963	1012289	putative cytoplasmic protein	-	-	-	-	-
STM14_1098	960	168	12.95	147	14.19	101	9.76	113	8.74	136.008	-0.94165	0.251058	-3.75073	0.000176322	0.000494151	STM14_1098	CP001363.1	1012420	1013379	SopD-like protein	-	GO:0009405:pathogenesis;GO:0030254:protein secretion by the type III secretion system	GO:0005576:extracellular region;GO:0033644:host cell membrane;GO:0020002:host cell plasma membrane;GO:0016020:membrane	-	-
STM14_1099	2283	390151	12647.8	311995	12661.3	253189	10293.4	325140	10569.6	323051	-0.685095	0.0683775	-10.0193	1.25e-23	1.42e-22	pflB	CP001363.1	1013455	1015737	pyruvate formate lyase I	K00656	GO:0006006:glucose metabolic process	GO:0005829:cytosol;GO:0016020:membrane	GO:0008861:formate C-acetyltransferase activity	gnl|CDD|224794;COG1882, PflD, Pyruvate-formate lyase [Energy production and conversion].
STM14_1100	978	16010	1211.54	11424	1082.22	14401	1366.71	18804	1426.95	14850.9	-0.125946	0.128314	-0.981545	0.326324	0.429611	focA	CP001363.1	1015797	1016774	formate transporter	-	-	GO:0016021:integral component of membrane;GO:0005886:plasma membrane	GO:0015499:formate transmembrane transporter activity;GO:0042802:identical protein binding	gnl|CDD|225027;COG2116, FocA, Formate/nitrite family of transporters [Inorganic ion transport and metabolism].
STM14_1101	1761	6224	261.58	5147	270.79	3743	197.28	4147	174.77	4939.77	-0.914557	0.130013	-7.03437	2e-12	1.24e-11	ycaO	CP001363.1	1017059	1018819	putative cytoplasmic protein	-	GO:0018339:peptidyl-L-beta-methylthioaspartic acid biosynthetic process from peptidyl-aspartic acid	GO:0005829:cytosol	GO:0047693:ATP diphosphatase activity;GO:0000287:magnesium ion binding	gnl|CDD|224855;COG1944, COG1944, Uncharacterized conserved protein [Function unknown].
STM14_1102	129	2	1.15	5	3.59	1	0.72	2	1.15	2.68897	-0.856163	0.929411	-0.921189	0.356952	NA	STM14_1102	CP001363.1	1018831	1018959	hypothetical protein	-	-	-	-	-
STM14_1103	693	22	2.35	13	1.74	29	3.88	22	2.36	21.2011	0.17293	0.582323	0.296966	0.766492	0.82514	ycaP	CP001363.1	1018956	1019648	putative inner membrane protein	-	-	GO:0016021:integral component of membrane;GO:0005886:plasma membrane	-	gnl|CDD|225205;COG2323, COG2323, Predicted membrane protein [Function unknown].
STM14_1104	114	0	0	0	0	0	0	2	1.3	0.367676	0.351126	0.590804	0.594318	0.5523	NA	ycaP	CP001363.1	1019641	1019754	hypothetical protein	-	-	-	-	-
STM14_1105	1089	4233	287.68	3202	272.41	4219	359.59	5613	382.53	4204.41	-0.00441367	0.113498	-0.0388875	0.96898	0.976423	serC	CP001363.1	1019834	1020922	phosphoserine aminotransferase	K00831	GO:0006564:L-serine biosynthetic process;GO:0008615:pyridoxine biosynthetic process	GO:0005737:cytoplasm	GO:0004648:O-phospho-L-serine:2-oxoglutarate aminotransferase activity;GO:0030170:pyridoxal phosphate binding	gnl|CDD|224843;COG1932, SerC, Phosphoserine aminotransferase [Coenzyme metabolism / Amino acid transport and metabolism].
STM14_1106	1284	2211	127.44	1556	112.27	2996	216.57	3633	209.99	2489.56	0.419448	0.129772	3.23218	0.00122849	0.0030254	aroA	CP001363.1	1020993	1022276	3-phosphoshikimate 1-carboxyvinyltransferase	K00800	GO:0009073:aromatic amino acid family biosynthetic process;GO:0009423:chorismate biosynthetic process	GO:0005737:cytoplasm	GO:0003866:3-phosphoshikimate 1-carboxyvinyltransferase activity	gnl|CDD|223206;COG0128, AroA, 5-enolpyruvylshikimate-3-phosphate synthase [Amino acid transport and metabolism].
STM14_1107	762	260	25.25	211	25.65	742	90.38	858	83.57	479.171	1.35575	0.162333	8.35165	6.73e-17	5.6e-16	ycaL	CP001363.1	1022419	1023180	putative Zn-dependent protease	-	-	GO:0005886:plasma membrane	GO:0046872:metal ion binding;GO:0004222:metalloendopeptidase activity;GO:0008237:metallopeptidase activity	gnl|CDD|223575;COG0501, HtpX, Zn-dependent protease with chaperone function [Posttranslational modification, protein turnover, chaperones].
STM14_1108	255	34	9.87	26	9.45	20	7.28	43	12.51	29.9602	-0.350842	0.495543	-0.707994	0.478949	0.579466	ycaL	CP001363.1	1023127	1023381	hypothetical protein	-	-	-	-	-
STM14_1109	684	6315	683.29	5309	719.11	6551	888.94	7666	831.78	6371.06	-0.1076	0.122208	-0.880467	0.378606	0.48273	cmk	CP001363.1	1023353	1024036	cytidylate kinase	K00945	GO:0033317:pantothenate biosynthetic process from valine;GO:0006220:pyrimidine nucleotide metabolic process	GO:0005829:cytosol	GO:0005524:ATP binding;GO:0004127:cytidylate kinase activity;GO:0004592:pantoate-beta-alanine ligase activity	gnl|CDD|223360;COG0283, Cmk, Cytidylate kinase [Nucleotide transport and metabolism].
STM14_1110	1674	194333	8591.68	158960	8797.69	172521	9565.5	213277	9455.5	183182	-0.275499	0.0821961	-3.35173	0.000803082	0.00203879	rpsA	CP001363.1	1024150	1025823	30S ribosomal protein S1	K02945	GO:0006412:translation	GO:0005840:ribosome	GO:0003723:RNA binding;GO:0003735:structural constituent of ribosome	gnl|CDD|223613;COG0539, RpsA, Ribosomal protein S1 [Translation, ribosomal structure and biogenesis].
STM14_1111	285	4488	1165.45	3789	1231.73	5956	1939.68	7185	1871.02	5181.02	0.263558	0.115621	2.27949	0.0226379	0.0432314	ihfB	CP001363.1	1025979	1026263	integration host factor subunit beta	-	GO:0006310:DNA recombination;GO:0006355:regulation of transcription, DNA-templated;GO:0006417:regulation of translation	GO:0005694:chromosome	GO:0003677:DNA binding	gnl|CDD|223847;COG0776, HimA, Bacterial nucleoid DNA-binding protein [DNA replication, recombination, and repair].
STM14_1112	2271	106	3.45	116	4.73	206	8.42	289	9.44	168.99	0.716373	0.232012	3.08765	0.00201747	0.00478397	ycaI	CP001363.1	1026487	1028757	hypothetical protein	-	GO:0030420:establishment of competence for transformation	GO:0016021:integral component of membrane;GO:0005886:plasma membrane	-	gnl|CDD|225212;COG2333, ComEC, Predicted hydrolase (metallo-beta-lactamase superfamily) [General function prediction only].
STM14_1113	1749	3844	162.66	3223	170.73	4536	240.72	5715	242.51	4206.97	0.129205	0.108259	1.19348	0.232682	0.326239	msbA	CP001363.1	1028794	1030542	lipid transporter ATP-binding%2Fpermease protein	K11085	-	GO:0016021:integral component of membrane;GO:0005886:plasma membrane	GO:0005524:ATP binding;GO:0034040:lipid-transporting ATPase activity	gnl|CDD|224055;COG1132, MdlB, ABC-type multidrug transport system, ATPase and permease components [Defense mechanisms].
STM14_1114	978	575	43.51	489	46.32	854	81.05	1040	78.92	709.849	0.424389	0.135536	3.13119	0.00174099	0.00417735	lpxK	CP001363.1	1030539	1031516	tetraacyldisaccharide 4%27-kinase	K00912	GO:0009245:lipid A biosynthetic process	-	GO:0005524:ATP binding;GO:0009029:tetraacyldisaccharide 4'-kinase activity	gnl|CDD|224577;COG1663, LpxK, Tetraacyldisaccharide-1-P 4'-kinase [Cell envelope biogenesis, outer membrane].
STM14_1115	1233	384	23.05	303	22.77	579	43.58	662	39.85	463.013	0.453719	0.161895	2.80256	0.00506995	0.0111406	ycaQ	CP001363.1	1031560	1032792	putative cytoplasmic protein	-	-	-	-	gnl|CDD|225755;COG3214, COG3214, Uncharacterized protein conserved in bacteria [Function unknown].
STM14_1116	183	319	129.01	237	119.99	252	127.81	349	141.54	285.233	-0.297201	0.181804	-1.63473	0.102105	0.161487	ycaR	CP001363.1	1032844	1033026	hypothetical protein	-	-	-	-	gnl|CDD|225391;COG2835, COG2835, Uncharacterized conserved protein [Function unknown].
STM14_1117	747	1020	101.06	916	113.61	1016	126.24	1307	129.85	1049.05	-0.149777	0.119255	-1.25594	0.209139	0.298928	kdsB	CP001363.1	1033023	1033769	3-deoxy-manno-octulosonate cytidylyltransferase	K00979	GO:0033468:CMP-keto-3-deoxy-D-manno-octulosonic acid biosynthetic process;GO:0009103:lipopolysaccharide biosynthetic process	GO:0005737:cytoplasm	GO:0008690:3-deoxy-manno-octulosonate cytidylyltransferase activity	gnl|CDD|224133;COG1212, KdsB, CMP-2-keto-3-deoxyoctulosonic acid synthetase [Cell envelope biogenesis, outer membrane].
STM14_1118	153	8	3.87	25	15.14	15	9.1	39	18.92	20.7773	0.158918	0.640948	0.247941	0.80418	0.855465	STM14_1118	CP001363.1	1033792	1033944	hypothetical protein	-	-	-	-	-
STM14_1119	894	628	51.99	454	47.05	941	97.7	1270	105.43	777.38	0.619193	0.136961	4.52095	6.16e-06	2.11e-05	STM14_1119	CP001363.1	1033980	1034873	hypothetical protein	-	-	-	-	-
STM14_1120	777	142	13.53	125	14.9	106	12.66	179	17.1	135.758	-0.336209	0.249879	-1.34549	0.178468	0.261143	ycbC	CP001363.1	1034853	1035629	hypothetical protein	-	GO:0071555:cell wall organization	GO:0016021:integral component of membrane;GO:0005886:plasma membrane	-	gnl|CDD|224351;COG1434, COG1434, Uncharacterized conserved protein [Function unknown].
STM14_1121	804	1193	109.82	882	101.64	1114	128.6	1727	159.42	1186.33	0.0301037	0.129941	0.231671	0.816793	0.865281	smtA	CP001363.1	1035765	1036568	putative metallothionein SmtA	-	GO:0030488:tRNA methylation;GO:0002098:tRNA wobble uridine modification	-	GO:0097697:tRNA 5-carboxymethoxyuridine methyltransferase activity	gnl|CDD|225137;COG2227, UbiG, 2-polyprenyl-3-methyl-5-hydroxy-6-metoxy-1,4-benzoquinol methylase [Coenzyme metabolism].
STM14_1122	1323	2274	127.21	1772	124.09	2017	141.5	2571	144.22	2129.8	-0.222752	0.112151	-1.98618	0.0470137	0.0822656	mukF	CP001363.1	1036561	1037883	condesin subunit F	-	GO:0007049:cell cycle;GO:0051301:cell division;GO:0030261:chromosome condensation;GO:0007059:chromosome segregation;GO:0006260:DNA replication	GO:0005737:cytoplasm;GO:0009295:nucleoid	GO:0005509:calcium ion binding	gnl|CDD|225551;COG3006, MukF, Uncharacterized protein involved in chromosome partitioning [Cell division and chromosome partitioning].
STM14_1123	705	834	87.55	608	79.9	779	102.56	892	93.9	768.787	-0.177682	0.148517	-1.19638	0.23155	0.324912	mukE	CP001363.1	1037864	1038568	condesin subunit E	-	GO:0007049:cell cycle;GO:0051301:cell division;GO:0030261:chromosome condensation;GO:0007059:chromosome segregation;GO:0006260:DNA replication	GO:0005737:cytoplasm;GO:0009295:nucleoid	-	gnl|CDD|225637;COG3095, MukE, Uncharacterized protein involved in chromosome partitioning [Cell division and chromosome partitioning].
STM14_1124	4467	9238	153.06	7078	146.8	9099	189.06	10225	169.88	8803.68	-0.143923	0.136691	-1.05291	0.292383	0.392594	mukB	CP001363.1	1038568	1043034	cell division protein MukB	-	GO:0007049:cell cycle;GO:0051301:cell division;GO:0030261:chromosome condensation;GO:0007059:chromosome segregation;GO:0006260:DNA replication	GO:0005737:cytoplasm;GO:0009295:nucleoid	GO:0005524:ATP binding;GO:0003677:DNA binding	gnl|CDD|225638;COG3096, MukB, Uncharacterized protein involved in chromosome partitioning [Cell division and chromosome partitioning].
STM14_1125	1842	3214	129.13	2337	117.55	2517	126.83	3332	134.25	2818.71	-0.328376	0.118252	-2.77692	0.00548775	0.0119852	ycbB	CP001363.1	1043379	1045220	hypothetical protein	-	GO:0044036:cell wall macromolecule metabolic process;GO:0071555:cell wall organization;GO:0006974:cellular response to DNA damage stimulus;GO:0043164:Gram-negative-bacterium-type cell wall biogenesis;GO:0009252:peptidoglycan biosynthetic process;GO:0008360:regulation of cell shape	GO:0016021:integral component of membrane	GO:0016807:cysteine-type carboxypeptidase activity;GO:0071972:peptidoglycan L,D-transpeptidase activity;GO:0016755:transferase activity, transferring amino-acyl groups;GO:0016757:transferase activity, transferring glycosyl groups	gnl|CDD|225536;COG2989, COG2989, Uncharacterized protein conserved in bacteria [Function unknown].
STM14_1126	549	5487	739.69	4229	713.68	3621	612.18	4703	635.77	4533.6	-0.626635	0.112919	-5.54942	2.87e-08	1.26e-07	ycbK	CP001363.1	1045480	1046028	putative outer membrane protein	-	-	-	-	gnl|CDD|225650;COG3108, COG3108, Uncharacterized protein conserved in bacteria [Function unknown].
STM14_1127	648	1434	163.78	1052	150.41	1009	144.52	1154	132.17	1170.49	-0.588447	0.138855	-4.23786	2.26e-05	7.18e-05	ycbL	CP001363.1	1046056	1046703	putative metallo-beta-lactamase	-	GO:0019243:methylglyoxal catabolic process to D-lactate via S-lactoyl-glutathione;GO:0009636:response to toxic substance	GO:0005829:cytosol	GO:0004416:hydroxyacylglutathione hydrolase activity;GO:0046872:metal ion binding	gnl|CDD|223565;COG0491, GloB, Zn-dependent hydrolases, including glyoxylases [General function prediction only].
STM14_1128	1191	6000	372.84	4539	353.09	7604	592.59	10014	624.01	6748.75	0.333687	0.117787	2.83297	0.0046118	0.0102462	aspC	CP001363.1	1046765	1047955	aromatic amino acid aminotransferase	K00813	GO:0033585:L-phenylalanine biosynthetic process from chorismate via phenylpyruvate	GO:0005829:cytosol	GO:0042802:identical protein binding;GO:0004069:L-aspartate:2-oxoglutarate aminotransferase activity;GO:0004838:L-tyrosine:2-oxoglutarate aminotransferase activity;GO:0030170:pyridoxal phosphate binding	gnl|CDD|224365;COG1448, TyrB, Aspartate/tyrosine/aromatic aminotransferase [Amino acid transport and metabolism].
STM14_1129	132	0	0	0	0	2	1.41	1	0.56	0.689839	0.615694	0.726028	0.84803	0.396421	NA	STM14_1129	CP001363.1	1047995	1048126	hypothetical protein	-	-	-	-	-
STM14_1130	1092	4054	274.76	3151	267.34	23778	2021.04	24911	1693.03	12637.5	2.3598	0.148566	15.8839	8.19e-57	2.84e-55	ompF	CP001363.1	1048140	1049231	outer membrane protein F precursor	K09476	GO:0006811:ion transport	GO:0009279:cell outer membrane;GO:0046930:pore complex	GO:0015288:porin activity	gnl|CDD|225744;COG3203, OmpC, Outer membrane protein (porin) [Cell envelope biogenesis, outer membrane].
STM14_1131	153	16	7.74	11	6.66	51	30.94	63	30.56	32.1022	1.54803	0.493816	3.13483	0.00171955	0.0041398	STM14_1131	CP001363.1	1049521	1049673	hypothetical protein	-	-	-	-	-
STM14_1132	1401	10473	553.25	8121	537.04	8176	541.66	9768	517.44	9133.82	-0.445734	0.126147	-3.53344	0.000410196	0.00109101	asnS	CP001363.1	1049838	1051238	asparaginyl-tRNA synthetase	K01893	GO:0006421:asparaginyl-tRNA aminoacylation	GO:0005737:cytoplasm	GO:0004816:asparagine-tRNA ligase activity;GO:0005524:ATP binding;GO:0003676:nucleic acid binding	gnl|CDD|223096;COG0017, AsnS, Aspartyl/asparaginyl-tRNA synthetases [Translation, ribosomal structure and biogenesis].
STM14_1133	120	2	1.23	1	0.77	1	0.77	3	1.86	1.64123	-0.0185283	0.913662	-0.0202792	0.983821	NA	STM14_1133	CP001363.1	1051307	1051426	hypothetical protein	-	-	-	-	-
STM14_1134	462	113	18.1	86	17.25	62	12.46	105	16.87	91.3461	-0.664736	0.299724	-2.21783	0.0265665	0.0496167	STM14_1134	CP001363.1	1051439	1051900	putative leucine response regulator	-	-	-	-	gnl|CDD|224439;COG1522, Lrp, Transcriptional regulators [Transcription].
STM14_1135	222	0	0	0	0	2	0.84	4	1.34	1.24135	1.06006	0.847123	1.25137	0.2108	NA	STM14_1135	CP001363.1	1051897	1052118	hypothetical protein	-	-	-	-	-
STM14_1136	1215	42	2.56	22	1.68	29	2.22	50	3.05	34.4077	-0.106378	0.474342	-0.224264	0.822552	0.869563	STM14_1136	CP001363.1	1052217	1053431	diaminopropionate ammonia-lyase	-	-	-	GO:0008838:diaminopropionate ammonia-lyase activity;GO:0030170:pyridoxal phosphate binding	gnl|CDD|224092;COG1171, IlvA, Threonine dehydratase [Amino acid transport and metabolism].
STM14_1137	159	0	0	0	0	0	0	0	0	0	NA	NA	NA	NA	NA	STM14_1137	CP001363.1	1053504	1053662	conserved hypothetical protein	-	-	-	-	-
STM14_1138	1437	10	0.52	11	0.71	15	0.97	22	1.14	13.8704	0.327059	0.660386	0.495254	0.620421	0.705771	STM14_1138	CP001363.1	1053676	1055112	putative transcriptional regulator	-	-	-	-	gnl|CDD|224040;COG1115, AlsT, Na+/alanine symporter [Amino acid transport and metabolism].
STM14_1139	1203	1326	81.58	1221	94.03	1995	153.92	2391	147.51	1670.84	0.375956	0.119697	3.1409	0.00168432	0.00406345	pncB	CP001363.1	1055190	1056392	nicotinate phosphoribosyltransferase	K00763	GO:0008218:bioluminescence;GO:0009435:NAD biosynthetic process;GO:0034355:NAD salvage;GO:0019357:nicotinate nucleotide biosynthetic process	GO:0005829:cytosol	GO:0004516:nicotinate phosphoribosyltransferase activity;GO:0004514:nicotinate-nucleotide diphosphorylase (carboxylating) activity	gnl|CDD|224405;COG1488, PncB, Nicotinic acid phosphoribosyltransferase [Coenzyme metabolism].
STM14_1140	1293	1404	80.36	1092	78.25	1491	107.03	1747	100.27	1405.84	-0.0205415	0.127005	-0.161737	0.871513	0.905641	STM14_1140	CP001363.1	1056587	1057879	integrase	-	GO:0015074:DNA integration;GO:0006310:DNA recombination;GO:0075713:establishment of integrated proviral latency;GO:0046718:viral entry into host cell;GO:0044826:viral genome integration into host DNA	-	GO:0003677:DNA binding	gnl|CDD|223655;COG0582, XerC, Integrase [DNA replication, recombination, and repair].
STM14_1141	249	0	0	0	0	4	1.49	5	1.49	1.93119	1.49895	0.903467	1.65911	0.0970937	NA	STM14_1141	CP001363.1	1057924	1058172	excisionase	-	-	-	-	-
STM14_1142	240	0	0	0	0	0	0	2	0.62	0.367676	0.351126	0.590804	0.594318	0.5523	NA	STM14_1142	CP001363.1	1058213	1058452	hypothetical protein	-	-	-	-	-
STM14_1143	1110	0	0	0	0	1	0.08	2	0.13	0.620676	0.561936	0.703813	0.798417	0.424629	NA	STM14_1143	CP001363.1	1058495	1059604	hypothetical protein	-	-	-	-	-
STM14_1144	2886	0	0	1	0.03	11	0.35	24	0.62	7.50301	2.71787	0.879058	3.0918	0.00198948	0.00471991	STM14_1144	CP001363.1	1059615	1062500	exodeoxyribonuclease	-	-	-	-	-
STM14_1145	300	0	0	1	0.31	14	4.33	22	5.44	7.89434	2.80574	0.872281	3.21655	0.0012974	0.0031822	STM14_1145	CP001363.1	1062627	1062926	hypothetical protein	-	-	-	-	-
STM14_1146	159	0	0	0	0	0	0	0	0	0	NA	NA	NA	NA	NA	STM14_1146	CP001363.1	1062948	1063106	hypothetical protein	-	-	-	-	-
STM14_1147	261	0	0	0	0	0	0	0	0	0	NA	NA	NA	NA	NA	STM14_1147	CP001363.1	1063099	1063359	hypothetical protein	-	-	-	-	-
STM14_1148	411	343	61.76	284	64.02	702	158.53	993	179.31	538.292	1.00945	0.143162	7.05107	1.78e-12	1.11e-11	STM14_1148	CP001363.1	1063409	1063819	regulatory protein	-	-	-	-	gnl|CDD|224314;COG1396, HipB, Predicted transcriptional regulators [Transcription].
STM14_1149	240	9	2.78	8	3.09	11	4.25	19	5.88	11.1188	0.311668	0.713308	0.436933	0.66216	0.741678	STM14_1149	CP001363.1	1063939	1064178	conserved hypothetical protein	-	-	-	-	-
STM14_1150	375	2	0.39	1	0.25	5	1.24	5	0.99	3.0209	0.733214	0.925745	0.792026	0.428345	NA	STM14_1150	CP001363.1	1064144	1064518	regulatory protein	-	-	-	-	-
STM14_1151	984	28	2.11	25	2.35	46	4.34	55	4.15	36.8499	0.491718	0.445253	1.10436	0.269439	0.367375	STM14_1151	CP001363.1	1064603	1065586	regulatory protein	-	-	-	-	-
STM14_1152	750	2	0.2	6	0.74	23	2.85	23	2.28	12.4235	1.67649	0.738577	2.26989	0.0232141	0.0442061	STM14_1152	CP001363.1	1065589	1066338	putative replication protein	-	-	-	-	gnl|CDD|224401;COG1484, DnaC, DNA replication protein [DNA replication, recombination, and repair].
STM14_1153	348	0	0	3	0.8	4	1.07	10	2.13	3.77407	0.898056	0.924945	0.970929	0.331584	NA	STM14_1153	CP001363.1	1066349	1066696	hypothetical protein	-	-	-	-	-
STM14_1154	312	8	1.9	0	0	5	1.49	10	2.38	5.21864	0.325227	0.907315	0.35845	0.720006	NA	STM14_1154	CP001363.1	1066693	1067004	hypothetical protein	-	-	-	-	-
STM14_1155	291	989	251.53	844	268.71	1118	356.59	1499	382.3	1079.79	0.0982732	0.115632	0.849875	0.395395	0.499024	STM14_1155	CP001363.1	1067082	1067372	hypothetical protein	-	-	-	-	-
STM14_1156	234	126	39.85	107	42.36	229	90.83	272	86.27	174.201	0.690432	0.224761	3.07185	0.00212736	0.00500787	STM14_1156	CP001363.1	1067664	1067897	hypothetical protein	-	-	-	-	-
STM14_1157	222	194	64.67	165	68.86	230	96.16	289	96.61	213.417	0.121017	0.201108	0.601748	0.547342	0.641584	STM14_1157	CP001363.1	1068009	1068230	hypothetical protein	-	-	-	-	-
STM14_1158	603	19	2.33	12	1.84	84	12.93	105	12.92	49.2735	2.08229	0.428281	4.86198	1.16e-06	4.3e-06	STM14_1158	CP001363.1	1068313	1068915	hypothetical protein	-	-	-	-	-
STM14_1159	201	0	0	0	0	1	0.46	12	4.43	2.45906	1.65984	0.913113	1.81778	0.0690979	NA	STM14_1159	CP001363.1	1068921	1069121	hypothetical protein	-	-	-	-	-
STM14_1160	612	1	0.12	16	2.42	12	1.82	37	4.49	15.0287	0.739091	0.773323	0.955734	0.339207	0.4428	STM14_1160	CP001363.1	1069124	1069735	hypothetical protein	-	-	-	-	-
STM14_1161	147	0	0	0	0	0	0	0	0	0	NA	NA	NA	NA	NA	STM14_1161	CP001363.1	1069732	1069878	hypothetical protein	-	-	-	-	-
STM14_1162	798	14	1.3	10	1.16	19	2.21	32	2.98	17.4705	0.577508	0.608612	0.948893	0.342675	0.445912	STM14_1162	CP001363.1	1069868	1070665	putative molecular chaperone	-	-	-	-	-
STM14_1163	318	391	91	319	92.94	755	220.36	714	166.64	523.878	0.665979	0.185836	3.5837	0.000338766	0.000910504	STM14_1163	CP001363.1	1070732	1071049	hypothetical protein	-	-	-	-	-
STM14_1164	126	4	2.35	1	0.74	12	8.84	16	9.42	7.34294	1.49089	0.835954	1.78346	0.0745113	0.123103	STM14_1164	CP001363.1	1071223	1071348	hypothetical protein	-	-	-	-	-
STM14_1165	450	1045	171.87	1118	230.18	2871	592.16	3572	589.11	2003.57	1.15124	0.131689	8.74213	2.29e-18	2.09e-17	STM14_1165	CP001363.1	1071484	1071933	hypothetical protein	-	-	-	-	-
STM14_1166	687	63	6.79	58	7.82	125	16.89	152	16.42	94.084	0.765694	0.294442	2.60049	0.00930896	0.0194431	gtgA	CP001363.1	1072294	1072980	bacteriophage virulence determinant	-	-	-	-	-
STM14_1167	249	0	0	0	0	0	0	0	0	0	NA	NA	NA	NA	NA	STM14_1167	CP001363.1	1073337	1073585	hypothetical protein	-	-	-	-	-
STM14_1168	453	1	0.16	1	0.2	2	0.41	3	0.49	1.62982	0.357886	0.913585	0.391738	0.695252	NA	STM14_1168	CP001363.1	1073569	1074021	lysozyme	-	-	-	-	gnl|CDD|226295;COG3772, COG3772, Phage-related lysozyme (muraminidase) [General function prediction only].
STM14_1169	480	14	2.16	14	2.7	48	9.28	61	9.43	31.3704	1.42672	0.493762	2.88949	0.00385865	0.00870347	STM14_1169	CP001363.1	1074039	1074518	hypothetical protein	-	GO:0019835:cytolysis;GO:0019076:viral release from host cell	GO:0020002:host cell plasma membrane;GO:0016021:integral component of membrane	-	-
STM14_1170	534	13	1.8	26	4.51	75	13.04	69	9.59	43.1024	1.37153	0.477876	2.87006	0.004104	0.00920555	STM14_1170	CP001363.1	1074726	1075259	hypothetical protein	-	-	-	-	-
STM14_1171	2139	119	4.12	90	3.9	251	10.89	339	11.76	184.999	1.07016	0.219445	4.87664	1.08e-06	4.01e-06	STM14_1171	CP001363.1	1075216	1077354	hypothetical protein	-	-	-	-	gnl|CDD|227812;COG5525, COG5525, Phage terminase, large subunit GpA [Replication, recombination and repair].
STM14_1172	1548	55	2.63	44	2.63	112	6.72	158	7.57	85.4723	1.00053	0.308012	3.24834	0.00116079	0.00287327	STM14_1172	CP001363.1	1077554	1079101	phage portal protein%2C lambda family	-	-	-	-	gnl|CDD|227798;COG5511, COG5511, Bacteriophage capsid protein [General function prediction only].
STM14_1173	2082	204	7.25	135	6.01	362	16.14	472	16.83	273.863	0.88605	0.196402	4.51142	6.44e-06	2.2e-05	STM14_1173	CP001363.1	1079025	1081106	Clp protease-like protein	-	-	-	-	gnl|CDD|223811;COG0740, ClpP, Protease subunit of ATP-dependent Clp proteases [Posttranslational modification, protein turnover, chaperones / Intracellular trafficking and secretion].
STM14_1174	324	2	0.46	3	0.86	5	1.43	4	0.92	3.45286	0.266486	0.916598	0.290734	0.771255	NA	STM14_1174	CP001363.1	1081197	1081520	putative RecA%2FRadA recombinase	-	-	-	-	gnl|CDD|227758;COG5471, COG5471, Uncharacterized conserved protein [Function unknown].
STM14_1175	300	3	0.74	3	0.93	1	0.31	3	0.74	2.52142	-0.539257	0.929498	-0.58016	0.561807	NA	STM14_1175	CP001363.1	1081513	1081812	ATP-binding sugar transporter-like protein	-	-	-	-	-
STM14_1176	567	11	1.44	4	0.65	14	2.29	26	3.4	12.4619	0.820393	0.71038	1.15487	0.248145	0.344044	STM14_1176	CP001363.1	1081793	1082359	minor tail protein	-	-	-	-	-
STM14_1177	402	10	1.84	5	1.15	5	1.15	15	2.77	8.20613	-0.0351612	0.795809	-0.044183	0.964759	0.973786	STM14_1177	CP001363.1	1082356	1082757	minor tail protein	-	GO:0099001:viral genome ejection through host cell envelope, long flexible tail mechanism;GO:0098003:viral tail assembly	GO:0030430:host cell cytoplasm;GO:0098015:virus tail	-	-
STM14_1178	750	57	5.62	45	5.56	85	10.52	141	13.95	76.3527	0.692945	0.326436	2.12276	0.0337741	0.0613776	STM14_1178	CP001363.1	1082769	1083518	major tail protein	-	GO:0099001:viral genome ejection through host cell envelope, long flexible tail mechanism;GO:0098003:viral tail assembly	GO:0030430:host cell cytoplasm;GO:0098026:virus tail, tube	-	gnl|CDD|227779;COG5492, COG5492, Bacterial surface proteins containing Ig-like domains [Cell motility and secretion].
STM14_1179	399	13	2.41	7	1.63	18	4.19	29	5.39	15.4779	0.702571	0.643982	1.09098	0.275282	0.373663	STM14_1179	CP001363.1	1083564	1083962	minor tail protein	-	-	-	-	-
STM14_1180	330	3	0.67	1	0.28	7	1.97	4	0.9	3.60747	0.659509	0.918345	0.718149	0.472665	NA	STM14_1180	CP001363.1	1083959	1084288	minor tail protein	-	-	-	-	-
STM14_1181	2988	311	7.7	273	8.46	436	13.54	566	14.06	380.647	0.362808	0.159736	2.27129	0.0231294	0.0440793	STM14_1181	CP001363.1	1084368	1087355	minor tail protein	-	-	-	-	gnl|CDD|227606;COG5281, COG5281, Phage-related minor tail protein [Function unknown].
STM14_1182	333	17	3.78	10	2.78	22	6.13	43	9.58	21.0449	0.741117	0.577342	1.28367	0.199258	0.287257	STM14_1182	CP001363.1	1087352	1087684	minor tail protein	-	GO:0099001:viral genome ejection through host cell envelope, long flexible tail mechanism;GO:0098003:viral tail assembly	GO:0030430:host cell cytoplasm;GO:0098015:virus tail	-	gnl|CDD|227062;COG4718, COG4718, Phage-related protein [Function unknown].
STM14_1183	498	54	8.03	59	10.98	125	23.3	105	15.65	83.3719	0.622401	0.346042	1.79863	0.0720776	0.119326	STM14_1183	CP001363.1	1087783	1088280	attachment%2Finvasion protein	-	-	-	-	gnl|CDD|226163;COG3637, COG3637, Opacity protein and related surface antigens [Cell envelope biogenesis, outer membrane].
STM14_1184	534	1109	153.7	858	148.86	839	145.83	1120	155.66	975.568	-0.414079	0.12362	-3.34962	0.000809238	0.00205334	sodC_1	CP001363.1	1088397	1088930	superoxide dismutase precursor	-	-	GO:0042597:periplasmic space	GO:0046872:metal ion binding;GO:0004784:superoxide dismutase activity	gnl|CDD|224943;COG2032, SodC, Cu/Zn superoxide dismutase [Inorganic ion transport and metabolism].
STM14_1185	696	79	8.4	68	9.05	48	6.4	46	4.91	62.4257	-0.992292	0.363856	-2.72716	0.00638822	0.0137388	STM14_1185	CP001363.1	1089020	1089715	minor tail protein	-	GO:0099001:viral genome ejection through host cell envelope, long flexible tail mechanism;GO:0098003:viral tail assembly	GO:0030430:host cell cytoplasm;GO:0098015:virus tail	GO:0051539:4 iron, 4 sulfur cluster binding;GO:0046872:metal ion binding	gnl|CDD|227018;COG4672, gp18, Phage-related protein [Function unknown].
[truncated: 4,409 more rows]
